# Supplementary material for: Imlunestrant a next-generation oral SERD overcomes ESR1 mutant resistance in estrogen receptor–positive breast cancer
Source: JCI Insight. 2025 May 6;10(12):e188051. doi: 10.1172/jci.insight.188051 (PMC12226049; doi:10.1172/jci.insight.188051)
Supplement: Supplemental tables 1-4 [file jciinsight-10-188051-s010.xlsx]

## Sheet: Index
Sheet_name	Description
Table_1	RNAseq differential expression DESeq2 ashr-shrunken results for Figure 2.
Table_2	RNAseq differential expression DESeq2 ashr-shrunken results for Figure S2.
Table_3	RNAseq differential expression DESeq2 ashr-shrunken results for Figure 5.
Table_4	CRISPR MAGeCK enrichment analysis results for Figures 6 and 7.

## Sheet: Table_1
Figure	contrast	gene_id	baseMean	log2FoldChange	lfcSE	pvalue	padj
2B	MCF7_E2_VEH_12hr_over_MCF7_HD_VEH_12hr	GREB1	2359.56	5.72785	0.119723	0	0
2B	MCF7_E2_VEH_12hr_over_MCF7_HD_VEH_12hr	CYP1B1	6748.35	-2.71076	0.0900405	5.17233e-201	3.83062e-197
2B	MCF7_E2_VEH_12hr_over_MCF7_HD_VEH_12hr	GFRA1	1049.68	3.42639	0.120525	7.14112e-180	3.52581e-176
2B	MCF7_E2_VEH_12hr_over_MCF7_HD_VEH_12hr	ST3GAL1	1841.41	-2.22889	0.0804043	3.01145e-171	1.11514e-167
2B	MCF7_E2_VEH_12hr_over_MCF7_HD_VEH_12hr	CELSR2	3364.87	2.2474	0.0816092	4.84383e-169	1.43494e-165
2B	MCF7_E2_VEH_12hr_over_MCF7_HD_VEH_12hr	IGFBP4	2011.73	2.65569	0.0974922	2.7233e-165	6.72291e-162
2B	MCF7_E2_VEH_12hr_over_MCF7_HD_VEH_12hr	XBP1	4566.91	2.13393	0.0787157	4.97275e-164	1.05223e-160
2B	MCF7_E2_VEH_12hr_over_MCF7_HD_VEH_12hr	EPAS1	1069.2	-2.94286	0.112707	3.41886e-152	6.33003e-149
2B	MCF7_E2_VEH_12hr_over_MCF7_HD_VEH_12hr	L1CAM	921.317	-2.75045	0.106451	4.23886e-149	6.97621e-146
2B	MCF7_E2_VEH_12hr_over_MCF7_HD_VEH_12hr	SYTL5	232.108	4.33078	0.16972	1.69771e-146	2.51465e-143
2B	MCF7_E2_VEH_12hr_over_MCF7_HD_VEH_12hr	ABHD2	1144.06	2.12513	0.0860094	5.56523e-137	7.49384e-134
2B	MCF7_E2_VEH_12hr_over_MCF7_HD_VEH_12hr	CA2	456.892	2.59287	0.105844	1.89974e-134	2.34491e-131
2B	MCF7_E2_VEH_12hr_over_MCF7_HD_VEH_12hr	S1PR3	416.786	-2.81527	0.116749	2.26338e-130	2.57886e-127
2B	MCF7_E2_VEH_12hr_over_MCF7_HD_VEH_12hr	LXN	1152.95	-2.15027	0.0932946	1.0147e-119	1.07355e-116
2B	MCF7_E2_VEH_12hr_over_MCF7_HD_VEH_12hr	NQO1	7026.24	-1.36176	0.0598012	2.63951e-116	2.60642e-113
2B	MCF7_E2_VEH_12hr_over_MCF7_HD_VEH_12hr	MCM7	2387.14	1.27384	0.0562793	9.10599e-115	8.42987e-112
2B	MCF7_E2_VEH_12hr_over_MCF7_HD_VEH_12hr	ABCG2	286.779	-3.30294	0.149396	2.42059e-110	2.10905e-107
2B	MCF7_E2_VEH_12hr_over_MCF7_HD_VEH_12hr	CDKN1A	988.004	-1.8335	0.0859188	2.40861e-103	1.98202e-100
2B	MCF7_E2_VEH_12hr_over_MCF7_HD_VEH_12hr	TXNRD1	3907.56	-1.39686	0.0657702	1.04707e-101	8.1627e-99
2B	MCF7_E2_VEH_12hr_over_MCF7_HD_VEH_12hr	FTH1	12545.9	-1.25579	0.0605275	6.3089e-97	4.67237e-94
2B	MCF7_E2_VEH_12hr_over_MCF7_HD_VEH_12hr	RAPGEFL1	506.329	3.257	0.157693	8.68614e-97	6.12662e-94
2B	MCF7_E2_VEH_12hr_over_MCF7_HD_VEH_12hr	MYO1B	1770.14	-1.34083	0.0650327	6.3191e-96	4.25448e-93
2B	MCF7_E2_VEH_12hr_over_MCF7_HD_VEH_12hr	CDKN2B	463.924	-3.18496	0.155094	1.07387e-95	6.91572e-93
2B	MCF7_E2_VEH_12hr_over_MCF7_HD_VEH_12hr	FLNA	21444.2	-1.53286	0.0759434	1.64225e-92	1.01354e-89
2B	MCF7_E2_VEH_12hr_over_MCF7_HD_VEH_12hr	CYP1A1	1981.42	-7.30741	0.369163	9.47832e-89	5.61571e-86
2B	MCF7_E2_VEH_12hr_over_MCF7_HD_VEH_12hr	MYB	198.359	4.03513	0.208409	4.05747e-86	2.31151e-83
2B	MCF7_E2_VEH_12hr_over_MCF7_HD_VEH_12hr	MYBL1	469.685	2.88291	0.14896	2.32188e-85	1.27377e-82
2B	MCF7_E2_VEH_12hr_over_MCF7_HD_VEH_12hr	SLC7A11	346.341	-3.70975	0.192474	4.31691e-85	2.28364e-82
2B	MCF7_E2_VEH_12hr_over_MCF7_HD_VEH_12hr	TMEM164	584.059	2.24482	0.117455	1.52139e-83	7.77061e-81
2B	MCF7_E2_VEH_12hr_over_MCF7_HD_VEH_12hr	IGFBP5	4896.84	1.99718	0.105947	1.50546e-81	7.43293e-79
2B	MCF7_E2_VEH_12hr_over_MCF7_HD_VEH_12hr	AQP3	392.868	-2.03588	0.110446	3.8444e-78	1.83688e-75
2B	MCF7_E2_VEH_12hr_over_MCF7_HD_VEH_12hr	BCAS1	1072.14	-1.74628	0.0949239	7.92344e-78	3.66756e-75
2B	MCF7_E2_VEH_12hr_over_MCF7_HD_VEH_12hr	SFXN2	630.777	2.4059	0.130876	1.72716e-77	7.75231e-75
2B	MCF7_E2_VEH_12hr_over_MCF7_HD_VEH_12hr	KRT80	6129.23	-1.78797	0.0974518	1.83162e-77	7.9794e-75
2B	MCF7_E2_VEH_12hr_over_MCF7_HD_VEH_12hr	CSRP1	3124.53	-1.25655	0.0681687	3.43707e-77	1.45457e-74
2B	MCF7_E2_VEH_12hr_over_MCF7_HD_VEH_12hr	P2RY6	370.263	-2.5799	0.142246	1.84567e-75	7.59392e-73
2B	MCF7_E2_VEH_12hr_over_MCF7_HD_VEH_12hr	UNC13D	1052.39	-1.54322	0.0870527	3.00444e-72	1.20275e-69
2B	MCF7_E2_VEH_12hr_over_MCF7_HD_VEH_12hr	BRIP1	1578.33	1.55092	0.0875214	3.27714e-72	1.2774e-69
2B	MCF7_E2_VEH_12hr_over_MCF7_HD_VEH_12hr	TPD52L1	1071.24	1.59266	0.0901014	5.94911e-72	2.25944e-69
2B	MCF7_E2_VEH_12hr_over_MCF7_HD_VEH_12hr	SLC6A14	170.585	2.98805	0.169535	1.83532e-71	6.79619e-69
2B	MCF7_E2_VEH_12hr_over_MCF7_HD_VEH_12hr	ALDH1A3	268.901	-3.75289	0.217174	2.91243e-69	1.05217e-66
2B	MCF7_E2_VEH_12hr_over_MCF7_HD_VEH_12hr	HIST2H2BE	1142.83	-1.98463	0.116472	2.13286e-67	7.52189e-65
2B	MCF7_E2_VEH_12hr_over_MCF7_HD_VEH_12hr	STC2	1616.27	2.03106	0.120487	4.98847e-66	1.71836e-63
2B	MCF7_E2_VEH_12hr_over_MCF7_HD_VEH_12hr	GRHL3	318.058	-2.69266	0.159763	1.15361e-65	3.88348e-63
2B	MCF7_E2_VEH_12hr_over_MCF7_HD_VEH_12hr	TMEM45B	672.961	-2.94376	0.175453	4.12983e-65	1.35936e-62
2B	MCF7_E2_VEH_12hr_over_MCF7_HD_VEH_12hr	PKIB	223.153	4.01916	0.248112	1.30708e-61	4.20878e-59
2B	MCF7_E2_VEH_12hr_over_MCF7_HD_VEH_12hr	CXCL12	371.263	3.0236	0.188256	5.34326e-60	1.68392e-57
2B	MCF7_E2_VEH_12hr_over_MCF7_HD_VEH_12hr	TIMP3	518.47	-1.86325	0.116636	9.46383e-60	2.92038e-57
2B	MCF7_E2_VEH_12hr_over_MCF7_HD_VEH_12hr	ABCC3	250.036	-2.82966	0.177235	2.63017e-59	7.95062e-57
2B	MCF7_E2_VEH_12hr_over_MCF7_HD_VEH_12hr	SPINT1	2813.15	-0.956148	0.0597637	7.31958e-59	2.16835e-56
2B	MCF7_E2_VEH_12hr_over_MCF7_HD_VEH_12hr	SLC7A5	12193.9	-1.85878	0.117581	1.35106e-58	3.92391e-56
2B	MCF7_E2_VEH_12hr_over_MCF7_HD_VEH_12hr	NRIP1	796.909	1.49457	0.094602	4.73881e-58	1.34983e-55
2B	MCF7_E2_VEH_12hr_over_MCF7_HD_VEH_12hr	G6PD	3701.56	-1.64471	0.105206	3.31906e-57	9.27583e-55
2B	MCF7_E2_VEH_12hr_over_MCF7_HD_VEH_12hr	NTN4	532.585	-2.22163	0.142734	8.90391e-57	2.44231e-54
2B	MCF7_E2_VEH_12hr_over_MCF7_HD_VEH_12hr	NRP1	518.9	-1.79021	0.115165	9.17559e-57	2.47107e-54
2B	MCF7_E2_VEH_12hr_over_MCF7_HD_VEH_12hr	HIST1H2BK	1213.11	-1.25901	0.0813377	2.24776e-55	5.94532e-53
2B	MCF7_E2_VEH_12hr_over_MCF7_HD_VEH_12hr	IL1R1	585.122	-2.30729	0.150748	5.63152e-55	1.46341e-52
2B	MCF7_E2_VEH_12hr_over_MCF7_HD_VEH_12hr	ACSL3	1678.24	-0.974034	0.0631839	7.46538e-55	1.9065e-52
2B	MCF7_E2_VEH_12hr_over_MCF7_HD_VEH_12hr	JUP	9770.74	-1.13844	0.074071	1.68146e-54	4.22132e-52
2B	MCF7_E2_VEH_12hr_over_MCF7_HD_VEH_12hr	NPY1R	118.758	4.1997	0.279064	6.08072e-54	1.50113e-51
2B	MCF7_E2_VEH_12hr_over_MCF7_HD_VEH_12hr	MCM2	1392.98	1.27662	0.0843067	3.68053e-53	8.93704e-51
2B	MCF7_E2_VEH_12hr_over_MCF7_HD_VEH_12hr	PPM1K	424.767	2.26647	0.153267	1.31409e-51	3.13939e-49
2B	MCF7_E2_VEH_12hr_over_MCF7_HD_VEH_12hr	SCCPDH	844.187	-1.08914	0.0730628	1.96516e-51	4.6203e-49
2B	MCF7_E2_VEH_12hr_over_MCF7_HD_VEH_12hr	CRABP2	2275.35	-0.916408	0.061972	8.8203e-51	2.04135e-48
2B	MCF7_E2_VEH_12hr_over_MCF7_HD_VEH_12hr	FMN1	409.4	2.6801	0.182617	1.03882e-50	2.36724e-48
2B	MCF7_E2_VEH_12hr_over_MCF7_HD_VEH_12hr	ISOC1	1093.52	1.16875	0.0790561	1.1279e-50	2.53128e-48
2B	MCF7_E2_VEH_12hr_over_MCF7_HD_VEH_12hr	TOM1L2	1133.13	-1.12106	0.0760781	2.46752e-50	5.45506e-48
2B	MCF7_E2_VEH_12hr_over_MCF7_HD_VEH_12hr	SQSTM1	4551.56	-0.97519	0.0663353	3.68257e-50	8.02149e-48
2B	MCF7_E2_VEH_12hr_over_MCF7_HD_VEH_12hr	ATP1B1	1521.36	-1.2862	0.0877899	5.51369e-50	1.18361e-47
2B	MCF7_E2_VEH_12hr_over_MCF7_HD_VEH_12hr	IDS	1072.92	-1.04094	0.0709258	5.88368e-50	1.24499e-47
2B	MCF7_E2_VEH_12hr_over_MCF7_HD_VEH_12hr	ZNF703	856.547	1.40542	0.0963265	7.62628e-50	1.59099e-47
2B	MCF7_E2_VEH_12hr_over_MCF7_HD_VEH_12hr	ACTB	48043	-1.02843	0.0702668	1.05055e-49	2.16122e-47
2B	MCF7_E2_VEH_12hr_over_MCF7_HD_VEH_12hr	ACTG2	164.983	-3.25192	0.224259	1.09501e-49	2.22182e-47
2B	MCF7_E2_VEH_12hr_over_MCF7_HD_VEH_12hr	PRSS23	642.679	1.50316	0.104313	6.38309e-49	1.27765e-46
2B	MCF7_E2_VEH_12hr_over_MCF7_HD_VEH_12hr	ENC1	585.503	-1.82985	0.12775	7.94744e-49	1.56957e-46
2B	MCF7_E2_VEH_12hr_over_MCF7_HD_VEH_12hr	KIAA0513	659.59	-1.43619	0.0997784	1.13565e-48	2.21331e-46
2B	MCF7_E2_VEH_12hr_over_MCF7_HD_VEH_12hr	AHRR	271.734	-2.24374	0.156706	1.20742e-48	2.32263e-46
2B	MCF7_E2_VEH_12hr_over_MCF7_HD_VEH_12hr	TFF1	779.664	2.22004	0.155775	3.02114e-48	5.73707e-46
2B	MCF7_E2_VEH_12hr_over_MCF7_HD_VEH_12hr	BASP1	1692.43	-1.35189	0.0948801	1.40656e-47	2.63721e-45
2B	MCF7_E2_VEH_12hr_over_MCF7_HD_VEH_12hr	MAPKAPK2	1783.75	-0.834142	0.0585791	2.11347e-47	3.91308e-45
2B	MCF7_E2_VEH_12hr_over_MCF7_HD_VEH_12hr	SH3BP4	651.705	-1.50568	0.106458	2.89563e-47	5.29508e-45
2B	MCF7_E2_VEH_12hr_over_MCF7_HD_VEH_12hr	TLE1	1240.19	-1.12626	0.0792571	5.06935e-47	9.15698e-45
2B	MCF7_E2_VEH_12hr_over_MCF7_HD_VEH_12hr	BEST1	10321.3	-1.21116	0.0857332	1.39364e-46	2.48705e-44
2B	MCF7_E2_VEH_12hr_over_MCF7_HD_VEH_12hr	ERBB2	2208.56	-1.04073	0.073703	1.81266e-46	3.19632e-44
2B	MCF7_E2_VEH_12hr_over_MCF7_HD_VEH_12hr	AMOTL1	273.07	2.27703	0.163148	2.13789e-46	3.72546e-44
2B	MCF7_E2_VEH_12hr_over_MCF7_HD_VEH_12hr	ITPR1	405.794	-2.64824	0.189385	2.16699e-46	3.73227e-44
2B	MCF7_E2_VEH_12hr_over_MCF7_HD_VEH_12hr	ATAD2	1975.07	1.15735	0.0820677	2.24656e-46	3.82484e-44
2B	MCF7_E2_VEH_12hr_over_MCF7_HD_VEH_12hr	PMEPA1	962.084	-1.09045	0.0774125	3.01095e-46	5.06797e-44
2B	MCF7_E2_VEH_12hr_over_MCF7_HD_VEH_12hr	SYTL4	140.052	2.97494	0.214008	6.88464e-46	1.14579e-43
2B	MCF7_E2_VEH_12hr_over_MCF7_HD_VEH_12hr	PLOD2	1016.1	1.31141	0.0954221	2.06233e-44	3.39414e-42
2B	MCF7_E2_VEH_12hr_over_MCF7_HD_VEH_12hr	KYNU	957.931	-1.33137	0.0973127	4.41826e-44	7.19157e-42
2B	MCF7_E2_VEH_12hr_over_MCF7_HD_VEH_12hr	EFEMP1	1660.1	-1.76634	0.130384	4.61568e-44	7.43125e-42
2B	MCF7_E2_VEH_12hr_over_MCF7_HD_VEH_12hr	NASP	861.326	1.04891	0.0767726	1.08527e-43	1.7285e-41
2B	MCF7_E2_VEH_12hr_over_MCF7_HD_VEH_12hr	ARL4C	181.654	-2.02304	0.150182	1.21607e-43	1.91621e-41
2B	MCF7_E2_VEH_12hr_over_MCF7_HD_VEH_12hr	CD44	773.634	1.28741	0.0948537	2.37578e-43	3.70422e-41
2B	MCF7_E2_VEH_12hr_over_MCF7_HD_VEH_12hr	RALB	778.425	-1.02241	0.0752561	3.01512e-43	4.65208e-41
2B	MCF7_E2_VEH_12hr_over_MCF7_HD_VEH_12hr	UNG	1005.39	1.09915	0.0813337	8.31031e-43	1.26899e-40
2B	MCF7_E2_VEH_12hr_over_MCF7_HD_VEH_12hr	PIP4K2C	1523.49	-0.875013	0.0651677	1.8571e-42	2.80687e-40
2B	MCF7_E2_VEH_12hr_over_MCF7_HD_VEH_12hr	GINS2	727.316	1.1336	0.0844864	2.98386e-42	4.46433e-40
2B	MCF7_E2_VEH_12hr_over_MCF7_HD_VEH_12hr	CA12	2391.47	0.861953	0.0649067	1.29817e-41	1.92285e-39
2B	MCF7_E2_VEH_12hr_over_MCF7_HD_VEH_12hr	PRKAR1A	4403.88	-0.593209	0.044651	1.78216e-41	2.6136e-39
2B	MCF7_E2_VEH_12hr_over_MCF7_HD_VEH_12hr	MPZL2	589.726	-1.48203	0.113757	1.34683e-40	1.95581e-38
2B	MCF7_E2_VEH_12hr_over_MCF7_HD_VEH_12hr	HID1	1749.74	-0.901813	0.0688979	1.79296e-40	2.57838e-38
2B	MCF7_E2_VEH_12hr_over_MCF7_HD_VEH_12hr	MTHFD1	1780.75	0.757288	0.0582147	4.12447e-40	5.8742e-38
2B	MCF7_E2_VEH_12hr_over_MCF7_HD_VEH_12hr	PSAP	4616.49	-0.869343	0.0668528	5.06071e-40	7.13898e-38
2B	MCF7_E2_VEH_12hr_over_MCF7_HD_VEH_12hr	TMEM194A	671.106	1.31859	0.101542	5.22359e-40	7.29923e-38
2B	MCF7_E2_VEH_12hr_over_MCF7_HD_VEH_12hr	MCM6	1105.22	1.00696	0.0773179	5.37545e-40	7.44122e-38
2B	MCF7_E2_VEH_12hr_over_MCF7_HD_VEH_12hr	KAT6B	452.597	1.3856	0.106992	6.0239e-40	8.26167e-38
2B	MCF7_E2_VEH_12hr_over_MCF7_HD_VEH_12hr	FAM129B	2849.8	-0.689917	0.0534146	1.51681e-39	2.0612e-37
2B	MCF7_E2_VEH_12hr_over_MCF7_HD_VEH_12hr	TMED8	717.33	1.29935	0.100737	1.76433e-39	2.37576e-37
2B	MCF7_E2_VEH_12hr_over_MCF7_HD_VEH_12hr	DSCAM	216.892	1.8022	0.141696	2.48242e-39	3.31257e-37
2B	MCF7_E2_VEH_12hr_over_MCF7_HD_VEH_12hr	MYH14	1947.14	-1.26297	0.0984425	4.9811e-39	6.58751e-37
2B	MCF7_E2_VEH_12hr_over_MCF7_HD_VEH_12hr	TUBB3	2459.06	-1.55076	0.121932	5.37572e-39	7.04647e-37
2B	MCF7_E2_VEH_12hr_over_MCF7_HD_VEH_12hr	EPN3	1187.46	-0.96236	0.0749878	5.80895e-39	7.54756e-37
2B	MCF7_E2_VEH_12hr_over_MCF7_HD_VEH_12hr	WSB2	728.099	-1.37322	0.107572	6.97153e-39	8.97933e-37
2B	MCF7_E2_VEH_12hr_over_MCF7_HD_VEH_12hr	NFRKB	991.419	-1.40211	0.109943	7.10996e-39	9.07869e-37
2B	MCF7_E2_VEH_12hr_over_MCF7_HD_VEH_12hr	XRCC3	470.184	1.12298	0.0876775	9.21714e-39	1.16687e-36
2B	MCF7_E2_VEH_12hr_over_MCF7_HD_VEH_12hr	MYH9	11585.7	-1.40232	0.110508	1.59676e-38	2.00434e-36
2B	MCF7_E2_VEH_12hr_over_MCF7_HD_VEH_12hr	SHH	108.759	2.73678	0.217383	2.62682e-38	3.26961e-36
2B	MCF7_E2_VEH_12hr_over_MCF7_HD_VEH_12hr	LMO7	465.538	-1.62516	0.129407	3.01389e-38	3.72015e-36
2B	MCF7_E2_VEH_12hr_over_MCF7_HD_VEH_12hr	CAP1	2525.01	-0.738191	0.0582837	3.50223e-38	4.28719e-36
2B	MCF7_E2_VEH_12hr_over_MCF7_HD_VEH_12hr	PPIF	995.36	1.07646	0.0848795	4.69116e-38	5.69554e-36
2B	MCF7_E2_VEH_12hr_over_MCF7_HD_VEH_12hr	BRCA1	498.83	1.36572	0.10842	6.24599e-38	7.5216e-36
2B	MCF7_E2_VEH_12hr_over_MCF7_HD_VEH_12hr	LMCD1	252.731	-2.01582	0.162612	1.40753e-37	1.68132e-35
2B	MCF7_E2_VEH_12hr_over_MCF7_HD_VEH_12hr	PIK3C2B	1103.33	-1.08401	0.0861042	1.52331e-37	1.80506e-35
2B	MCF7_E2_VEH_12hr_over_MCF7_HD_VEH_12hr	ANXA3	437.737	-1.74908	0.141192	1.78441e-37	2.09767e-35
2B	MCF7_E2_VEH_12hr_over_MCF7_HD_VEH_12hr	IRF2BPL	1531.35	-1.05658	0.0841771	2.42783e-37	2.83157e-35
2B	MCF7_E2_VEH_12hr_over_MCF7_HD_VEH_12hr	IFITM10	67.1404	3.64104	0.295997	4.54104e-37	5.25483e-35
2B	MCF7_E2_VEH_12hr_over_MCF7_HD_VEH_12hr	CDT1	847.319	1.01086	0.0810809	6.69645e-37	7.68898e-35
2B	MCF7_E2_VEH_12hr_over_MCF7_HD_VEH_12hr	MCM4	3112.09	0.844259	0.0679493	7.85224e-37	8.94672e-35
2B	MCF7_E2_VEH_12hr_over_MCF7_HD_VEH_12hr	CREG2	91.9988	-3.30156	0.268529	7.94641e-37	8.98491e-35
2B	MCF7_E2_VEH_12hr_over_MCF7_HD_VEH_12hr	ITGB6	122.23	-3.12371	0.255352	2.01222e-36	2.25795e-34
2B	MCF7_E2_VEH_12hr_over_MCF7_HD_VEH_12hr	PCNA	1097.61	1.10812	0.0897609	3.22176e-36	3.58802e-34
2B	MCF7_E2_VEH_12hr_over_MCF7_HD_VEH_12hr	AMZ1	378.098	2.51814	0.206568	3.33755e-36	3.68924e-34
2B	MCF7_E2_VEH_12hr_over_MCF7_HD_VEH_12hr	MB21D2	389.923	-1.48859	0.121762	3.50738e-36	3.84825e-34
2B	MCF7_E2_VEH_12hr_over_MCF7_HD_VEH_12hr	ASAH1	1082.2	-1.09554	0.0888751	4.07041e-36	4.43316e-34
2B	MCF7_E2_VEH_12hr_over_MCF7_HD_VEH_12hr	SLC3A2	4063.1	-1.14417	0.0928696	4.24091e-36	4.58513e-34
2B	MCF7_E2_VEH_12hr_over_MCF7_HD_VEH_12hr	TUFT1	1236.94	-1.0829	0.0879464	4.81996e-36	5.17342e-34
2B	MCF7_E2_VEH_12hr_over_MCF7_HD_VEH_12hr	RET	251.082	1.83501	0.151828	6.46002e-36	6.88387e-34
2B	MCF7_E2_VEH_12hr_over_MCF7_HD_VEH_12hr	BAG3	1298.78	-0.84526	0.069021	7.19873e-36	7.61626e-34
2B	MCF7_E2_VEH_12hr_over_MCF7_HD_VEH_12hr	TRIM16L	452.564	-1.54969	0.128156	1.34348e-35	1.41132e-33
2B	MCF7_E2_VEH_12hr_over_MCF7_HD_VEH_12hr	HELLS	335.349	1.49074	0.123524	2.36631e-35	2.46829e-33
2B	MCF7_E2_VEH_12hr_over_MCF7_HD_VEH_12hr	CAPN5	275.766	-1.55101	0.128916	2.80407e-35	2.90447e-33
2B	MCF7_E2_VEH_12hr_over_MCF7_HD_VEH_12hr	MCM3	1327.39	0.90699	0.0747591	3.36526e-35	3.46154e-33
2B	MCF7_E2_VEH_12hr_over_MCF7_HD_VEH_12hr	KNTC1	695.223	1.21056	0.0998093	3.86849e-35	3.95173e-33
2B	MCF7_E2_VEH_12hr_over_MCF7_HD_VEH_12hr	N4BP3	700.53	-1.32448	0.109599	4.33343e-35	4.39635e-33
2B	MCF7_E2_VEH_12hr_over_MCF7_HD_VEH_12hr	CNN2	1462.35	-1.00343	0.0828595	5.44379e-35	5.48527e-33
2B	MCF7_E2_VEH_12hr_over_MCF7_HD_VEH_12hr	FAM107B	657.476	-1.41976	0.118231	6.94872e-35	6.95435e-33
2B	MCF7_E2_VEH_12hr_over_MCF7_HD_VEH_12hr	RAB30	293.828	1.71921	0.144409	7.04768e-35	7.00606e-33
2B	MCF7_E2_VEH_12hr_over_MCF7_HD_VEH_12hr	VAT1	1451.8	-1.00136	0.0828796	7.61316e-35	7.51774e-33
2B	MCF7_E2_VEH_12hr_over_MCF7_HD_VEH_12hr	TMPO	2535.14	0.788981	0.0655369	8.43121e-35	8.27041e-33
2B	MCF7_E2_VEH_12hr_over_MCF7_HD_VEH_12hr	ERRFI1	522.018	-1.54459	0.129514	1.02634e-34	1.00014e-32
2B	MCF7_E2_VEH_12hr_over_MCF7_HD_VEH_12hr	ME1	335.324	-1.5018	0.126028	1.4061e-34	1.36125e-32
2B	MCF7_E2_VEH_12hr_over_MCF7_HD_VEH_12hr	PLK2	1237.19	-1.13085	0.0940199	1.53775e-34	1.47903e-32
2B	MCF7_E2_VEH_12hr_over_MCF7_HD_VEH_12hr	CDYL2	428.384	-1.33375	0.111408	1.63151e-34	1.55909e-32
2B	MCF7_E2_VEH_12hr_over_MCF7_HD_VEH_12hr	SLC9A1	1038.58	-1.21343	0.101292	2.33601e-34	2.21801e-32
2B	MCF7_E2_VEH_12hr_over_MCF7_HD_VEH_12hr	AGR2	1947.09	1.38695	0.116394	2.48204e-34	2.34165e-32
2B	MCF7_E2_VEH_12hr_over_MCF7_HD_VEH_12hr	CDC45	254.962	1.61828	0.136991	2.91807e-34	2.7356e-32
2B	MCF7_E2_VEH_12hr_over_MCF7_HD_VEH_12hr	CPEB4	465.171	-1.73264	0.147232	3.49882e-34	3.2594e-32
2B	MCF7_E2_VEH_12hr_over_MCF7_HD_VEH_12hr	ABHD4	423.266	-1.61404	0.136929	4.02222e-34	3.72357e-32
2B	MCF7_E2_VEH_12hr_over_MCF7_HD_VEH_12hr	TMEM132A	3333.31	-0.900212	0.0754983	4.12295e-34	3.79311e-32
2B	MCF7_E2_VEH_12hr_over_MCF7_HD_VEH_12hr	BCL9L	3080.8	-0.922136	0.0774373	5.23361e-34	4.7852e-32
2B	MCF7_E2_VEH_12hr_over_MCF7_HD_VEH_12hr	TFAP2A	977.418	-1.90869	0.163187	6.60163e-34	5.99898e-32
2B	MCF7_E2_VEH_12hr_over_MCF7_HD_VEH_12hr	PMP22	483.771	-1.22316	0.102917	7.06442e-34	6.38038e-32
2B	MCF7_E2_VEH_12hr_over_MCF7_HD_VEH_12hr	TPM4	3934.76	-1.01688	0.0855566	8.32513e-34	7.47345e-32
2B	MCF7_E2_VEH_12hr_over_MCF7_HD_VEH_12hr	GALNT10	1507.08	-1.00097	0.0843025	9.35901e-34	8.35095e-32
2B	MCF7_E2_VEH_12hr_over_MCF7_HD_VEH_12hr	SLC9A3R1	4261.34	0.835663	0.0706495	1.11902e-33	9.9251e-32
2B	MCF7_E2_VEH_12hr_over_MCF7_HD_VEH_12hr	STAT3	1844.1	-0.882687	0.0747705	1.6229e-33	1.43086e-31
2B	MCF7_E2_VEH_12hr_over_MCF7_HD_VEH_12hr	TIMP2	1285.2	-1.21651	0.103092	1.97331e-33	1.72951e-31
2B	MCF7_E2_VEH_12hr_over_MCF7_HD_VEH_12hr	FBLIM1	199.492	-2.07308	0.17939	3.69757e-33	3.22167e-31
2B	MCF7_E2_VEH_12hr_over_MCF7_HD_VEH_12hr	MYL12A	2799.36	-0.8165	0.0699109	6.34377e-33	5.49496e-31
2B	MCF7_E2_VEH_12hr_over_MCF7_HD_VEH_12hr	GSTM3	2110.75	-0.755687	0.0649666	1.06968e-32	9.21165e-31
2B	MCF7_E2_VEH_12hr_over_MCF7_HD_VEH_12hr	UPK2	193.802	-1.87154	0.163535	1.26646e-32	1.08432e-30
2B	MCF7_E2_VEH_12hr_over_MCF7_HD_VEH_12hr	DSTN	6198.67	-0.723172	0.0622834	1.40988e-32	1.20018e-30
2B	MCF7_E2_VEH_12hr_over_MCF7_HD_VEH_12hr	SOX3	114.335	2.43365	0.212346	1.76957e-32	1.49776e-30
2B	MCF7_E2_VEH_12hr_over_MCF7_HD_VEH_12hr	SKP2	381.359	1.63238	0.142672	2.15892e-32	1.81693e-30
2B	MCF7_E2_VEH_12hr_over_MCF7_HD_VEH_12hr	RND3	479.519	-1.35263	0.117283	2.67468e-32	2.23827e-30
2B	MCF7_E2_VEH_12hr_over_MCF7_HD_VEH_12hr	PXN	2777.51	-0.726951	0.0629975	3.233e-32	2.69029e-30
2B	MCF7_E2_VEH_12hr_over_MCF7_HD_VEH_12hr	TMEM30A	1720.06	-0.746568	0.0648675	4.49868e-32	3.72259e-30
2B	MCF7_E2_VEH_12hr_over_MCF7_HD_VEH_12hr	RARA	588.478	1.1712	0.101894	7.90593e-32	6.5057e-30
2B	MCF7_E2_VEH_12hr_over_MCF7_HD_VEH_12hr	CTSD	2176.33	1.07978	0.0942036	1.24716e-31	1.01658e-29
2B	MCF7_E2_VEH_12hr_over_MCF7_HD_VEH_12hr	TP53INP1	661.987	-1.32551	0.11617	1.24911e-31	1.01658e-29
2B	MCF7_E2_VEH_12hr_over_MCF7_HD_VEH_12hr	HMOX1	127.784	-2.47024	0.21887	1.3473e-31	1.0905e-29
2B	MCF7_E2_VEH_12hr_over_MCF7_HD_VEH_12hr	PLEC	9644.45	-1.0977	0.0959484	1.59673e-31	1.28537e-29
2B	MCF7_E2_VEH_12hr_over_MCF7_HD_VEH_12hr	FAM20C	515.022	-1.23549	0.108342	1.90091e-31	1.52196e-29
2B	MCF7_E2_VEH_12hr_over_MCF7_HD_VEH_12hr	ZNF367	240.073	1.64557	0.146449	2.14859e-31	1.71102e-29
2B	MCF7_E2_VEH_12hr_over_MCF7_HD_VEH_12hr	WDR1	3457.03	-0.943359	0.0829593	2.94521e-31	2.33286e-29
2B	MCF7_E2_VEH_12hr_over_MCF7_HD_VEH_12hr	C5AR2	152.634	3.24801	0.290448	4.16542e-31	3.28182e-29
2B	MCF7_E2_VEH_12hr_over_MCF7_HD_VEH_12hr	CDV3	3278.69	0.78223	0.0691708	4.48401e-31	3.51413e-29
2B	MCF7_E2_VEH_12hr_over_MCF7_HD_VEH_12hr	FLVCR2	245.054	-1.6637	0.149065	4.75347e-31	3.7057e-29
2B	MCF7_E2_VEH_12hr_over_MCF7_HD_VEH_12hr	E2F1	519.004	1.22458	0.108371	6.41557e-31	4.97526e-29
2B	MCF7_E2_VEH_12hr_over_MCF7_HD_VEH_12hr	WDHD1	403.703	1.38857	0.123687	7.56097e-31	5.83297e-29
2B	MCF7_E2_VEH_12hr_over_MCF7_HD_VEH_12hr	COL12A1	369.591	2.87016	0.257662	8.4052e-31	6.45066e-29
2B	MCF7_E2_VEH_12hr_over_MCF7_HD_VEH_12hr	FANCI	1009.54	1.01042	0.0895821	9.54726e-31	7.28938e-29
2B	MCF7_E2_VEH_12hr_over_MCF7_HD_VEH_12hr	FAM102A	2425.16	0.715039	0.0636115	1.01535e-30	7.71251e-29
2B	MCF7_E2_VEH_12hr_over_MCF7_HD_VEH_12hr	MCM5	709.917	1.08645	0.0964322	1.16564e-30	8.8089e-29
2B	MCF7_E2_VEH_12hr_over_MCF7_HD_VEH_12hr	BAK1	416.866	-1.31016	0.116855	1.27268e-30	9.56898e-29
2B	MCF7_E2_VEH_12hr_over_MCF7_HD_VEH_12hr	MCM10	389.962	1.27296	0.113749	1.86924e-30	1.39834e-28
2B	MCF7_E2_VEH_12hr_over_MCF7_HD_VEH_12hr	DTL	291.718	1.51469	0.136626	1.99271e-30	1.48321e-28
2B	MCF7_E2_VEH_12hr_over_MCF7_HD_VEH_12hr	ATP6AP1	1883.89	-0.828963	0.0741819	2.14189e-30	1.58628e-28
2B	MCF7_E2_VEH_12hr_over_MCF7_HD_VEH_12hr	BHLHE40	548.966	-1.77333	0.161367	2.45114e-30	1.80628e-28
2B	MCF7_E2_VEH_12hr_over_MCF7_HD_VEH_12hr	TPBG	1239.18	0.963216	0.0861998	2.8721e-30	2.10602e-28
2B	MCF7_E2_VEH_12hr_over_MCF7_HD_VEH_12hr	BCL2L1	1394.09	-0.907689	0.0813637	3.11051e-30	2.2696e-28
2B	MCF7_E2_VEH_12hr_over_MCF7_HD_VEH_12hr	NET1	1108.05	0.87991	0.0790797	4.04305e-30	2.93557e-28
2B	MCF7_E2_VEH_12hr_over_MCF7_HD_VEH_12hr	NPNT	686.932	-1.07163	0.0964956	7.10902e-30	5.11159e-28
2B	MCF7_E2_VEH_12hr_over_MCF7_HD_VEH_12hr	FKBP4	5843.93	0.754856	0.0682287	7.10627e-30	5.11159e-28
2B	MCF7_E2_VEH_12hr_over_MCF7_HD_VEH_12hr	RAB3D	1065.99	-0.986151	0.0889317	7.80734e-30	5.58659e-28
2B	MCF7_E2_VEH_12hr_over_MCF7_HD_VEH_12hr	SIAH2	700.082	1.08651	0.0979961	8.71928e-30	6.20913e-28
2B	MCF7_E2_VEH_12hr_over_MCF7_HD_VEH_12hr	GPX3	408.9	-1.49476	0.136483	9.73668e-30	6.90047e-28
2B	MCF7_E2_VEH_12hr_over_MCF7_HD_VEH_12hr	YWHAZ	15094	-0.649872	0.0588166	1.06255e-29	7.49452e-28
2B	MCF7_E2_VEH_12hr_over_MCF7_HD_VEH_12hr	THBD	116.015	-2.03706	0.187811	1.07348e-29	7.53571e-28
2B	MCF7_E2_VEH_12hr_over_MCF7_HD_VEH_12hr	NAB2	481.895	1.6302	0.149713	1.1004e-29	7.68828e-28
2B	MCF7_E2_VEH_12hr_over_MCF7_HD_VEH_12hr	PLEKHF2	865.023	-1.09364	0.0989224	1.23924e-29	8.61763e-28
2B	MCF7_E2_VEH_12hr_over_MCF7_HD_VEH_12hr	CRISPLD2	244.149	-1.9552	0.180866	1.53134e-29	1.05992e-27
2B	MCF7_E2_VEH_12hr_over_MCF7_HD_VEH_12hr	TET2	385.68	1.39197	0.127585	2.52781e-29	1.74149e-27
2B	MCF7_E2_VEH_12hr_over_MCF7_HD_VEH_12hr	GNB1	3427.64	-0.664119	0.0606206	2.84627e-29	1.95181e-27
2B	MCF7_E2_VEH_12hr_over_MCF7_HD_VEH_12hr	FURIN	397.134	-1.49668	0.138039	3.21532e-29	2.18465e-27
2B	MCF7_E2_VEH_12hr_over_MCF7_HD_VEH_12hr	DEGS1	506.478	-1.09655	0.0999617	3.20127e-29	2.18465e-27
2B	MCF7_E2_VEH_12hr_over_MCF7_HD_VEH_12hr	DBN1	861.124	-1.08495	0.0989758	3.50024e-29	2.36738e-27
2B	MCF7_E2_VEH_12hr_over_MCF7_HD_VEH_12hr	ALDH3B2	641.056	-1.18442	0.108291	4.09201e-29	2.75504e-27
2B	MCF7_E2_VEH_12hr_over_MCF7_HD_VEH_12hr	KRT86	104.407	-2.72348	0.253052	5.217e-29	3.49657e-27
2B	MCF7_E2_VEH_12hr_over_MCF7_HD_VEH_12hr	TNS3	897.047	-1.3275	0.122204	5.69548e-29	3.80007e-27
2B	MCF7_E2_VEH_12hr_over_MCF7_HD_VEH_12hr	PDLIM1	465.93	-1.35409	0.125368	9.9589e-29	6.61485e-27
2B	MCF7_E2_VEH_12hr_over_MCF7_HD_VEH_12hr	DRD1	64.1796	-3.70532	0.349123	1.11945e-28	7.40235e-27
2B	MCF7_E2_VEH_12hr_over_MCF7_HD_VEH_12hr	HIST1H2AC	514.139	-1.43494	0.133446	1.14451e-28	7.53442e-27
2B	MCF7_E2_VEH_12hr_over_MCF7_HD_VEH_12hr	RNF149	541.795	-1.03262	0.0953259	1.40457e-28	9.2055e-27
2B	MCF7_E2_VEH_12hr_over_MCF7_HD_VEH_12hr	PPL	1348.26	-1.07312	0.0993064	1.91933e-28	1.25239e-26
2B	MCF7_E2_VEH_12hr_over_MCF7_HD_VEH_12hr	TACSTD2	3978.49	-0.651041	0.0603666	1.94202e-28	1.26163e-26
2B	MCF7_E2_VEH_12hr_over_MCF7_HD_VEH_12hr	MREG	496.515	1.00659	0.0932519	2.05912e-28	1.33186e-26
2B	MCF7_E2_VEH_12hr_over_MCF7_HD_VEH_12hr	TONSL	745.586	1.10165	0.102178	2.49512e-28	1.60685e-26
2B	MCF7_E2_VEH_12hr_over_MCF7_HD_VEH_12hr	GPR68	45.9557	3.72834	0.354049	2.58711e-28	1.65889e-26
2B	MCF7_E2_VEH_12hr_over_MCF7_HD_VEH_12hr	IKBKG	818.772	-1.15592	0.107474	3.14012e-28	2.00068e-26
2B	MCF7_E2_VEH_12hr_over_MCF7_HD_VEH_12hr	NT5C2	1039.45	0.878816	0.081896	3.14716e-28	2.00068e-26
2B	MCF7_E2_VEH_12hr_over_MCF7_HD_VEH_12hr	RHOBTB3	1744.18	0.891201	0.0831009	3.47063e-28	2.19688e-26
2B	MCF7_E2_VEH_12hr_over_MCF7_HD_VEH_12hr	GSN	3109.31	-0.785036	0.0734239	4.19013e-28	2.64103e-26
2B	MCF7_E2_VEH_12hr_over_MCF7_HD_VEH_12hr	CUEDC1	813.505	1.07516	0.10037	5.31557e-28	3.33619e-26
2B	MCF7_E2_VEH_12hr_over_MCF7_HD_VEH_12hr	RECQL4	933.244	0.967196	0.0906829	7.70576e-28	4.81594e-26
2B	MCF7_E2_VEH_12hr_over_MCF7_HD_VEH_12hr	ATP2A3	2269.41	-0.999698	0.0937909	8.79036e-28	5.4707e-26
2B	MCF7_E2_VEH_12hr_over_MCF7_HD_VEH_12hr	ZDHHC7	1832.92	-0.738952	0.0696385	1.00889e-27	6.25257e-26
2B	MCF7_E2_VEH_12hr_over_MCF7_HD_VEH_12hr	ATP2C2	335.664	-1.2676	0.120019	1.86154e-27	1.14888e-25
2B	MCF7_E2_VEH_12hr_over_MCF7_HD_VEH_12hr	HIST1H2BD	384.504	-1.36326	0.129557	1.89805e-27	1.16655e-25
2B	MCF7_E2_VEH_12hr_over_MCF7_HD_VEH_12hr	BCAR1	1355.37	-0.845215	0.0802401	2.43853e-27	1.49254e-25
2B	MCF7_E2_VEH_12hr_over_MCF7_HD_VEH_12hr	FAM111B	447.128	1.36355	0.13039	3.76646e-27	2.29584e-25
2B	MCF7_E2_VEH_12hr_over_MCF7_HD_VEH_12hr	LIG1	534.413	1.10613	0.105193	4.30552e-27	2.61366e-25
2B	MCF7_E2_VEH_12hr_over_MCF7_HD_VEH_12hr	RAP1GAP	179.63	-1.65374	0.160434	5.09436e-27	3.0799e-25
2B	MCF7_E2_VEH_12hr_over_MCF7_HD_VEH_12hr	NEU1	719.717	-1.05046	0.100202	5.99546e-27	3.60995e-25
2B	MCF7_E2_VEH_12hr_over_MCF7_HD_VEH_12hr	ITGA3	855.197	-0.940783	0.0899373	6.46021e-27	3.87403e-25
2B	MCF7_E2_VEH_12hr_over_MCF7_HD_VEH_12hr	CNNM2	802.423	0.935639	0.0895117	6.93052e-27	4.13931e-25
2B	MCF7_E2_VEH_12hr_over_MCF7_HD_VEH_12hr	CXCR5	769.687	-0.871955	0.083536	7.03539e-27	4.18507e-25
2B	MCF7_E2_VEH_12hr_over_MCF7_HD_VEH_12hr	FANCA	936.61	1.02302	0.0978423	7.82542e-27	4.6364e-25
2B	MCF7_E2_VEH_12hr_over_MCF7_HD_VEH_12hr	CCDC117	599.578	1.11583	0.106743	8.21203e-27	4.84608e-25
2B	MCF7_E2_VEH_12hr_over_MCF7_HD_VEH_12hr	TK1	1225.28	1.03799	0.0995281	1.05155e-26	6.18075e-25
2B	MCF7_E2_VEH_12hr_over_MCF7_HD_VEH_12hr	PLCXD3	44.6103	3.28822	0.321252	1.06285e-26	6.22251e-25
2B	MCF7_E2_VEH_12hr_over_MCF7_HD_VEH_12hr	AMOTL2	1717.51	-0.748159	0.0722088	1.41297e-26	8.23972e-25
2B	MCF7_E2_VEH_12hr_over_MCF7_HD_VEH_12hr	PINK1	489.976	-1.06727	0.102684	1.54798e-26	8.99166e-25
2B	MCF7_E2_VEH_12hr_over_MCF7_HD_VEH_12hr	MTSS1	270.778	1.23958	0.119766	1.89423e-26	1.09599e-24
2B	MCF7_E2_VEH_12hr_over_MCF7_HD_VEH_12hr	ABCC5	2557.63	-0.854304	0.0826479	1.9654e-26	1.13274e-24
2B	MCF7_E2_VEH_12hr_over_MCF7_HD_VEH_12hr	KIAA1522	3126.1	-0.710721	0.0688083	2.07875e-26	1.19343e-24
2B	MCF7_E2_VEH_12hr_over_MCF7_HD_VEH_12hr	POLD1	393.667	1.22759	0.118685	2.10566e-26	1.20421e-24
2B	MCF7_E2_VEH_12hr_over_MCF7_HD_VEH_12hr	LYPD3	614.465	-1.16212	0.11223	2.17548e-26	1.23936e-24
2B	MCF7_E2_VEH_12hr_over_MCF7_HD_VEH_12hr	S100A16	1872.96	-1.12698	0.109029	2.75611e-26	1.56412e-24
2B	MCF7_E2_VEH_12hr_over_MCF7_HD_VEH_12hr	SLC2A6	292.193	-1.84212	0.182342	2.81883e-26	1.59361e-24
2B	MCF7_E2_VEH_12hr_over_MCF7_HD_VEH_12hr	RND1	93.03	-3.27051	0.322664	3.0021e-26	1.69077e-24
2B	MCF7_E2_VEH_12hr_over_MCF7_HD_VEH_12hr	SYNPO	128.867	-2.44489	0.241161	3.02541e-26	1.69744e-24
2B	MCF7_E2_VEH_12hr_over_MCF7_HD_VEH_12hr	GLA	301.403	1.2044	0.116828	3.1969e-26	1.78689e-24
2B	MCF7_E2_VEH_12hr_over_MCF7_HD_VEH_12hr	ACTN1	2575.41	-0.93734	0.0909769	3.3195e-26	1.84844e-24
2B	MCF7_E2_VEH_12hr_over_MCF7_HD_VEH_12hr	QSOX1	2338.57	-0.707317	0.0688088	3.50532e-26	1.9446e-24
2B	MCF7_E2_VEH_12hr_over_MCF7_HD_VEH_12hr	TYMS	552.337	1.01399	0.0983651	3.60047e-26	1.98993e-24
2B	MCF7_E2_VEH_12hr_over_MCF7_HD_VEH_12hr	HNRNPA1	8159.24	0.579581	0.0561228	3.66737e-26	2.01937e-24
2B	MCF7_E2_VEH_12hr_over_MCF7_HD_VEH_12hr	ANXA2	5903.22	-0.666685	0.0648325	3.78707e-26	2.07756e-24
2B	MCF7_E2_VEH_12hr_over_MCF7_HD_VEH_12hr	CDC6	379.876	1.10985	0.107684	3.81548e-26	2.08542e-24
2B	MCF7_E2_VEH_12hr_over_MCF7_HD_VEH_12hr	ACTG1	31106.7	-0.937494	0.0911348	3.92573e-26	2.13779e-24
2B	MCF7_E2_VEH_12hr_over_MCF7_HD_VEH_12hr	C1orf226	137.1	1.71186	0.169842	4.53488e-26	2.46047e-24
2B	MCF7_E2_VEH_12hr_over_MCF7_HD_VEH_12hr	SNX5	934.611	0.701407	0.0684312	4.83005e-26	2.61105e-24
2B	MCF7_E2_VEH_12hr_over_MCF7_HD_VEH_12hr	ELOVL2	218.959	1.97822	0.197232	5.61942e-26	3.02672e-24
2B	MCF7_E2_VEH_12hr_over_MCF7_HD_VEH_12hr	TAX1BP3	986.931	-0.8083	0.0791033	6.27838e-26	3.3694e-24
2B	MCF7_E2_VEH_12hr_over_MCF7_HD_VEH_12hr	KIAA1324	1057.91	1.29057	0.126326	6.3177e-26	3.37826e-24
2B	MCF7_E2_VEH_12hr_over_MCF7_HD_VEH_12hr	CDK4	1937.94	0.753438	0.0738341	7.15106e-26	3.81012e-24
2B	MCF7_E2_VEH_12hr_over_MCF7_HD_VEH_12hr	FAM110C	258.762	-1.39411	0.137227	7.25079e-26	3.84942e-24
2B	MCF7_E2_VEH_12hr_over_MCF7_HD_VEH_12hr	CAPN2	1148.39	-0.990356	0.0967789	7.56637e-26	4.00261e-24
2B	MCF7_E2_VEH_12hr_over_MCF7_HD_VEH_12hr	MGLL	504.555	-1.79805	0.179813	8.50367e-26	4.48243e-24
2B	MCF7_E2_VEH_12hr_over_MCF7_HD_VEH_12hr	CLIP1	1526.39	-0.701499	0.0689984	1.13531e-25	5.953e-24
2B	MCF7_E2_VEH_12hr_over_MCF7_HD_VEH_12hr	GDF15	270.952	-2.37656	0.237664	1.13739e-25	5.953e-24
2B	MCF7_E2_VEH_12hr_over_MCF7_HD_VEH_12hr	CLU	4952.69	-0.880653	0.08701	1.90497e-25	9.93533e-24
2B	MCF7_E2_VEH_12hr_over_MCF7_HD_VEH_12hr	HEXIM1	1232.56	-0.914746	0.090359	2.00337e-25	1.04119e-23
2B	MCF7_E2_VEH_12hr_over_MCF7_HD_VEH_12hr	CTTN	4048.22	-0.531154	0.0521565	2.19858e-25	1.13865e-23
2B	MCF7_E2_VEH_12hr_over_MCF7_HD_VEH_12hr	TMEM64	1960.19	0.942843	0.0932221	2.34359e-25	1.20952e-23
2B	MCF7_E2_VEH_12hr_over_MCF7_HD_VEH_12hr	INHBB	1293.22	-0.717501	0.0711663	2.61476e-25	1.34478e-23
2B	MCF7_E2_VEH_12hr_over_MCF7_HD_VEH_12hr	TRIM16	278.872	-1.46563	0.146633	2.74212e-25	1.40541e-23
2B	MCF7_E2_VEH_12hr_over_MCF7_HD_VEH_12hr	DDX11	584.521	1.2068	0.119676	3.19983e-25	1.63434e-23
2B	MCF7_E2_VEH_12hr_over_MCF7_HD_VEH_12hr	POLE	1336.25	0.973111	0.0964693	3.26221e-25	1.66047e-23
2B	MCF7_E2_VEH_12hr_over_MCF7_HD_VEH_12hr	LACTB	363.662	-1.27071	0.1264	3.58813e-25	1.82012e-23
2B	MCF7_E2_VEH_12hr_over_MCF7_HD_VEH_12hr	VTCN1	258.735	-4.52213	0.467266	3.76108e-25	1.90134e-23
2B	MCF7_E2_VEH_12hr_over_MCF7_HD_VEH_12hr	TIMELESS	1318.27	0.797706	0.0795038	4.10936e-25	2.07034e-23
2B	MCF7_E2_VEH_12hr_over_MCF7_HD_VEH_12hr	CD55	719.603	-0.936667	0.0933373	5.13678e-25	2.57918e-23
2B	MCF7_E2_VEH_12hr_over_MCF7_HD_VEH_12hr	RFC5	471.022	0.947265	0.0943959	5.26532e-25	2.6348e-23
2B	MCF7_E2_VEH_12hr_over_MCF7_HD_VEH_12hr	GINS1	516.759	1.0126	0.10084	5.50446e-25	2.74519e-23
2B	MCF7_E2_VEH_12hr_over_MCF7_HD_VEH_12hr	SLC38A2	4017.88	0.622247	0.0620224	5.98255e-25	2.97361e-23
2B	MCF7_E2_VEH_12hr_over_MCF7_HD_VEH_12hr	CORO1B	3216.08	-0.689815	0.0689759	6.3484e-25	3.1449e-23
2B	MCF7_E2_VEH_12hr_over_MCF7_HD_VEH_12hr	LITAF	1122.99	-0.832284	0.0833709	7.10816e-25	3.50954e-23
2B	MCF7_E2_VEH_12hr_over_MCF7_HD_VEH_12hr	CDCA4	627.958	1.00106	0.10008	8.03423e-25	3.95359e-23
2B	MCF7_E2_VEH_12hr_over_MCF7_HD_VEH_12hr	FEN1	784.782	0.983556	0.0987029	1.14237e-24	5.6029e-23
2B	MCF7_E2_VEH_12hr_over_MCF7_HD_VEH_12hr	HPRT1	445.078	0.926078	0.0930703	1.18103e-24	5.77342e-23
2B	MCF7_E2_VEH_12hr_over_MCF7_HD_VEH_12hr	PRSS8	660.185	-1.05505	0.105908	1.27702e-24	6.22211e-23
2B	MCF7_E2_VEH_12hr_over_MCF7_HD_VEH_12hr	PAICS	1788.39	0.844555	0.0851259	1.34469e-24	6.53036e-23
2B	MCF7_E2_VEH_12hr_over_MCF7_HD_VEH_12hr	C5orf45	2335.1	-0.76707	0.0776171	1.85782e-24	8.99281e-23
2B	MCF7_E2_VEH_12hr_over_MCF7_HD_VEH_12hr	PGR	1432.93	6.36835	0.659797	1.93769e-24	9.34888e-23
2B	MCF7_E2_VEH_12hr_over_MCF7_HD_VEH_12hr	SAMD4A	719.132	-1.38342	0.140719	2.07616e-24	9.98445e-23
2B	MCF7_E2_VEH_12hr_over_MCF7_HD_VEH_12hr	DHFR	885.656	0.968236	0.0978281	2.18206e-24	1.04598e-22
2B	MCF7_E2_VEH_12hr_over_MCF7_HD_VEH_12hr	ID3	1029.2	-1.85738	0.192284	2.32402e-24	1.11043e-22
2B	MCF7_E2_VEH_12hr_over_MCF7_HD_VEH_12hr	CLDN4	4935.34	-0.978291	0.0995909	4.63871e-24	2.20928e-22
2B	MCF7_E2_VEH_12hr_over_MCF7_HD_VEH_12hr	CLDN9	158.787	-1.6001	0.16586	4.84535e-24	2.3003e-22
2B	MCF7_E2_VEH_12hr_over_MCF7_HD_VEH_12hr	SEMA3C	3125.62	0.701731	0.0717329	5.45583e-24	2.58185e-22
2B	MCF7_E2_VEH_12hr_over_MCF7_HD_VEH_12hr	AJUBA	851.193	-1.11484	0.113668	5.87106e-24	2.7695e-22
2B	MCF7_E2_VEH_12hr_over_MCF7_HD_VEH_12hr	ABCG1	150.404	-1.80978	0.18915	5.9942e-24	2.81861e-22
2B	MCF7_E2_VEH_12hr_over_MCF7_HD_VEH_12hr	AKR1C2	117.36	-1.78822	0.186973	6.43719e-24	3.01733e-22
2B	MCF7_E2_VEH_12hr_over_MCF7_HD_VEH_12hr	ALAD	860.033	-0.88473	0.0905833	6.68783e-24	3.12493e-22
2B	MCF7_E2_VEH_12hr_over_MCF7_HD_VEH_12hr	FAM84B	2077.12	-0.657738	0.0673961	7.87048e-24	3.66596e-22
2B	MCF7_E2_VEH_12hr_over_MCF7_HD_VEH_12hr	DSCC1	282.536	1.25529	0.128832	8.25599e-24	3.83347e-22
2B	MCF7_E2_VEH_12hr_over_MCF7_HD_VEH_12hr	FASN	17430.6	-0.766446	0.0787646	8.36651e-24	3.87265e-22
2B	MCF7_E2_VEH_12hr_over_MCF7_HD_VEH_12hr	LRP5	1339.09	-0.73149	0.0751652	8.5204e-24	3.93159e-22
2B	MCF7_E2_VEH_12hr_over_MCF7_HD_VEH_12hr	FKBP5	550.804	1.14421	0.1172	8.87222e-24	4.08122e-22
2B	MCF7_E2_VEH_12hr_over_MCF7_HD_VEH_12hr	HIST1H4H	183.968	-1.76842	0.185578	9.34678e-24	4.28621e-22
2B	MCF7_E2_VEH_12hr_over_MCF7_HD_VEH_12hr	PACS1	1468.38	-0.781459	0.0804042	9.38434e-24	4.29015e-22
2B	MCF7_E2_VEH_12hr_over_MCF7_HD_VEH_12hr	CEP170B	2103.96	-0.67121	0.0689973	1.01938e-23	4.64587e-22
2B	MCF7_E2_VEH_12hr_over_MCF7_HD_VEH_12hr	MFSD1	745.432	-0.955598	0.0981491	1.04661e-23	4.75534e-22
2B	MCF7_E2_VEH_12hr_over_MCF7_HD_VEH_12hr	PPP1R2	1157.8	-0.987179	0.101436	1.15318e-23	5.22352e-22
2B	MCF7_E2_VEH_12hr_over_MCF7_HD_VEH_12hr	RAB31	557.029	1.44853	0.150812	1.41168e-23	6.37495e-22
2B	MCF7_E2_VEH_12hr_over_MCF7_HD_VEH_12hr	TMTC2	473.672	-1.21057	0.124817	1.45936e-23	6.57024e-22
2B	MCF7_E2_VEH_12hr_over_MCF7_HD_VEH_12hr	SLC29A1	325.843	1.24709	0.128991	1.77194e-23	7.95334e-22
2B	MCF7_E2_VEH_12hr_over_MCF7_HD_VEH_12hr	TICRR	293.105	1.23683	0.127959	1.86918e-23	8.36445e-22
2B	MCF7_E2_VEH_12hr_over_MCF7_HD_VEH_12hr	KIF5C	247.415	-1.28907	0.13362	1.87541e-23	8.36706e-22
2B	MCF7_E2_VEH_12hr_over_MCF7_HD_VEH_12hr	E2F7	265.015	1.27082	0.132156	2.71045e-23	1.20562e-21
2B	MCF7_E2_VEH_12hr_over_MCF7_HD_VEH_12hr	PGD	2647.79	-0.679136	0.0706952	3.25776e-23	1.44473e-21
2B	MCF7_E2_VEH_12hr_over_MCF7_HD_VEH_12hr	ADCY1	485.353	1.66837	0.177601	4.39879e-23	1.94492e-21
2B	MCF7_E2_VEH_12hr_over_MCF7_HD_VEH_12hr	MAP3K1	683.412	1.06923	0.111531	5.10917e-23	2.25229e-21
2B	MCF7_E2_VEH_12hr_over_MCF7_HD_VEH_12hr	SFMBT2	125.201	-2.23027	0.23893	6.14761e-23	2.70203e-21
2B	MCF7_E2_VEH_12hr_over_MCF7_HD_VEH_12hr	DEPTOR	144.846	1.7948	0.192436	6.17072e-23	2.70416e-21
2B	MCF7_E2_VEH_12hr_over_MCF7_HD_VEH_12hr	ITGB4	3154.78	-0.582797	0.0608933	7.18637e-23	3.13995e-21
2B	MCF7_E2_VEH_12hr_over_MCF7_HD_VEH_12hr	IRF6	577.675	-1.18124	0.123878	7.56701e-23	3.29654e-21
2B	MCF7_E2_VEH_12hr_over_MCF7_HD_VEH_12hr	FAM84A	221.94	-1.25004	0.131515	8.46934e-23	3.67882e-21
2B	MCF7_E2_VEH_12hr_over_MCF7_HD_VEH_12hr	GRINA	3052	-0.632347	0.0663922	8.65181e-23	3.7471e-21
2B	MCF7_E2_VEH_12hr_over_MCF7_HD_VEH_12hr	CCDC14	721.982	1.05681	0.111293	1.21987e-22	5.26785e-21
2B	MCF7_E2_VEH_12hr_over_MCF7_HD_VEH_12hr	HS3ST3A1	41.5405	3.16883	0.341574	1.41929e-22	6.11122e-21
2B	MCF7_E2_VEH_12hr_over_MCF7_HD_VEH_12hr	LAMB2	2091.41	-0.831493	0.0882122	1.65863e-22	7.12105e-21
2B	MCF7_E2_VEH_12hr_over_MCF7_HD_VEH_12hr	RAPGEF1	1492.9	-0.716661	0.0762007	2.06029e-22	8.81993e-21
2B	MCF7_E2_VEH_12hr_over_MCF7_HD_VEH_12hr	NOP56	1246.51	0.781067	0.0836354	3.64813e-22	1.55724e-20
2B	MCF7_E2_VEH_12hr_over_MCF7_HD_VEH_12hr	EPB41L5	754.062	-0.946293	0.101112	3.86399e-22	1.64464e-20
2B	MCF7_E2_VEH_12hr_over_MCF7_HD_VEH_12hr	IMPDH2	2245.58	0.537051	0.0570119	4.07362e-22	1.7289e-20
2B	MCF7_E2_VEH_12hr_over_MCF7_HD_VEH_12hr	TNFRSF21	428.539	-1.29396	0.138941	4.46948e-22	1.89149e-20
2B	MCF7_E2_VEH_12hr_over_MCF7_HD_VEH_12hr	ST14	4802.69	-0.603773	0.0647665	6.85493e-22	2.89274e-20
2B	MCF7_E2_VEH_12hr_over_MCF7_HD_VEH_12hr	ESYT2	1895.42	-0.593714	0.0636585	6.96247e-22	2.92978e-20
2B	MCF7_E2_VEH_12hr_over_MCF7_HD_VEH_12hr	SMC4	2097.99	0.679461	0.0732793	7.92211e-22	3.32414e-20
2B	MCF7_E2_VEH_12hr_over_MCF7_HD_VEH_12hr	CTNNA1	5110.75	-0.538636	0.0577753	1.01099e-21	4.23018e-20
2B	MCF7_E2_VEH_12hr_over_MCF7_HD_VEH_12hr	OSGIN1	605.696	-1.28827	0.139902	1.21125e-21	5.0538e-20
2B	MCF7_E2_VEH_12hr_over_MCF7_HD_VEH_12hr	RERG	160.974	2.49116	0.275665	1.25987e-21	5.24193e-20
2B	MCF7_E2_VEH_12hr_over_MCF7_HD_VEH_12hr	C19orf48	593.764	1.02001	0.110396	1.32182e-21	5.48427e-20
2B	MCF7_E2_VEH_12hr_over_MCF7_HD_VEH_12hr	ITGB1	2830.83	-0.659206	0.0714906	1.37369e-21	5.68354e-20
2B	MCF7_E2_VEH_12hr_over_MCF7_HD_VEH_12hr	NPM1	10879.4	0.652415	0.0707968	1.48581e-21	6.13031e-20
2B	MCF7_E2_VEH_12hr_over_MCF7_HD_VEH_12hr	MXD4	1267.63	-0.83212	0.0905229	1.49349e-21	6.14486e-20
2B	MCF7_E2_VEH_12hr_over_MCF7_HD_VEH_12hr	SCD	16439.4	-0.790884	0.0861732	1.65202e-21	6.77833e-20
2B	MCF7_E2_VEH_12hr_over_MCF7_HD_VEH_12hr	POLD2	1274.8	0.819473	0.0894515	1.96802e-21	8.05256e-20
2B	MCF7_E2_VEH_12hr_over_MCF7_HD_VEH_12hr	HERC3	213.82	-1.32608	0.14537	2.32032e-21	9.46792e-20
2B	MCF7_E2_VEH_12hr_over_MCF7_HD_VEH_12hr	GART	1089.64	0.766071	0.0840633	3.00729e-21	1.22374e-19
2B	MCF7_E2_VEH_12hr_over_MCF7_HD_VEH_12hr	MATN3	597.743	-1.55107	0.173107	3.80586e-21	1.54445e-19
2B	MCF7_E2_VEH_12hr_over_MCF7_HD_VEH_12hr	PRIM1	220.9	1.41891	0.15765	4.72735e-21	1.91316e-19
2B	MCF7_E2_VEH_12hr_over_MCF7_HD_VEH_12hr	DUSP4	562.716	-1.40201	0.155895	5.43569e-21	2.19383e-19
2B	MCF7_E2_VEH_12hr_over_MCF7_HD_VEH_12hr	STMN1	1579.89	0.870484	0.0963341	6.66625e-21	2.68317e-19
2B	MCF7_E2_VEH_12hr_over_MCF7_HD_VEH_12hr	TOPBP1	862.932	0.709553	0.0785986	7.05664e-21	2.8326e-19
2B	MCF7_E2_VEH_12hr_over_MCF7_HD_VEH_12hr	KLF4	787.659	0.863249	0.0958558	8.68572e-21	3.47711e-19
2B	MCF7_E2_VEH_12hr_over_MCF7_HD_VEH_12hr	CAB39	704.585	-0.738146	0.0821118	9.52076e-21	3.80112e-19
2B	MCF7_E2_VEH_12hr_over_MCF7_HD_VEH_12hr	PRRT3	419.182	-0.9677	0.107335	9.60075e-21	3.82275e-19
2B	MCF7_E2_VEH_12hr_over_MCF7_HD_VEH_12hr	DEK	1893.24	0.786386	0.0875923	1.03531e-20	4.11125e-19
2B	MCF7_E2_VEH_12hr_over_MCF7_HD_VEH_12hr	EZR	2762.42	-0.59437	0.0658478	1.12596e-20	4.4593e-19
2B	MCF7_E2_VEH_12hr_over_MCF7_HD_VEH_12hr	FSTL3	465.758	-1.23048	0.137081	1.22167e-20	4.82545e-19
2B	MCF7_E2_VEH_12hr_over_MCF7_HD_VEH_12hr	NDC1	807.827	0.869277	0.0970357	1.34813e-20	5.31078e-19
2B	MCF7_E2_VEH_12hr_over_MCF7_HD_VEH_12hr	GALNT6	676.637	-0.846177	0.0945218	1.37486e-20	5.40171e-19
2B	MCF7_E2_VEH_12hr_over_MCF7_HD_VEH_12hr	CLDN1	3674.27	-4.88406	0.574423	1.39011e-20	5.44717e-19
2B	MCF7_E2_VEH_12hr_over_MCF7_HD_VEH_12hr	MYO19	779.762	0.732895	0.0819366	1.44041e-20	5.62939e-19
2B	MCF7_E2_VEH_12hr_over_MCF7_HD_VEH_12hr	MEGF6	438.856	1.40433	0.158573	1.85252e-20	7.22094e-19
2B	MCF7_E2_VEH_12hr_over_MCF7_HD_VEH_12hr	PRKDC	4255.51	0.954043	0.106774	1.94223e-20	7.55074e-19
2B	MCF7_E2_VEH_12hr_over_MCF7_HD_VEH_12hr	GCLC	621.381	-0.788258	0.0886716	2.29778e-20	8.90959e-19
2B	MCF7_E2_VEH_12hr_over_MCF7_HD_VEH_12hr	FAM174B	383.305	-1.04499	0.117282	2.7302e-20	1.05587e-18
2B	MCF7_E2_VEH_12hr_over_MCF7_HD_VEH_12hr	TAOK3	590.443	-0.881617	0.0994409	3.16714e-20	1.22166e-18
2B	MCF7_E2_VEH_12hr_over_MCF7_HD_VEH_12hr	KIFC3	272.326	-1.62913	0.188164	4.20825e-20	1.61903e-18
2B	MCF7_E2_VEH_12hr_over_MCF7_HD_VEH_12hr	IQSEC2	298.142	-1.31153	0.14911	4.67314e-20	1.79323e-18
2B	MCF7_E2_VEH_12hr_over_MCF7_HD_VEH_12hr	BMF	217.575	-1.51817	0.174647	4.76819e-20	1.82497e-18
2B	MCF7_E2_VEH_12hr_over_MCF7_HD_VEH_12hr	RFC4	451.079	1.17535	0.133108	5.14754e-20	1.96509e-18
2B	MCF7_E2_VEH_12hr_over_MCF7_HD_VEH_12hr	CDCA7L	300.109	1.05	0.119064	6.17316e-20	2.35056e-18
2B	MCF7_E2_VEH_12hr_over_MCF7_HD_VEH_12hr	ZFAND3	774.961	-0.857556	0.0978521	7.54408e-20	2.8652e-18
2B	MCF7_E2_VEH_12hr_over_MCF7_HD_VEH_12hr	RHOBTB2	312.863	-1.05702	0.120228	7.86568e-20	2.97971e-18
2B	MCF7_E2_VEH_12hr_over_MCF7_HD_VEH_12hr	NUP160	937.736	0.692458	0.0790849	8.49676e-20	3.21056e-18
2B	MCF7_E2_VEH_12hr_over_MCF7_HD_VEH_12hr	SAT1	895.011	-1.18867	0.13557	8.68091e-20	3.2718e-18
2B	MCF7_E2_VEH_12hr_over_MCF7_HD_VEH_12hr	EIF4B	7990.83	0.453291	0.0510586	1.09087e-19	4.101e-18
2B	MCF7_E2_VEH_12hr_over_MCF7_HD_VEH_12hr	PVRL4	837.859	-0.897376	0.102849	1.13428e-19	4.25342e-18
2B	MCF7_E2_VEH_12hr_over_MCF7_HD_VEH_12hr	KIAA0101	313.767	1.43836	0.166663	1.1693e-19	4.37365e-18
2B	MCF7_E2_VEH_12hr_over_MCF7_HD_VEH_12hr	E2F2	156.504	1.37898	0.159273	1.19191e-19	4.44698e-18
2B	MCF7_E2_VEH_12hr_over_MCF7_HD_VEH_12hr	FAM83H	3500.28	-0.574378	0.0656171	1.47593e-19	5.49285e-18
2B	MCF7_E2_VEH_12hr_over_MCF7_HD_VEH_12hr	CLIP4	47.0643	-3.2739	0.385968	1.5371e-19	5.70613e-18
2B	MCF7_E2_VEH_12hr_over_MCF7_HD_VEH_12hr	PPP2R5B	238.052	-1.58278	0.185756	1.64638e-19	6.0955e-18
2B	MCF7_E2_VEH_12hr_over_MCF7_HD_VEH_12hr	TCOF1	1253.63	0.794046	0.0916077	1.65021e-19	6.0955e-18
2B	MCF7_E2_VEH_12hr_over_MCF7_HD_VEH_12hr	TRIB2	63.9098	-2.09195	0.248162	1.7862e-19	6.5814e-18
2B	MCF7_E2_VEH_12hr_over_MCF7_HD_VEH_12hr	EXO1	225.684	1.20889	0.139622	2.16604e-19	7.96114e-18
2B	MCF7_E2_VEH_12hr_over_MCF7_HD_VEH_12hr	MICALL1	476.609	-1.00422	0.115984	2.43113e-19	8.91333e-18
2B	MCF7_E2_VEH_12hr_over_MCF7_HD_VEH_12hr	IFFO2	217.663	-1.49163	0.175222	2.5634e-19	9.37506e-18
2B	MCF7_E2_VEH_12hr_over_MCF7_HD_VEH_12hr	MARK2	1120.25	-0.670014	0.0776572	2.8129e-19	1.02622e-17
2B	MCF7_E2_VEH_12hr_over_MCF7_HD_VEH_12hr	GPX8	256.12	1.66157	0.198035	3.84338e-19	1.39873e-17
2B	MCF7_E2_VEH_12hr_over_MCF7_HD_VEH_12hr	TGIF2	319.151	1.10167	0.12813	4.26887e-19	1.54977e-17
2B	MCF7_E2_VEH_12hr_over_MCF7_HD_VEH_12hr	CHEK2	218.795	1.40587	0.165745	4.85685e-19	1.75892e-17
2B	MCF7_E2_VEH_12hr_over_MCF7_HD_VEH_12hr	RAB7A	2639.81	-0.462557	0.0533004	6.02788e-19	2.17768e-17
2B	MCF7_E2_VEH_12hr_over_MCF7_HD_VEH_12hr	TIFA	144.733	1.45594	0.172722	6.12157e-19	2.20615e-17
2B	MCF7_E2_VEH_12hr_over_MCF7_HD_VEH_12hr	RFWD3	1023.85	0.61544	0.0719028	6.45266e-19	2.31982e-17
2B	MCF7_E2_VEH_12hr_over_MCF7_HD_VEH_12hr	LRP10	2359.3	-0.557156	0.0648091	6.49934e-19	2.33095e-17
2B	MCF7_E2_VEH_12hr_over_MCF7_HD_VEH_12hr	TPRN	688.138	-0.899326	0.10559	6.95332e-19	2.48774e-17
2B	MCF7_E2_VEH_12hr_over_MCF7_HD_VEH_12hr	ECE1	647.195	0.832242	0.0982328	9.26496e-19	3.29886e-17
2B	MCF7_E2_VEH_12hr_over_MCF7_HD_VEH_12hr	CTNND1	3698.59	-0.532868	0.0621481	9.26397e-19	3.29886e-17
2B	MCF7_E2_VEH_12hr_over_MCF7_HD_VEH_12hr	B4GALT1	1618.96	-0.882695	0.104399	1.15148e-18	4.09008e-17
2B	MCF7_E2_VEH_12hr_over_MCF7_HD_VEH_12hr	EPHB3	610.929	-1.13128	0.133821	1.43786e-18	5.0951e-17
2B	MCF7_E2_VEH_12hr_over_MCF7_HD_VEH_12hr	ASPM	1264.96	0.98183	0.116258	1.47514e-18	5.21474e-17
2B	MCF7_E2_VEH_12hr_over_MCF7_HD_VEH_12hr	THSD4	551.087	1.28753	0.153177	1.49871e-18	5.28545e-17
2B	MCF7_E2_VEH_12hr_over_MCF7_HD_VEH_12hr	ADAMTS19	175.264	1.23617	0.146845	1.58397e-18	5.57286e-17
2B	MCF7_E2_VEH_12hr_over_MCF7_HD_VEH_12hr	MASTL	353.327	1.03372	0.122526	1.67925e-18	5.8941e-17
2B	MCF7_E2_VEH_12hr_over_MCF7_HD_VEH_12hr	HDAC11	239.29	1.31253	0.156949	1.96294e-18	6.87353e-17
2B	MCF7_E2_VEH_12hr_over_MCF7_HD_VEH_12hr	TGFB2	452.518	-2.14302	0.263256	2.08261e-18	7.27537e-17
2B	MCF7_E2_VEH_12hr_over_MCF7_HD_VEH_12hr	PCYT1A	2033.27	-0.527482	0.0622506	2.2903e-18	7.98211e-17
2B	MCF7_E2_VEH_12hr_over_MCF7_HD_VEH_12hr	ANKRD36	113.413	1.85079	0.227708	2.34131e-18	8.14072e-17
2B	MCF7_E2_VEH_12hr_over_MCF7_HD_VEH_12hr	LSS	2475.4	-0.686194	0.0820332	2.57709e-18	8.93953e-17
2B	MCF7_E2_VEH_12hr_over_MCF7_HD_VEH_12hr	NUP107	908.262	0.707067	0.0847532	2.94627e-18	1.01963e-16
2B	MCF7_E2_VEH_12hr_over_MCF7_HD_VEH_12hr	MAP2	444.94	-1.34813	0.162584	3.09732e-18	1.0694e-16
2B	MCF7_E2_VEH_12hr_over_MCF7_HD_VEH_12hr	HMGB1	3596.42	0.539375	0.0639966	3.1224e-18	1.07556e-16
2B	MCF7_E2_VEH_12hr_over_MCF7_HD_VEH_12hr	LMNB1	1606.73	0.643485	0.0770734	3.43761e-18	1.18139e-16
2B	MCF7_E2_VEH_12hr_over_MCF7_HD_VEH_12hr	KRT7	917.628	-1.48667	0.18116	3.50357e-18	1.20127e-16
2B	MCF7_E2_VEH_12hr_over_MCF7_HD_VEH_12hr	DCLK1	54.4346	-2.26815	0.280399	3.52809e-18	1.20689e-16
2B	MCF7_E2_VEH_12hr_over_MCF7_HD_VEH_12hr	PTP4A1	1486.04	-0.643182	0.077177	3.91277e-18	1.33539e-16
2B	MCF7_E2_VEH_12hr_over_MCF7_HD_VEH_12hr	ACSS2	513.868	-1.17856	0.141984	4.86822e-18	1.65766e-16
2B	MCF7_E2_VEH_12hr_over_MCF7_HD_VEH_12hr	C9orf169	160.422	-1.6743	0.207186	4.92708e-18	1.67385e-16
2B	MCF7_E2_VEH_12hr_over_MCF7_HD_VEH_12hr	PHLDA1	350.948	-1.42325	0.173732	5.17821e-18	1.75514e-16
2B	MCF7_E2_VEH_12hr_over_MCF7_HD_VEH_12hr	UPK3B	819.201	-0.93322	0.112641	5.278e-18	1.78488e-16
2B	MCF7_E2_VEH_12hr_over_MCF7_HD_VEH_12hr	MSX2	627.192	-0.866041	0.10481	5.68128e-18	1.91688e-16
2B	MCF7_E2_VEH_12hr_over_MCF7_HD_VEH_12hr	CD46	2796.02	-0.57141	0.0686191	6.01491e-18	2.02484e-16
2B	MCF7_E2_VEH_12hr_over_MCF7_HD_VEH_12hr	ZYX	1154.62	-1.29297	0.157032	6.19373e-18	2.08031e-16
2B	MCF7_E2_VEH_12hr_over_MCF7_HD_VEH_12hr	PLK4	247.863	1.04624	0.126345	6.27063e-18	2.10137e-16
2B	MCF7_E2_VEH_12hr_over_MCF7_HD_VEH_12hr	RMI2	369.158	0.862111	0.104561	6.55805e-18	2.19273e-16
2B	MCF7_E2_VEH_12hr_over_MCF7_HD_VEH_12hr	MAP1B	169.148	-1.8046	0.225465	6.90188e-18	2.30249e-16
2B	MCF7_E2_VEH_12hr_over_MCF7_HD_VEH_12hr	SLC39A8	243.288	1.4194	0.174072	7.21383e-18	2.40115e-16
2B	MCF7_E2_VEH_12hr_over_MCF7_HD_VEH_12hr	NELL2	45.8238	-2.72315	0.338826	7.43495e-18	2.4692e-16
2B	MCF7_E2_VEH_12hr_over_MCF7_HD_VEH_12hr	SMC2	905.973	0.870723	0.105853	7.79597e-18	2.58331e-16
2B	MCF7_E2_VEH_12hr_over_MCF7_HD_VEH_12hr	CBX5	2373.57	0.720241	0.0878341	9.49748e-18	3.1401e-16
2B	MCF7_E2_VEH_12hr_over_MCF7_HD_VEH_12hr	NDST1	1843.08	-0.710457	0.0866282	9.58871e-18	3.16321e-16
2B	MCF7_E2_VEH_12hr_over_MCF7_HD_VEH_12hr	KLHL5	341.342	-1.08216	0.131557	9.96956e-18	3.28153e-16
2B	MCF7_E2_VEH_12hr_over_MCF7_HD_VEH_12hr	TRIB3	730.422	-0.82555	0.100902	1.06421e-17	3.49514e-16
2B	MCF7_E2_VEH_12hr_over_MCF7_HD_VEH_12hr	PFAS	337.674	0.921258	0.11244	1.10709e-17	3.62793e-16
2B	MCF7_E2_VEH_12hr_over_MCF7_HD_VEH_12hr	AIFM2	108.577	-1.66352	0.2084	1.14086e-17	3.73032e-16
2B	MCF7_E2_VEH_12hr_over_MCF7_HD_VEH_12hr	CFL1	11100.9	-0.51699	0.0623509	1.15283e-17	3.76116e-16
2B	MCF7_E2_VEH_12hr_over_MCF7_HD_VEH_12hr	RHOC	1029.25	-0.81619	0.0999278	1.18546e-17	3.85913e-16
2B	MCF7_E2_VEH_12hr_over_MCF7_HD_VEH_12hr	EZH2	508.306	0.838327	0.102718	1.27415e-17	4.13877e-16
2B	MCF7_E2_VEH_12hr_over_MCF7_HD_VEH_12hr	SLC9A3R2	1224.59	-0.845817	0.103823	1.45093e-17	4.70265e-16
2B	MCF7_E2_VEH_12hr_over_MCF7_HD_VEH_12hr	GSR	1138.08	-0.545405	0.0661864	1.46763e-17	4.74641e-16
2B	MCF7_E2_VEH_12hr_over_MCF7_HD_VEH_12hr	SLC30A1	495.465	-0.968674	0.118597	1.47462e-17	4.75862e-16
2B	MCF7_E2_VEH_12hr_over_MCF7_HD_VEH_12hr	CCDC74A	166.275	1.44559	0.180249	1.93207e-17	6.22127e-16
2B	MCF7_E2_VEH_12hr_over_MCF7_HD_VEH_12hr	HSPD1	6215	0.514963	0.0625687	1.95252e-17	6.27349e-16
2B	MCF7_E2_VEH_12hr_over_MCF7_HD_VEH_12hr	THBS1	1744.6	0.621989	0.0763756	2.11231e-17	6.77218e-16
2B	MCF7_E2_VEH_12hr_over_MCF7_HD_VEH_12hr	MBOAT1	197.574	1.55185	0.195542	2.45036e-17	7.83903e-16
2B	MCF7_E2_VEH_12hr_over_MCF7_HD_VEH_12hr	MEGF9	909.97	-0.739576	0.0915279	2.47813e-17	7.91078e-16
2B	MCF7_E2_VEH_12hr_over_MCF7_HD_VEH_12hr	TPM1	3968.43	-0.606189	0.0747197	2.95503e-17	9.4129e-16
2B	MCF7_E2_VEH_12hr_over_MCF7_HD_VEH_12hr	FECH	414.974	-0.930384	0.115294	3.09987e-17	9.85305e-16
2B	MCF7_E2_VEH_12hr_over_MCF7_HD_VEH_12hr	APLP2	9683.68	-0.547404	0.0671813	3.12062e-17	9.89776e-16
2B	MCF7_E2_VEH_12hr_over_MCF7_HD_VEH_12hr	TGFB3	500.852	-1.59484	0.202276	3.15684e-17	9.99127e-16
2B	MCF7_E2_VEH_12hr_over_MCF7_HD_VEH_12hr	FABP5	49.3824	2.36506	0.302485	3.3436e-17	1.05598e-15
2B	MCF7_E2_VEH_12hr_over_MCF7_HD_VEH_12hr	GADD45A	92.1132	-2.04429	0.26254	3.43378e-17	1.08215e-15
2B	MCF7_E2_VEH_12hr_over_MCF7_HD_VEH_12hr	MDN1	640.753	1.00227	0.124246	3.51123e-17	1.10421e-15
2B	MCF7_E2_VEH_12hr_over_MCF7_HD_VEH_12hr	PHB2	1016.59	0.631715	0.078279	3.70371e-17	1.16227e-15
2B	MCF7_E2_VEH_12hr_over_MCF7_HD_VEH_12hr	RGAG4	117.61	-2.10846	0.271026	3.71941e-17	1.16473e-15
2B	MCF7_E2_VEH_12hr_over_MCF7_HD_VEH_12hr	ID2	558.631	-1.01376	0.125934	4.07312e-17	1.27281e-15
2B	MCF7_E2_VEH_12hr_over_MCF7_HD_VEH_12hr	CCNG2	669.268	-0.864127	0.107761	4.22193e-17	1.31653e-15
2B	MCF7_E2_VEH_12hr_over_MCF7_HD_VEH_12hr	ADAM9	2431.36	-0.642251	0.0798085	4.25424e-17	1.32382e-15
2B	MCF7_E2_VEH_12hr_over_MCF7_HD_VEH_12hr	CDCA7	78.1276	1.863	0.239879	4.30054e-17	1.33542e-15
2B	MCF7_E2_VEH_12hr_over_MCF7_HD_VEH_12hr	ZNF385A	817.181	-0.792988	0.099066	4.47047e-17	1.38529e-15
2B	MCF7_E2_VEH_12hr_over_MCF7_HD_VEH_12hr	RIT1	430.168	-1.04825	0.130376	4.51246e-17	1.39538e-15
2B	MCF7_E2_VEH_12hr_over_MCF7_HD_VEH_12hr	TTC9	425.846	-1.03323	0.128532	4.53037e-17	1.398e-15
2B	MCF7_E2_VEH_12hr_over_MCF7_HD_VEH_12hr	DKFZP761J1410	533.218	-0.931853	0.116162	4.57238e-17	1.40803e-15
2B	MCF7_E2_VEH_12hr_over_MCF7_HD_VEH_12hr	UBE2T	442.371	1.19323	0.148755	4.66352e-17	1.43311e-15
2B	MCF7_E2_VEH_12hr_over_MCF7_HD_VEH_12hr	NACC2	721.863	-0.769788	0.0962616	4.7768e-17	1.46489e-15
2B	MCF7_E2_VEH_12hr_over_MCF7_HD_VEH_12hr	HIST1H1C	472.542	-1.04927	0.130957	5.65582e-17	1.72993e-15
2B	MCF7_E2_VEH_12hr_over_MCF7_HD_VEH_12hr	FAM43A	212.129	-1.31795	0.165757	5.66445e-17	1.72993e-15
2B	MCF7_E2_VEH_12hr_over_MCF7_HD_VEH_12hr	WHSC1	1637.28	0.653585	0.0816665	5.82662e-17	1.7758e-15
2B	MCF7_E2_VEH_12hr_over_MCF7_HD_VEH_12hr	SP6	123.104	-1.63672	0.210163	5.9121e-17	1.79815e-15
2B	MCF7_E2_VEH_12hr_over_MCF7_HD_VEH_12hr	SORD	460.352	1.05221	0.131436	5.9822e-17	1.81575e-15
2B	MCF7_E2_VEH_12hr_over_MCF7_HD_VEH_12hr	SGK3	60.3102	3.65276	0.476114	6.70086e-17	2.02972e-15
2B	MCF7_E2_VEH_12hr_over_MCF7_HD_VEH_12hr	LYPD6B	260.66	-1.01048	0.12654	6.82922e-17	2.06438e-15
2B	MCF7_E2_VEH_12hr_over_MCF7_HD_VEH_12hr	NUP210	1771.18	0.555939	0.0691001	6.87841e-17	2.07501e-15
2B	MCF7_E2_VEH_12hr_over_MCF7_HD_VEH_12hr	NPLOC4	1986.93	-0.472172	0.0582055	6.97196e-17	2.09896e-15
2B	MCF7_E2_VEH_12hr_over_MCF7_HD_VEH_12hr	SIDT1	386.907	-0.969108	0.121603	7.39053e-17	2.22032e-15
2B	MCF7_E2_VEH_12hr_over_MCF7_HD_VEH_12hr	PCDH9	62.4812	-1.95068	0.253684	7.40508e-17	2.22032e-15
2B	MCF7_E2_VEH_12hr_over_MCF7_HD_VEH_12hr	FBP1	1289.04	-0.607842	0.0760906	8.10477e-17	2.42521e-15
2B	MCF7_E2_VEH_12hr_over_MCF7_HD_VEH_12hr	TP73	178.375	1.22239	0.153972	8.44286e-17	2.52128e-15
2B	MCF7_E2_VEH_12hr_over_MCF7_HD_VEH_12hr	CHAF1B	240.317	1.14049	0.143372	8.67814e-17	2.58633e-15
2B	MCF7_E2_VEH_12hr_over_MCF7_HD_VEH_12hr	RAP1A	410.372	0.87635	0.11049	8.69768e-17	2.58695e-15
2B	MCF7_E2_VEH_12hr_over_MCF7_HD_VEH_12hr	NRBP1	1899.66	-0.478227	0.0592151	8.99167e-17	2.66903e-15
2B	MCF7_E2_VEH_12hr_over_MCF7_HD_VEH_12hr	HPCAL1	503.565	-0.985445	0.12409	9.45534e-17	2.80105e-15
2B	MCF7_E2_VEH_12hr_over_MCF7_HD_VEH_12hr	BCAM	2056.02	-0.789497	0.0998471	9.82261e-17	2.90404e-15
2B	MCF7_E2_VEH_12hr_over_MCF7_HD_VEH_12hr	YBX2	166.917	1.26577	0.160208	1.01211e-16	2.98634e-15
2B	MCF7_E2_VEH_12hr_over_MCF7_HD_VEH_12hr	HMGB2	1391.21	1.19315	0.150571	1.01657e-16	2.99353e-15
2B	MCF7_E2_VEH_12hr_over_MCF7_HD_VEH_12hr	CDCA5	717.965	0.780242	0.0988301	1.08451e-16	3.18726e-15
2B	MCF7_E2_VEH_12hr_over_MCF7_HD_VEH_12hr	COMT	995.342	-0.718743	0.0912576	1.34204e-16	3.93628e-15
2B	MCF7_E2_VEH_12hr_over_MCF7_HD_VEH_12hr	HELZ2	1224.69	-0.910285	0.115521	1.38306e-16	4.04858e-15
2B	MCF7_E2_VEH_12hr_over_MCF7_HD_VEH_12hr	PSIP1	603.315	0.761845	0.096968	1.48222e-16	4.33029e-15
2B	MCF7_E2_VEH_12hr_over_MCF7_HD_VEH_12hr	ARHGAP36	92.5511	4.48482	0.606308	1.4916e-16	4.34912e-15
2B	MCF7_E2_VEH_12hr_over_MCF7_HD_VEH_12hr	CLIC3	1835.69	-0.784736	0.0999301	1.51538e-16	4.4098e-15
2B	MCF7_E2_VEH_12hr_over_MCF7_HD_VEH_12hr	EEF1A2	7789.62	-0.68007	0.0864216	1.5621e-16	4.53683e-15
2B	MCF7_E2_VEH_12hr_over_MCF7_HD_VEH_12hr	TNFRSF12A	1547.66	-1.05822	0.134327	1.65758e-16	4.80471e-15
2B	MCF7_E2_VEH_12hr_over_MCF7_HD_VEH_12hr	FHL2	213.514	-1.9542	0.257906	1.76803e-16	5.11487e-15
2B	MCF7_E2_VEH_12hr_over_MCF7_HD_VEH_12hr	SOWAHC	220.298	-1.21186	0.154456	1.81128e-16	5.22977e-15
2B	MCF7_E2_VEH_12hr_over_MCF7_HD_VEH_12hr	CTSA	1336.91	-0.612684	0.0777973	1.96556e-16	5.66419e-15
2B	MCF7_E2_VEH_12hr_over_MCF7_HD_VEH_12hr	IFI6	453.678	-1.47978	0.191999	2.01742e-16	5.80234e-15
2B	MCF7_E2_VEH_12hr_over_MCF7_HD_VEH_12hr	S100A10	3857	-1.03978	0.132527	2.12053e-16	6.08707e-15
2B	MCF7_E2_VEH_12hr_over_MCF7_HD_VEH_12hr	PNP	560.391	0.705893	0.0903974	2.35665e-16	6.75179e-15
2B	MCF7_E2_VEH_12hr_over_MCF7_HD_VEH_12hr	NR2F2	2251.41	0.513571	0.0648192	2.44482e-16	6.99086e-15
2B	MCF7_E2_VEH_12hr_over_MCF7_HD_VEH_12hr	GPR56	1400.02	-0.606689	0.0773739	2.66819e-16	7.61488e-15
2B	MCF7_E2_VEH_12hr_over_MCF7_HD_VEH_12hr	ACTR3	1866.74	-0.598039	0.0762452	2.73628e-16	7.79419e-15
2B	MCF7_E2_VEH_12hr_over_MCF7_HD_VEH_12hr	PIAS3	1397.18	-0.645679	0.0826369	2.76383e-16	7.85756e-15
2B	MCF7_E2_VEH_12hr_over_MCF7_HD_VEH_12hr	NCAPD3	1260.09	0.743088	0.095637	3.00395e-16	8.52384e-15
2B	MCF7_E2_VEH_12hr_over_MCF7_HD_VEH_12hr	IL17RB	186.286	1.51889	0.198943	3.02239e-16	8.55978e-15
2B	MCF7_E2_VEH_12hr_over_MCF7_HD_VEH_12hr	HIST1H2BG	94.7384	-2.05289	0.273988	3.35554e-16	9.48517e-15
2B	MCF7_E2_VEH_12hr_over_MCF7_HD_VEH_12hr	PDLIM7	829.733	-0.899479	0.115867	3.42229e-16	9.65543e-15
2B	MCF7_E2_VEH_12hr_over_MCF7_HD_VEH_12hr	TNFRSF11B	81.7744	-1.91069	0.25527	3.67072e-16	1.03183e-14
2B	MCF7_E2_VEH_12hr_over_MCF7_HD_VEH_12hr	DNMT1	1375.21	0.573119	0.073246	3.67119e-16	1.03183e-14
2B	MCF7_E2_VEH_12hr_over_MCF7_HD_VEH_12hr	MYO1C	3277.32	-0.471218	0.0596238	3.83476e-16	1.07577e-14
2B	MCF7_E2_VEH_12hr_over_MCF7_HD_VEH_12hr	CHEK1	458.801	1.08579	0.139816	3.99863e-16	1.11962e-14
2B	MCF7_E2_VEH_12hr_over_MCF7_HD_VEH_12hr	UBL3	1258.4	-0.676969	0.0874588	4.38446e-16	1.22533e-14
2B	MCF7_E2_VEH_12hr_over_MCF7_HD_VEH_12hr	MSH6	1182.13	0.681334	0.0881786	4.8158e-16	1.34334e-14
2B	MCF7_E2_VEH_12hr_over_MCF7_HD_VEH_12hr	TIMP1	379.6	-0.864965	0.11225	5.10908e-16	1.42247e-14
2B	MCF7_E2_VEH_12hr_over_MCF7_HD_VEH_12hr	SOWAHB	177.105	-1.88555	0.2535	5.35345e-16	1.48772e-14
2B	MCF7_E2_VEH_12hr_over_MCF7_HD_VEH_12hr	VCP	4480.21	-0.417257	0.0527934	5.52706e-16	1.53309e-14
2B	MCF7_E2_VEH_12hr_over_MCF7_HD_VEH_12hr	KAT2B	211.735	-1.2758	0.166185	5.65697e-16	1.56619e-14
2B	MCF7_E2_VEH_12hr_over_MCF7_HD_VEH_12hr	BAG1	792.008	-0.704089	0.0915788	6.11446e-16	1.68969e-14
2B	MCF7_E2_VEH_12hr_over_MCF7_HD_VEH_12hr	FUT4	124.511	1.75604	0.236202	6.6739e-16	1.84085e-14
2B	MCF7_E2_VEH_12hr_over_MCF7_HD_VEH_12hr	TMEM8A	1075.1	-0.683674	0.0890255	6.92263e-16	1.90591e-14
2B	MCF7_E2_VEH_12hr_over_MCF7_HD_VEH_12hr	FN1	462.746	-0.963282	0.125401	7.08878e-16	1.94624e-14
2B	MCF7_E2_VEH_12hr_over_MCF7_HD_VEH_12hr	C16orf59	186.878	1.14722	0.149261	7.09539e-16	1.94624e-14
2B	MCF7_E2_VEH_12hr_over_MCF7_HD_VEH_12hr	PPARG	79.4038	-1.56443	0.208798	7.56011e-16	2.06803e-14
2B	MCF7_E2_VEH_12hr_over_MCF7_HD_VEH_12hr	MACC1	305.66	-1.40693	0.185725	7.56734e-16	2.06803e-14
2B	MCF7_E2_VEH_12hr_over_MCF7_HD_VEH_12hr	NCOA3	8080.11	-0.512126	0.0658486	7.89475e-16	2.15354e-14
2B	MCF7_E2_VEH_12hr_over_MCF7_HD_VEH_12hr	ARHGEF37	385.662	-1.49817	0.199731	9.18121e-16	2.49985e-14
2B	MCF7_E2_VEH_12hr_over_MCF7_HD_VEH_12hr	PTPRK	1066.68	-0.681349	0.0891828	9.49484e-16	2.5805e-14
2B	MCF7_E2_VEH_12hr_over_MCF7_HD_VEH_12hr	ATP6V0D1	987.841	-0.741766	0.0973425	9.70801e-16	2.63361e-14
2B	MCF7_E2_VEH_12hr_over_MCF7_HD_VEH_12hr	TRAFD1	815.394	-0.726247	0.095287	9.81919e-16	2.6589e-14
2B	MCF7_E2_VEH_12hr_over_MCF7_HD_VEH_12hr	DRAM1	285.7	-1.16523	0.152583	1.00953e-15	2.72372e-14
2B	MCF7_E2_VEH_12hr_over_MCF7_HD_VEH_12hr	CLSTN2	162.25	-1.8021	0.244567	1.00777e-15	2.72372e-14
2B	MCF7_E2_VEH_12hr_over_MCF7_HD_VEH_12hr	MYBL2	2002.41	0.922321	0.121318	1.23027e-15	3.31324e-14
2B	MCF7_E2_VEH_12hr_over_MCF7_HD_VEH_12hr	TMEM184B	899.312	-0.679505	0.0895313	1.41067e-15	3.79218e-14
2B	MCF7_E2_VEH_12hr_over_MCF7_HD_VEH_12hr	UBQLN1	1697.2	-0.493833	0.0640594	1.53044e-15	4.10669e-14
2B	MCF7_E2_VEH_12hr_over_MCF7_HD_VEH_12hr	ARSD	1058.73	-0.741971	0.0981897	1.58645e-15	4.24928e-14
2B	MCF7_E2_VEH_12hr_over_MCF7_HD_VEH_12hr	RDX	2310.08	-0.556586	0.0727555	1.6019e-15	4.28292e-14
2B	MCF7_E2_VEH_12hr_over_MCF7_HD_VEH_12hr	SLBP	687.689	0.754796	0.100106	1.77573e-15	4.73912e-14
2B	MCF7_E2_VEH_12hr_over_MCF7_HD_VEH_12hr	SORBS3	188.523	-1.17391	0.155268	1.77946e-15	4.74052e-14
2B	MCF7_E2_VEH_12hr_over_MCF7_HD_VEH_12hr	EFNB2	264.349	-0.978805	0.12943	1.8048e-15	4.79941e-14
2B	MCF7_E2_VEH_12hr_over_MCF7_HD_VEH_12hr	PSMC4	1120.73	-0.598928	0.0788064	1.84484e-15	4.89709e-14
2B	MCF7_E2_VEH_12hr_over_MCF7_HD_VEH_12hr	ENOSF1	474.372	0.830041	0.110198	1.88146e-15	4.98537e-14
2B	MCF7_E2_VEH_12hr_over_MCF7_HD_VEH_12hr	WBP2	1341.95	-0.569193	0.0748237	2.06947e-15	5.47376e-14
2B	MCF7_E2_VEH_12hr_over_MCF7_HD_VEH_12hr	ATP13A3	2612.65	0.656627	0.0870316	2.15972e-15	5.70229e-14
2B	MCF7_E2_VEH_12hr_over_MCF7_HD_VEH_12hr	AMFR	973.834	0.860878	0.114645	2.31205e-15	6.09362e-14
2B	MCF7_E2_VEH_12hr_over_MCF7_HD_VEH_12hr	SYNE2	785.132	1.66068	0.22757	2.38132e-15	6.26502e-14
2B	MCF7_E2_VEH_12hr_over_MCF7_HD_VEH_12hr	DUSP3	1215.68	-0.614725	0.0814945	2.63305e-15	6.91046e-14
2B	MCF7_E2_VEH_12hr_over_MCF7_HD_VEH_12hr	PKMYT1	847.879	0.841021	0.112298	2.63598e-15	6.91046e-14
2B	MCF7_E2_VEH_12hr_over_MCF7_HD_VEH_12hr	WIPI1	371.119	-0.986016	0.13138	2.81118e-15	7.35674e-14
2B	MCF7_E2_VEH_12hr_over_MCF7_HD_VEH_12hr	TTF2	542.609	0.711604	0.0950857	2.91548e-15	7.61624e-14
2B	MCF7_E2_VEH_12hr_over_MCF7_HD_VEH_12hr	MISP	1013.12	-0.655252	0.0873124	2.95039e-15	7.69388e-14
2B	MCF7_E2_VEH_12hr_over_MCF7_HD_VEH_12hr	FAM129A	221.555	-2.60553	0.36033	3.31398e-15	8.62684e-14
2B	MCF7_E2_VEH_12hr_over_MCF7_HD_VEH_12hr	CPEB2	239.246	-1.10513	0.147591	3.33264e-15	8.66019e-14
2B	MCF7_E2_VEH_12hr_over_MCF7_HD_VEH_12hr	LOXL2	40.4905	-2.61091	0.361478	3.52176e-15	9.1356e-14
2B	MCF7_E2_VEH_12hr_over_MCF7_HD_VEH_12hr	IRX3	466.586	-1.01527	0.135861	3.68406e-15	9.5399e-14
2B	MCF7_E2_VEH_12hr_over_MCF7_HD_VEH_12hr	SLC44A2	2781.29	-0.439033	0.0575052	3.9804e-15	1.02893e-13
2B	MCF7_E2_VEH_12hr_over_MCF7_HD_VEH_12hr	EVL	980.804	0.818458	0.110244	4.24671e-15	1.09586e-13
2B	MCF7_E2_VEH_12hr_over_MCF7_HD_VEH_12hr	ETS2	162.737	-1.20903	0.162726	4.43107e-15	1.13986e-13
2B	MCF7_E2_VEH_12hr_over_MCF7_HD_VEH_12hr	SLC35E2B	591.812	0.72377	0.0974717	4.43261e-15	1.13986e-13
2B	MCF7_E2_VEH_12hr_over_MCF7_HD_VEH_12hr	OAT	911.774	-0.663567	0.0891185	4.47371e-15	1.14843e-13
2B	MCF7_E2_VEH_12hr_over_MCF7_HD_VEH_12hr	LMNA	4600.27	-0.597784	0.0798739	4.51897e-15	1.15804e-13
2B	MCF7_E2_VEH_12hr_over_MCF7_HD_VEH_12hr	NUP155	822.154	0.768489	0.103639	4.54681e-15	1.16317e-13
2B	MCF7_E2_VEH_12hr_over_MCF7_HD_VEH_12hr	FAM134B	188.553	-1.25956	0.170032	4.57682e-15	1.16883e-13
2B	MCF7_E2_VEH_12hr_over_MCF7_HD_VEH_12hr	IRS1	1425.61	0.582197	0.0777053	4.6289e-15	1.18009e-13
2B	MCF7_E2_VEH_12hr_over_MCF7_HD_VEH_12hr	NMD3	2417.84	0.513659	0.0681124	4.90512e-15	1.24836e-13
2B	MCF7_E2_VEH_12hr_over_MCF7_HD_VEH_12hr	GSE1	4705.68	0.444805	0.0585212	4.97444e-15	1.26383e-13
2B	MCF7_E2_VEH_12hr_over_MCF7_HD_VEH_12hr	COBLL1	458.252	-0.858867	0.116059	5.24762e-15	1.33095e-13
2B	MCF7_E2_VEH_12hr_over_MCF7_HD_VEH_12hr	CHDH	314.414	1.0076	0.135737	5.31218e-15	1.34503e-13
2B	MCF7_E2_VEH_12hr_over_MCF7_HD_VEH_12hr	ABLIM3	121.283	-1.38881	0.189657	5.44296e-15	1.37579e-13
2B	MCF7_E2_VEH_12hr_over_MCF7_HD_VEH_12hr	FREM2	314.342	1.16342	0.156938	5.46942e-15	1.38012e-13
2B	MCF7_E2_VEH_12hr_over_MCF7_HD_VEH_12hr	GMNN	305.052	1.04611	0.141159	5.95895e-15	1.50109e-13
2B	MCF7_E2_VEH_12hr_over_MCF7_HD_VEH_12hr	ACLY	4848.02	-0.419811	0.0552487	5.99529e-15	1.50768e-13
2B	MCF7_E2_VEH_12hr_over_MCF7_HD_VEH_12hr	EMP2	4193.61	0.593458	0.0796717	6.05166e-15	1.51927e-13
2B	MCF7_E2_VEH_12hr_over_MCF7_HD_VEH_12hr	USP37	340.009	0.791886	0.10752	6.57586e-15	1.64808e-13
2B	MCF7_E2_VEH_12hr_over_MCF7_HD_VEH_12hr	TPR	2452.76	0.640471	0.0864988	6.71381e-15	1.67981e-13
2B	MCF7_E2_VEH_12hr_over_MCF7_HD_VEH_12hr	KRT81	115.257	-2.25966	0.318339	6.83313e-15	1.70679e-13
2B	MCF7_E2_VEH_12hr_over_MCF7_HD_VEH_12hr	TSPAN31	1318.85	0.57955	0.0779164	7.09978e-15	1.7704e-13
2B	MCF7_E2_VEH_12hr_over_MCF7_HD_VEH_12hr	CISH	120.488	1.52539	0.211505	7.13417e-15	1.77599e-13
2B	MCF7_E2_VEH_12hr_over_MCF7_HD_VEH_12hr	SMIM5	134.034	-1.55218	0.215659	7.17923e-15	1.78122e-13
2B	MCF7_E2_VEH_12hr_over_MCF7_HD_VEH_12hr	BLM	161.979	1.16736	0.158266	7.16825e-15	1.78122e-13
2B	MCF7_E2_VEH_12hr_over_MCF7_HD_VEH_12hr	TMEM2	363.294	-1.0026	0.135863	7.32033e-15	1.81319e-13
2B	MCF7_E2_VEH_12hr_over_MCF7_HD_VEH_12hr	CENPH	198.652	1.15941	0.157587	8.32711e-15	2.05912e-13
2B	MCF7_E2_VEH_12hr_over_MCF7_HD_VEH_12hr	ACKR3	502.152	-0.884916	0.120929	1.00101e-14	2.47116e-13
2B	MCF7_E2_VEH_12hr_over_MCF7_HD_VEH_12hr	CDK2	861.785	0.640354	0.0871264	1.01321e-14	2.4971e-13
2B	MCF7_E2_VEH_12hr_over_MCF7_HD_VEH_12hr	CPE	991.806	-1.1381	0.155214	1.0278e-14	2.52885e-13
2B	MCF7_E2_VEH_12hr_over_MCF7_HD_VEH_12hr	CCNE2	457.657	0.863956	0.11827	1.07312e-14	2.63599e-13
2B	MCF7_E2_VEH_12hr_over_MCF7_HD_VEH_12hr	RPL14	5253.02	0.392573	0.0520403	1.09654e-14	2.68906e-13
2B	MCF7_E2_VEH_12hr_over_MCF7_HD_VEH_12hr	SHISA5	1041.12	-0.599825	0.0815948	1.21905e-14	2.98455e-13
2B	MCF7_E2_VEH_12hr_over_MCF7_HD_VEH_12hr	RPL7	8047.12	0.438154	0.0585683	1.30275e-14	3.1842e-13
2B	MCF7_E2_VEH_12hr_over_MCF7_HD_VEH_12hr	BBX	777.875	0.753714	0.103649	1.34237e-14	3.27565e-13
2B	MCF7_E2_VEH_12hr_over_MCF7_HD_VEH_12hr	FBL	903.935	0.642652	0.087951	1.38094e-14	3.36422e-13
2B	MCF7_E2_VEH_12hr_over_MCF7_HD_VEH_12hr	SLC6A8	567.634	-0.875439	0.120418	1.40674e-14	3.42146e-13
2B	MCF7_E2_VEH_12hr_over_MCF7_HD_VEH_12hr	SLC6A6	976.597	-0.609479	0.0832298	1.4332e-14	3.48008e-13
2B	MCF7_E2_VEH_12hr_over_MCF7_HD_VEH_12hr	SUPT16H	2406.29	0.510603	0.0690106	1.47772e-14	3.58233e-13
2B	MCF7_E2_VEH_12hr_over_MCF7_HD_VEH_12hr	POLA1	416.49	0.843175	0.11623	1.52797e-14	3.69809e-13
2B	MCF7_E2_VEH_12hr_over_MCF7_HD_VEH_12hr	VGF	274.406	-1.18198	0.162635	1.54732e-14	3.73273e-13
2B	MCF7_E2_VEH_12hr_over_MCF7_HD_VEH_12hr	GSTM4	232.674	-1.12625	0.154741	1.5468e-14	3.73273e-13
2B	MCF7_E2_VEH_12hr_over_MCF7_HD_VEH_12hr	MDK	1279.4	0.645314	0.08853	1.55794e-14	3.75222e-13
2B	MCF7_E2_VEH_12hr_over_MCF7_HD_VEH_12hr	LPIN1	328.76	-1.074	0.147617	1.62026e-14	3.89598e-13
2B	MCF7_E2_VEH_12hr_over_MCF7_HD_VEH_12hr	TSC22D1	897.047	-0.593171	0.0810867	1.65399e-14	3.97064e-13
2B	MCF7_E2_VEH_12hr_over_MCF7_HD_VEH_12hr	WDR62	300.534	0.939353	0.129414	1.66184e-14	3.97846e-13
2B	MCF7_E2_VEH_12hr_over_MCF7_HD_VEH_12hr	GRM4	58.0972	-2.26692	0.325076	1.66261e-14	3.97846e-13
2B	MCF7_E2_VEH_12hr_over_MCF7_HD_VEH_12hr	PDGFB	418.903	-0.888932	0.12266	1.6916e-14	4.04128e-13
2B	MCF7_E2_VEH_12hr_over_MCF7_HD_VEH_12hr	RFC3	393.56	0.771889	0.106814	1.84914e-14	4.41054e-13
2B	MCF7_E2_VEH_12hr_over_MCF7_HD_VEH_12hr	SREBF1	2727.49	-0.560624	0.0766126	1.9647e-14	4.67865e-13
2B	MCF7_E2_VEH_12hr_over_MCF7_HD_VEH_12hr	FLRT3	96.1607	-1.9319	0.279099	2.26676e-14	5.38928e-13
2B	MCF7_E2_VEH_12hr_over_MCF7_HD_VEH_12hr	PALLD	1215.53	-1.11653	0.154577	2.32907e-14	5.52855e-13
2B	MCF7_E2_VEH_12hr_over_MCF7_HD_VEH_12hr	NTN1	462.92	1.327	0.185656	2.46422e-14	5.84e-13
2B	MCF7_E2_VEH_12hr_over_MCF7_HD_VEH_12hr	MVP	369.407	-0.960832	0.133561	2.73117e-14	6.46231e-13
2B	MCF7_E2_VEH_12hr_over_MCF7_HD_VEH_12hr	WNT7B	431.614	-0.96428	0.134083	2.78876e-14	6.58806e-13
2B	MCF7_E2_VEH_12hr_over_MCF7_HD_VEH_12hr	FIGNL1	417.064	0.844903	0.117845	2.84534e-14	6.71101e-13
2B	MCF7_E2_VEH_12hr_over_MCF7_HD_VEH_12hr	PTK6	432.281	-0.871368	0.121542	2.92624e-14	6.89085e-13
2B	MCF7_E2_VEH_12hr_over_MCF7_HD_VEH_12hr	GCLM	379.975	-0.952174	0.132618	2.99527e-14	7.04221e-13
2B	MCF7_E2_VEH_12hr_over_MCF7_HD_VEH_12hr	MACF1	708.199	1.17403	0.163748	3.18744e-14	7.48215e-13
2B	MCF7_E2_VEH_12hr_over_MCF7_HD_VEH_12hr	PITRM1	1716.26	-0.518317	0.0711809	3.36906e-14	7.89596e-13
2B	MCF7_E2_VEH_12hr_over_MCF7_HD_VEH_12hr	ADCY5	164.346	-1.50745	0.215331	3.51727e-14	8.2303e-13
2B	MCF7_E2_VEH_12hr_over_MCF7_HD_VEH_12hr	RBBP4	1231.3	0.529178	0.0729422	3.82697e-14	8.94086e-13
2B	MCF7_E2_VEH_12hr_over_MCF7_HD_VEH_12hr	CEP97	263.967	1.30023	0.183476	4.1789e-14	9.7477e-13
2B	MCF7_E2_VEH_12hr_over_MCF7_HD_VEH_12hr	FANCD2	451.129	0.850981	0.119592	4.22672e-14	9.84374e-13
2B	MCF7_E2_VEH_12hr_over_MCF7_HD_VEH_12hr	INPP4A	460.465	-0.824643	0.116077	4.50939e-14	1.04856e-12
2B	MCF7_E2_VEH_12hr_over_MCF7_HD_VEH_12hr	MAOA	45.3864	-2.01872	0.29666	4.97206e-14	1.15433e-12
2B	MCF7_E2_VEH_12hr_over_MCF7_HD_VEH_12hr	MSH5	160.169	1.52976	0.220518	5.06841e-14	1.17486e-12
2B	MCF7_E2_VEH_12hr_over_MCF7_HD_VEH_12hr	GRN	2724.52	-0.519698	0.0720388	5.49576e-14	1.27193e-12
2B	MCF7_E2_VEH_12hr_over_MCF7_HD_VEH_12hr	CA5B	178.116	-1.1867	0.167385	5.52123e-14	1.27583e-12
2B	MCF7_E2_VEH_12hr_over_MCF7_HD_VEH_12hr	DNAJC9	447.801	0.738801	0.104452	5.84134e-14	1.34769e-12
2B	MCF7_E2_VEH_12hr_over_MCF7_HD_VEH_12hr	PIK3R3	1184.46	-0.67033	0.0946747	6.54717e-14	1.50819e-12
2B	MCF7_E2_VEH_12hr_over_MCF7_HD_VEH_12hr	CALML5	51.1813	1.88287	0.277986	6.69014e-14	1.53873e-12
2B	MCF7_E2_VEH_12hr_over_MCF7_HD_VEH_12hr	ADCY9	535.232	0.803797	0.114082	6.82421e-14	1.56714e-12
2B	MCF7_E2_VEH_12hr_over_MCF7_HD_VEH_12hr	LDOC1	780.175	-0.595848	0.0837283	7.03651e-14	1.61339e-12
2B	MCF7_E2_VEH_12hr_over_MCF7_HD_VEH_12hr	ASF1B	445.814	0.871328	0.123891	7.79965e-14	1.7856e-12
2B	MCF7_E2_VEH_12hr_over_MCF7_HD_VEH_12hr	S100A11	4951.77	-0.808914	0.11514	7.89825e-14	1.80538e-12
2B	MCF7_E2_VEH_12hr_over_MCF7_HD_VEH_12hr	PLEKHA2	320.167	-0.954266	0.135459	7.91136e-14	1.8056e-12
2B	MCF7_E2_VEH_12hr_over_MCF7_HD_VEH_12hr	XPO1	2934.38	0.408013	0.0561602	8.06232e-14	1.83722e-12
2B	MCF7_E2_VEH_12hr_over_MCF7_HD_VEH_12hr	ALDH4A1	747.615	-0.604563	0.0852761	8.16672e-14	1.85815e-12
2B	MCF7_E2_VEH_12hr_over_MCF7_HD_VEH_12hr	NOLC1	2250.08	0.610801	0.0862227	8.22793e-14	1.8692e-12
2B	MCF7_E2_VEH_12hr_over_MCF7_HD_VEH_12hr	KIAA1217	391.191	-1.19478	0.169992	8.38029e-14	1.9009e-12
2B	MCF7_E2_VEH_12hr_over_MCF7_HD_VEH_12hr	DAPK3	612.981	-0.850722	0.121254	8.63881e-14	1.95655e-12
2B	MCF7_E2_VEH_12hr_over_MCF7_HD_VEH_12hr	KDM5B	2334.6	-0.697009	0.0991996	8.9063e-14	2.01405e-12
2B	MCF7_E2_VEH_12hr_over_MCF7_HD_VEH_12hr	RPLP0	19394.1	0.505272	0.0705835	9.09623e-14	2.05386e-12
2B	MCF7_E2_VEH_12hr_over_MCF7_HD_VEH_12hr	EXOC3	1023.32	-0.583981	0.0824485	9.57698e-14	2.15912e-12
2B	MCF7_E2_VEH_12hr_over_MCF7_HD_VEH_12hr	HIST1H3H	86.7354	-1.50608	0.219692	9.8221e-14	2.20997e-12
2B	MCF7_E2_VEH_12hr_over_MCF7_HD_VEH_12hr	ANKRD32	194.033	1.09004	0.155203	9.84714e-14	2.20997e-12
2B	MCF7_E2_VEH_12hr_over_MCF7_HD_VEH_12hr	MAP1LC3B	937.623	-0.595562	0.0842354	9.84727e-14	2.20997e-12
2B	MCF7_E2_VEH_12hr_over_MCF7_HD_VEH_12hr	LMBR1	745.481	0.667455	0.0953722	1.19161e-13	2.67022e-12
2B	MCF7_E2_VEH_12hr_over_MCF7_HD_VEH_12hr	STK40	597.791	-0.755374	0.108393	1.20737e-13	2.70146e-12
2B	MCF7_E2_VEH_12hr_over_MCF7_HD_VEH_12hr	THOC6	364.199	0.851383	0.122225	1.23528e-13	2.75972e-12
2B	MCF7_E2_VEH_12hr_over_MCF7_HD_VEH_12hr	TMEM65	428.761	-0.828367	0.11899	1.25224e-13	2.79339e-12
2B	MCF7_E2_VEH_12hr_over_MCF7_HD_VEH_12hr	PTPRJ	371.287	-1.01557	0.145481	1.31353e-13	2.92571e-12
2B	MCF7_E2_VEH_12hr_over_MCF7_HD_VEH_12hr	BRCA2	191.721	1.16743	0.167484	1.32178e-13	2.93968e-12
2B	MCF7_E2_VEH_12hr_over_MCF7_HD_VEH_12hr	NUAK1	203.389	-1.17395	0.168699	1.41734e-13	3.14747e-12
2B	MCF7_E2_VEH_12hr_over_MCF7_HD_VEH_12hr	GNS	2236.01	-0.598764	0.0853663	1.44894e-13	3.21283e-12
2B	MCF7_E2_VEH_12hr_over_MCF7_HD_VEH_12hr	NAMPT	985.121	-0.528531	0.0747423	1.4653e-13	3.24425e-12
2B	MCF7_E2_VEH_12hr_over_MCF7_HD_VEH_12hr	ZSWIM8	1469.66	-0.604172	0.0862191	1.4768e-13	3.26172e-12
2B	MCF7_E2_VEH_12hr_over_MCF7_HD_VEH_12hr	ADCK3	278.707	0.946144	0.13604	1.47759e-13	3.26172e-12
2B	MCF7_E2_VEH_12hr_over_MCF7_HD_VEH_12hr	PICALM	1676.98	-0.614702	0.0878393	1.49657e-13	3.29869e-12
2B	MCF7_E2_VEH_12hr_over_MCF7_HD_VEH_12hr	ULK1	1840.27	0.677127	0.0972652	1.4988e-13	3.29869e-12
2B	MCF7_E2_VEH_12hr_over_MCF7_HD_VEH_12hr	LIN7A	169.05	-1.28208	0.185619	1.56442e-13	3.43801e-12
2B	MCF7_E2_VEH_12hr_over_MCF7_HD_VEH_12hr	GPC6	201.163	1.29948	0.188483	1.61671e-13	3.54767e-12
2B	MCF7_E2_VEH_12hr_over_MCF7_HD_VEH_12hr	RBL1	227.524	0.976489	0.140646	1.65993e-13	3.63711e-12
2B	MCF7_E2_VEH_12hr_over_MCF7_HD_VEH_12hr	RRM2	1355.11	0.627198	0.0899382	1.67681e-13	3.66867e-12
2B	MCF7_E2_VEH_12hr_over_MCF7_HD_VEH_12hr	ZNF516	211.301	1.12768	0.162465	1.70621e-13	3.72749e-12
2B	MCF7_E2_VEH_12hr_over_MCF7_HD_VEH_12hr	GPR157	466.307	-0.749579	0.108317	1.7152e-13	3.7416e-12
2B	MCF7_E2_VEH_12hr_over_MCF7_HD_VEH_12hr	MARVELD1	426.4	-0.734536	0.106105	1.72009e-13	3.74675e-12
2B	MCF7_E2_VEH_12hr_over_MCF7_HD_VEH_12hr	GOLGA3	1870.76	-0.528552	0.0750002	1.74161e-13	3.78807e-12
2B	MCF7_E2_VEH_12hr_over_MCF7_HD_VEH_12hr	GLTP	467.925	-0.709069	0.102383	1.77076e-13	3.84582e-12
2B	MCF7_E2_VEH_12hr_over_MCF7_HD_VEH_12hr	ZNRF1	932.47	0.639025	0.0918625	1.79872e-13	3.90082e-12
2B	MCF7_E2_VEH_12hr_over_MCF7_HD_VEH_12hr	PXDN	1263.04	-0.549926	0.0783058	1.8108e-13	3.92128e-12
2B	MCF7_E2_VEH_12hr_over_MCF7_HD_VEH_12hr	TACC2	437.073	-0.809629	0.1173	1.89205e-13	4.09125e-12
2B	MCF7_E2_VEH_12hr_over_MCF7_HD_VEH_12hr	RRBP1	1765.11	-0.649098	0.0936617	2.07483e-13	4.47106e-12
2B	MCF7_E2_VEH_12hr_over_MCF7_HD_VEH_12hr	SULF1	214.644	2.96138	0.446256	2.07675e-13	4.47106e-12
2B	MCF7_E2_VEH_12hr_over_MCF7_HD_VEH_12hr	ISOC2	457.09	0.828205	0.120207	2.07645e-13	4.47106e-12
2B	MCF7_E2_VEH_12hr_over_MCF7_HD_VEH_12hr	ARHGEF19	338.92	0.902698	0.130985	2.18776e-13	4.7032e-12
2B	MCF7_E2_VEH_12hr_over_MCF7_HD_VEH_12hr	RIF1	799.705	0.82971	0.12059	2.21892e-13	4.76328e-12
2B	MCF7_E2_VEH_12hr_over_MCF7_HD_VEH_12hr	ACBD3	950.604	-0.60453	0.0871444	2.43119e-13	5.2114e-12
2B	MCF7_E2_VEH_12hr_over_MCF7_HD_VEH_12hr	CAPZB	1770.6	-0.537191	0.0768329	2.45256e-13	5.24961e-12
2B	MCF7_E2_VEH_12hr_over_MCF7_HD_VEH_12hr	FOXO3	724.412	0.657548	0.0953099	2.50178e-13	5.34724e-12
2B	MCF7_E2_VEH_12hr_over_MCF7_HD_VEH_12hr	CACNG4	2098.83	-0.643301	0.0931852	2.56759e-13	5.47999e-12
2B	MCF7_E2_VEH_12hr_over_MCF7_HD_VEH_12hr	RHOV	393.742	-0.992515	0.144242	2.5909e-13	5.52179e-12
2B	MCF7_E2_VEH_12hr_over_MCF7_HD_VEH_12hr	CBX3	2740.08	0.527024	0.075385	2.63088e-13	5.59894e-12
2B	MCF7_E2_VEH_12hr_over_MCF7_HD_VEH_12hr	ZWINT	951.644	0.692498	0.100726	2.63901e-13	5.60817e-12
2B	MCF7_E2_VEH_12hr_over_MCF7_HD_VEH_12hr	SFXN1	1058.64	-0.521789	0.0745993	2.65686e-13	5.63803e-12
2B	MCF7_E2_VEH_12hr_over_MCF7_HD_VEH_12hr	PTGR1	376.691	-1.0633	0.154736	2.84473e-13	6.02807e-12
2B	MCF7_E2_VEH_12hr_over_MCF7_HD_VEH_12hr	VPS54	366.846	-0.884716	0.129223	2.93798e-13	6.21676e-12
2B	MCF7_E2_VEH_12hr_over_MCF7_HD_VEH_12hr	GRAMD1A	452.964	-0.878386	0.12835	2.97531e-13	6.28677e-12
2B	MCF7_E2_VEH_12hr_over_MCF7_HD_VEH_12hr	TNPO2	851.302	0.608146	0.0880802	3.00561e-13	6.34175e-12
2B	MCF7_E2_VEH_12hr_over_MCF7_HD_VEH_12hr	RNF224	120.404	-1.60512	0.241766	3.0587e-13	6.44458e-12
2B	MCF7_E2_VEH_12hr_over_MCF7_HD_VEH_12hr	RBM12B	656.891	0.570472	0.0824203	3.28362e-13	6.90867e-12
2B	MCF7_E2_VEH_12hr_over_MCF7_HD_VEH_12hr	ARL3	429.079	0.922216	0.134919	3.30522e-13	6.94424e-12
2B	MCF7_E2_VEH_12hr_over_MCF7_HD_VEH_12hr	NXPE3	177.197	-1.16201	0.170162	3.54336e-13	7.43404e-12
2B	MCF7_E2_VEH_12hr_over_MCF7_HD_VEH_12hr	ZNF750	64.5195	-2.09408	0.321518	3.58513e-13	7.51103e-12
2B	MCF7_E2_VEH_12hr_over_MCF7_HD_VEH_12hr	ATP6V1D	699.93	-0.725716	0.106438	3.63789e-13	7.61079e-12
2B	MCF7_E2_VEH_12hr_over_MCF7_HD_VEH_12hr	TFPI	112.834	-1.20821	0.177514	3.79841e-13	7.9354e-12
2B	MCF7_E2_VEH_12hr_over_MCF7_HD_VEH_12hr	TIPIN	127.472	1.17552	0.172559	3.88329e-13	8.10132e-12
2B	MCF7_E2_VEH_12hr_over_MCF7_HD_VEH_12hr	EPS15L1	623.818	0.655179	0.0958523	3.94933e-13	8.2275e-12
2B	MCF7_E2_VEH_12hr_over_MCF7_HD_VEH_12hr	FOXC1	170.554	1.23422	0.181822	4.04486e-13	8.41466e-12
2B	MCF7_E2_VEH_12hr_over_MCF7_HD_VEH_12hr	DUT	639.768	0.938494	0.138039	4.32916e-13	8.99348e-12
2B	MCF7_E2_VEH_12hr_over_MCF7_HD_VEH_12hr	AKIRIN2	366.132	-0.792177	0.116819	4.40002e-13	9.11511e-12
2B	MCF7_E2_VEH_12hr_over_MCF7_HD_VEH_12hr	RRM1	932.151	0.697341	0.102547	4.39408e-13	9.11511e-12
2B	MCF7_E2_VEH_12hr_over_MCF7_HD_VEH_12hr	HMCN1	460.987	0.843784	0.124457	4.49962e-13	9.30842e-12
2B	MCF7_E2_VEH_12hr_over_MCF7_HD_VEH_12hr	POLQ	206.974	0.996073	0.146465	4.51047e-13	9.31785e-12
2B	MCF7_E2_VEH_12hr_over_MCF7_HD_VEH_12hr	ZFP36L1	1403.61	-0.717882	0.105802	4.64684e-13	9.58622e-12
2B	MCF7_E2_VEH_12hr_over_MCF7_HD_VEH_12hr	TUBA1C	5062.64	-0.541963	0.0785851	4.66784e-13	9.61614e-12
2B	MCF7_E2_VEH_12hr_over_MCF7_HD_VEH_12hr	NR3C1	456.714	-0.848858	0.125519	5.07376e-13	1.04379e-11
2B	MCF7_E2_VEH_12hr_over_MCF7_HD_VEH_12hr	DAG1	3132.64	-0.484871	0.0698839	5.08377e-13	1.04439e-11
2B	MCF7_E2_VEH_12hr_over_MCF7_HD_VEH_12hr	MMP15	384.816	-0.758327	0.112164	5.16835e-13	1.0603e-11
2B	MCF7_E2_VEH_12hr_over_MCF7_HD_VEH_12hr	EEF1B2	2206.32	0.497857	0.0719492	5.30957e-13	1.08776e-11
2B	MCF7_E2_VEH_12hr_over_MCF7_HD_VEH_12hr	CTSC	177.472	1.22329	0.181262	5.4238e-13	1.10963e-11
2B	MCF7_E2_VEH_12hr_over_MCF7_HD_VEH_12hr	DARS2	920.106	0.576888	0.0842961	5.4675e-13	1.11703e-11
2B	MCF7_E2_VEH_12hr_over_MCF7_HD_VEH_12hr	C6orf62	2051.74	-0.422523	0.0604691	5.49011e-13	1.1201e-11
2B	MCF7_E2_VEH_12hr_over_MCF7_HD_VEH_12hr	ARHGAP35	2342.43	-0.543144	0.0790366	5.50174e-13	1.12093e-11
2B	MCF7_E2_VEH_12hr_over_MCF7_HD_VEH_12hr	MKI67	2302.57	0.963015	0.142306	5.50948e-13	1.12097e-11
2B	MCF7_E2_VEH_12hr_over_MCF7_HD_VEH_12hr	BOD1	520.55	0.718205	0.106298	5.66236e-13	1.15049e-11
2B	MCF7_E2_VEH_12hr_over_MCF7_HD_VEH_12hr	CHAF1A	322.146	0.928999	0.137498	5.72358e-13	1.16134e-11
2B	MCF7_E2_VEH_12hr_over_MCF7_HD_VEH_12hr	LAMC2	207.553	-1.33469	0.199773	6.15986e-13	1.24815e-11
2B	MCF7_E2_VEH_12hr_over_MCF7_HD_VEH_12hr	KITLG	247.672	-0.933279	0.138518	6.53702e-13	1.32276e-11
2B	MCF7_E2_VEH_12hr_over_MCF7_HD_VEH_12hr	CLSTN3	296.004	-0.985098	0.146372	7.23149e-13	1.46129e-11
2B	MCF7_E2_VEH_12hr_over_MCF7_HD_VEH_12hr	LHFPL2	241.414	-0.835132	0.124563	7.49991e-13	1.51347e-11
2B	MCF7_E2_VEH_12hr_over_MCF7_HD_VEH_12hr	TBC1D30	585.22	-0.596214	0.0879086	7.52328e-13	1.5148e-11
2B	MCF7_E2_VEH_12hr_over_MCF7_HD_VEH_12hr	KLHL13	104.144	1.67422	0.258595	7.52695e-13	1.5148e-11
2B	MCF7_E2_VEH_12hr_over_MCF7_HD_VEH_12hr	RAP1GAP2	344.27	-0.884058	0.131771	7.54301e-13	1.51597e-11
2B	MCF7_E2_VEH_12hr_over_MCF7_HD_VEH_12hr	NECAB1	337.31	0.959564	0.142911	7.86152e-13	1.57784e-11
2B	MCF7_E2_VEH_12hr_over_MCF7_HD_VEH_12hr	STK38L	438.864	-1.12604	0.167658	7.94051e-13	1.59154e-11
2B	MCF7_E2_VEH_12hr_over_MCF7_HD_VEH_12hr	CD59	1348.3	-0.576993	0.0849819	7.95784e-13	1.59286e-11
2B	MCF7_E2_VEH_12hr_over_MCF7_HD_VEH_12hr	PRLR	4571.19	0.613987	0.0908224	7.98449e-13	1.59604e-11
2B	MCF7_E2_VEH_12hr_over_MCF7_HD_VEH_12hr	STK10	461.707	-0.754545	0.112693	8.12904e-13	1.62274e-11
2B	MCF7_E2_VEH_12hr_over_MCF7_HD_VEH_12hr	CBFA2T3	605.268	0.731742	0.109234	8.20582e-13	1.63586e-11
2B	MCF7_E2_VEH_12hr_over_MCF7_HD_VEH_12hr	RNF32	115.306	1.2906	0.193809	8.2383e-13	1.64013e-11
2B	MCF7_E2_VEH_12hr_over_MCF7_HD_VEH_12hr	ATMIN	1467.24	-0.569139	0.083814	8.28072e-13	1.64636e-11
2B	MCF7_E2_VEH_12hr_over_MCF7_HD_VEH_12hr	GLG1	1781.91	-0.538309	0.0789598	8.3057e-13	1.64912e-11
2B	MCF7_E2_VEH_12hr_over_MCF7_HD_VEH_12hr	TP53INP2	222.051	-1.59864	0.246243	8.36891e-13	1.65944e-11
2B	MCF7_E2_VEH_12hr_over_MCF7_HD_VEH_12hr	FZD7	163.056	-1.14167	0.170421	8.76224e-13	1.73511e-11
2B	MCF7_E2_VEH_12hr_over_MCF7_HD_VEH_12hr	RUNX1	789.827	-0.610932	0.0905552	8.91726e-13	1.76345e-11
2B	MCF7_E2_VEH_12hr_over_MCF7_HD_VEH_12hr	IGFBP3	62.4073	-1.7511	0.272737	8.93548e-13	1.7647e-11
2B	MCF7_E2_VEH_12hr_over_MCF7_HD_VEH_12hr	SMC1A	2074.36	0.448151	0.0651076	9.63308e-13	1.89994e-11
2B	MCF7_E2_VEH_12hr_over_MCF7_HD_VEH_12hr	NCAPG	446.685	0.906983	0.135871	9.69931e-13	1.91045e-11
2B	MCF7_E2_VEH_12hr_over_MCF7_HD_VEH_12hr	PAQR4	964.998	0.554962	0.0818675	9.78636e-13	1.92504e-11
2B	MCF7_E2_VEH_12hr_over_MCF7_HD_VEH_12hr	KIF1A	229.759	-0.940838	0.140885	9.8616e-13	1.93727e-11
2B	MCF7_E2_VEH_12hr_over_MCF7_HD_VEH_12hr	FANCG	370.516	0.854753	0.128241	9.9109e-13	1.94437e-11
2B	MCF7_E2_VEH_12hr_over_MCF7_HD_VEH_12hr	PTMS	1686.1	-0.589571	0.0874725	1.04372e-12	2.04491e-11
2B	MCF7_E2_VEH_12hr_over_MCF7_HD_VEH_12hr	PKP1	643.015	-0.66879	0.100027	1.05422e-12	2.06276e-11
2B	MCF7_E2_VEH_12hr_over_MCF7_HD_VEH_12hr	DCTN2	1325.38	-0.463813	0.0678669	1.21969e-12	2.38338e-11
2B	MCF7_E2_VEH_12hr_over_MCF7_HD_VEH_12hr	GPR115	30.2139	-2.42397	0.382057	1.22349e-12	2.38766e-11
2B	MCF7_E2_VEH_12hr_over_MCF7_HD_VEH_12hr	CDC25A	141.582	1.225	0.184951	1.25011e-12	2.43639e-11
2B	MCF7_E2_VEH_12hr_over_MCF7_HD_VEH_12hr	CAPNS1	2236.02	-0.527365	0.0779196	1.2562e-12	2.44505e-11
2B	MCF7_E2_VEH_12hr_over_MCF7_HD_VEH_12hr	CCDC92	361.878	-0.917881	0.138479	1.34586e-12	2.61612e-11
2B	MCF7_E2_VEH_12hr_over_MCF7_HD_VEH_12hr	ILK	789.547	-0.724128	0.109268	1.35688e-12	2.63409e-11
2B	MCF7_E2_VEH_12hr_over_MCF7_HD_VEH_12hr	NUP205	1140.83	0.586546	0.087491	1.35929e-12	2.63532e-11
2B	MCF7_E2_VEH_12hr_over_MCF7_HD_VEH_12hr	FBXO5	204.227	0.954109	0.144137	1.4804e-12	2.86637e-11
2B	MCF7_E2_VEH_12hr_over_MCF7_HD_VEH_12hr	PROM2	927.125	-0.626102	0.0940211	1.50797e-12	2.91593e-11
2B	MCF7_E2_VEH_12hr_over_MCF7_HD_VEH_12hr	BARD1	273.23	0.856867	0.129978	1.6205e-12	3.12753e-11
2B	MCF7_E2_VEH_12hr_over_MCF7_HD_VEH_12hr	CD47	1106.2	-0.600069	0.089999	1.62162e-12	3.12753e-11
2B	MCF7_E2_VEH_12hr_over_MCF7_HD_VEH_12hr	HECW2	167.381	-1.2087	0.183606	1.69121e-12	3.2575e-11
2B	MCF7_E2_VEH_12hr_over_MCF7_HD_VEH_12hr	ZNF185	844.053	-0.573014	0.085808	1.75717e-12	3.38016e-11
2B	MCF7_E2_VEH_12hr_over_MCF7_HD_VEH_12hr	MFSD6	312.635	-0.937132	0.142294	1.82147e-12	3.4993e-11
2B	MCF7_E2_VEH_12hr_over_MCF7_HD_VEH_12hr	TRIM59	800.078	0.603935	0.0909331	1.89647e-12	3.63867e-11
2B	MCF7_E2_VEH_12hr_over_MCF7_HD_VEH_12hr	TOP2A	2870.24	0.589142	0.0886314	1.97687e-12	3.78542e-11
2B	MCF7_E2_VEH_12hr_over_MCF7_HD_VEH_12hr	PSMD11	1314.87	-0.51682	0.0769973	1.97807e-12	3.78542e-11
2B	MCF7_E2_VEH_12hr_over_MCF7_HD_VEH_12hr	C11orf82	204.435	0.945497	0.143905	2.0367e-12	3.89259e-11
2B	MCF7_E2_VEH_12hr_over_MCF7_HD_VEH_12hr	PYGL	592.165	-0.665302	0.101009	2.0988e-12	4.00612e-11
2B	MCF7_E2_VEH_12hr_over_MCF7_HD_VEH_12hr	ATP6V0E2	585.411	-0.63083	0.0954824	2.10599e-12	4.01465e-11
2B	MCF7_E2_VEH_12hr_over_MCF7_HD_VEH_12hr	EPHA4	578.375	-0.738326	0.112642	2.15809e-12	4.10868e-11
2B	MCF7_E2_VEH_12hr_over_MCF7_HD_VEH_12hr	IGSF1	46.0131	6.57477	1.07397	2.1906e-12	4.16523e-11
2B	MCF7_E2_VEH_12hr_over_MCF7_HD_VEH_12hr	ERMP1	847.325	-0.620435	0.0939045	2.20566e-12	4.18849e-11
2B	MCF7_E2_VEH_12hr_over_MCF7_HD_VEH_12hr	NUP62	862.348	0.563328	0.0846858	2.22014e-12	4.2106e-11
2B	MCF7_E2_VEH_12hr_over_MCF7_HD_VEH_12hr	SERPINA3	72.6187	1.67544	0.265736	2.27307e-12	4.30546e-11
2B	MCF7_E2_VEH_12hr_over_MCF7_HD_VEH_12hr	ZWILCH	426.1	0.687796	0.104867	2.35118e-12	4.44773e-11
2B	MCF7_E2_VEH_12hr_over_MCF7_HD_VEH_12hr	PSMD2	4246.37	-0.461537	0.0685106	2.43171e-12	4.5942e-11
2B	MCF7_E2_VEH_12hr_over_MCF7_HD_VEH_12hr	MAPK11	153.247	-1.22067	0.187137	2.44442e-12	4.61233e-11
2B	MCF7_E2_VEH_12hr_over_MCF7_HD_VEH_12hr	NEBL	1043.77	-0.609078	0.0923153	2.48391e-12	4.68087e-11
2B	MCF7_E2_VEH_12hr_over_MCF7_HD_VEH_12hr	HLTF	1058.77	0.602419	0.0912788	2.53659e-12	4.77408e-11
2B	MCF7_E2_VEH_12hr_over_MCF7_HD_VEH_12hr	XRCC2	136.134	1.20805	0.185394	2.62609e-12	4.93625e-11
2B	MCF7_E2_VEH_12hr_over_MCF7_HD_VEH_12hr	LRIG1	975.038	0.743931	0.114049	2.64553e-12	4.96649e-11
2B	MCF7_E2_VEH_12hr_over_MCF7_HD_VEH_12hr	ATP6V1A	1010.13	-0.518098	0.0777061	2.66345e-12	4.9938e-11
2B	MCF7_E2_VEH_12hr_over_MCF7_HD_VEH_12hr	APEX1	1347.53	0.456781	0.0680056	2.88034e-12	5.39362e-11
2B	MCF7_E2_VEH_12hr_over_MCF7_HD_VEH_12hr	TRIB1	486.283	-0.956201	0.146893	3.07089e-12	5.74318e-11
2B	MCF7_E2_VEH_12hr_over_MCF7_HD_VEH_12hr	NAT10	1059.81	0.62346	0.0951539	3.1485e-12	5.88091e-11
2B	MCF7_E2_VEH_12hr_over_MCF7_HD_VEH_12hr	SLC20A2	708.634	-0.687412	0.105596	3.26607e-12	6.09283e-11
2B	MCF7_E2_VEH_12hr_over_MCF7_HD_VEH_12hr	PRDX4	735.219	0.648951	0.0994192	3.32241e-12	6.19013e-11
2B	MCF7_E2_VEH_12hr_over_MCF7_HD_VEH_12hr	NRARP	376.392	0.786099	0.121274	3.34064e-12	6.21265e-11
2B	MCF7_E2_VEH_12hr_over_MCF7_HD_VEH_12hr	ILF2	2157.71	0.366059	0.0539687	3.34289e-12	6.21265e-11
2B	MCF7_E2_VEH_12hr_over_MCF7_HD_VEH_12hr	LASP1	3135.32	-0.481245	0.0721882	3.4346e-12	6.3751e-11
2B	MCF7_E2_VEH_12hr_over_MCF7_HD_VEH_12hr	FAM49B	888.605	-0.574179	0.0873074	3.46868e-12	6.43029e-11
2B	MCF7_E2_VEH_12hr_over_MCF7_HD_VEH_12hr	CAD	1115.19	0.582495	0.0887193	3.55904e-12	6.58956e-11
2B	MCF7_E2_VEH_12hr_over_MCF7_HD_VEH_12hr	KRT18	29666.4	-0.418947	0.0623345	3.62141e-12	6.69668e-11
2B	MCF7_E2_VEH_12hr_over_MCF7_HD_VEH_12hr	MFSD5	565.881	-0.642961	0.0987084	3.73141e-12	6.89147e-11
2B	MCF7_E2_VEH_12hr_over_MCF7_HD_VEH_12hr	HJURP	426.952	-0.683495	0.1053	3.74819e-12	6.91384e-11
2B	MCF7_E2_VEH_12hr_over_MCF7_HD_VEH_12hr	BAIAP2	710.415	-0.63719	0.0979049	3.96725e-12	7.30881e-11
2B	MCF7_E2_VEH_12hr_over_MCF7_HD_VEH_12hr	CAPN1	2197.82	-0.46543	0.069901	4.04399e-12	7.44095e-11
2B	MCF7_E2_VEH_12hr_over_MCF7_HD_VEH_12hr	TKT	4197.44	-0.574565	0.0876785	4.05065e-12	7.44394e-11
2B	MCF7_E2_VEH_12hr_over_MCF7_HD_VEH_12hr	BAMBI	2104.23	-0.505519	0.0764413	4.18425e-12	7.67993e-11
2B	MCF7_E2_VEH_12hr_over_MCF7_HD_VEH_12hr	BCAS3	3312.52	-0.516842	0.078309	4.23982e-12	7.77231e-11
2B	MCF7_E2_VEH_12hr_over_MCF7_HD_VEH_12hr	CARD14	377.521	-1.11581	0.172688	4.29593e-12	7.86543e-11
2B	MCF7_E2_VEH_12hr_over_MCF7_HD_VEH_12hr	LRRC41	746.282	-0.652214	0.100555	4.31826e-12	7.89655e-11
2B	MCF7_E2_VEH_12hr_over_MCF7_HD_VEH_12hr	PUS1	513.517	0.727581	0.11278	4.37144e-12	7.98394e-11
2B	MCF7_E2_VEH_12hr_over_MCF7_HD_VEH_12hr	SECTM1	206.704	-1.82371	0.296352	4.38317e-12	7.99551e-11
2B	MCF7_E2_VEH_12hr_over_MCF7_HD_VEH_12hr	FBXL5	472.347	-0.657409	0.101442	4.39055e-12	7.99912e-11
2B	MCF7_E2_VEH_12hr_over_MCF7_HD_VEH_12hr	PLEKHB2	1228.17	-0.440266	0.0659983	4.41358e-12	8.03121e-11
2B	MCF7_E2_VEH_12hr_over_MCF7_HD_VEH_12hr	ITGB3BP	109.049	1.48087	0.235113	4.43645e-12	8.06291e-11
2B	MCF7_E2_VEH_12hr_over_MCF7_HD_VEH_12hr	TMEM189	446.579	-0.704184	0.109089	4.48604e-12	8.14305e-11
2B	MCF7_E2_VEH_12hr_over_MCF7_HD_VEH_12hr	NBEA	217.59	-1.09172	0.169238	4.67732e-12	8.47986e-11
2B	MCF7_E2_VEH_12hr_over_MCF7_HD_VEH_12hr	TMEM123	1469.61	0.51342	0.0779517	4.75483e-12	8.60985e-11
2B	MCF7_E2_VEH_12hr_over_MCF7_HD_VEH_12hr	MAPK3	1308.5	-0.481162	0.0727011	4.76463e-12	8.61706e-11
2B	MCF7_E2_VEH_12hr_over_MCF7_HD_VEH_12hr	PAWR	1509.79	-0.489403	0.0740635	4.83467e-12	8.73306e-11
2B	MCF7_E2_VEH_12hr_over_MCF7_HD_VEH_12hr	CNDP2	990.134	-0.593786	0.0912314	4.8969e-12	8.8347e-11
2B	MCF7_E2_VEH_12hr_over_MCF7_HD_VEH_12hr	FGFR2	379.762	-1.08348	0.168154	4.92479e-12	8.87421e-11
2B	MCF7_E2_VEH_12hr_over_MCF7_HD_VEH_12hr	H2AFZ	2199.61	0.706231	0.109667	4.94039e-12	8.8915e-11
2B	MCF7_E2_VEH_12hr_over_MCF7_HD_VEH_12hr	ACTR1A	1444.21	-0.490234	0.0742407	4.95845e-12	8.91318e-11
2B	MCF7_E2_VEH_12hr_over_MCF7_HD_VEH_12hr	PAQR7	138.244	-1.4414	0.228742	5.02898e-12	9.029e-11
2B	MCF7_E2_VEH_12hr_over_MCF7_HD_VEH_12hr	FAM111A	1007.75	0.812326	0.126596	5.10612e-12	9.1564e-11
2B	MCF7_E2_VEH_12hr_over_MCF7_HD_VEH_12hr	RHBDF1	1100.37	-0.610849	0.0941412	5.1152e-12	9.16158e-11
2B	MCF7_E2_VEH_12hr_over_MCF7_HD_VEH_12hr	LAMB3	192.934	-1.29588	0.203511	5.43802e-12	9.72801e-11
2B	MCF7_E2_VEH_12hr_over_MCF7_HD_VEH_12hr	GINS4	258.942	0.932174	0.145242	5.45753e-12	9.75113e-11
2B	MCF7_E2_VEH_12hr_over_MCF7_HD_VEH_12hr	GDPD3	198.015	-0.952341	0.148393	5.56821e-12	9.93691e-11
2B	MCF7_E2_VEH_12hr_over_MCF7_HD_VEH_12hr	SLC44A1	2190.24	-0.503797	0.076668	5.6179e-12	1.00135e-10
2B	MCF7_E2_VEH_12hr_over_MCF7_HD_VEH_12hr	ATAD5	141.163	1.25885	0.197345	5.62648e-12	1.00168e-10
2B	MCF7_E2_VEH_12hr_over_MCF7_HD_VEH_12hr	MVD	1447.75	-0.746164	0.116453	5.66304e-12	1.00697e-10
2B	MCF7_E2_VEH_12hr_over_MCF7_HD_VEH_12hr	PIP5KL1	52.494	2.19739	0.361171	5.67021e-12	1.00704e-10
2B	MCF7_E2_VEH_12hr_over_MCF7_HD_VEH_12hr	VCL	2226.31	-0.703028	0.109553	5.77733e-12	1.02484e-10
2B	MCF7_E2_VEH_12hr_over_MCF7_HD_VEH_12hr	CCDC78	355.759	1.07396	0.167774	6.4772e-12	1.14761e-10
2B	MCF7_E2_VEH_12hr_over_MCF7_HD_VEH_12hr	RAD54L	172.119	0.964916	0.150887	6.51471e-12	1.15288e-10
2B	MCF7_E2_VEH_12hr_over_MCF7_HD_VEH_12hr	RXRA	892.073	-0.573296	0.088498	6.72979e-12	1.18952e-10
2B	MCF7_E2_VEH_12hr_over_MCF7_HD_VEH_12hr	MUC5B	145.989	1.50123	0.241452	6.89965e-12	1.21809e-10
2B	MCF7_E2_VEH_12hr_over_MCF7_HD_VEH_12hr	DCLRE1B	552.078	0.614733	0.0954854	7.01797e-12	1.2375e-10
2B	MCF7_E2_VEH_12hr_over_MCF7_HD_VEH_12hr	EGLN3	158.527	-1.11192	0.174564	7.75979e-12	1.36668e-10
2B	MCF7_E2_VEH_12hr_over_MCF7_HD_VEH_12hr	USP1	675.137	0.591043	0.0918618	8.145e-12	1.43282e-10
2B	MCF7_E2_VEH_12hr_over_MCF7_HD_VEH_12hr	ATP2A2	4729.43	0.353825	0.0531008	8.19625e-12	1.44013e-10
2B	MCF7_E2_VEH_12hr_over_MCF7_HD_VEH_12hr	FNBP1	901.646	-0.556239	0.0861006	8.37948e-12	1.47058e-10
2B	MCF7_E2_VEH_12hr_over_MCF7_HD_VEH_12hr	ATG4A	185.738	-1.06884	0.168039	8.40377e-12	1.4731e-10
2B	MCF7_E2_VEH_12hr_over_MCF7_HD_VEH_12hr	SLC35D1	299.451	0.884009	0.139363	8.49382e-12	1.48712e-10
2B	MCF7_E2_VEH_12hr_over_MCF7_HD_VEH_12hr	ATP6V0A1	735.931	-0.786164	0.124027	8.54368e-12	1.49408e-10
2B	MCF7_E2_VEH_12hr_over_MCF7_HD_VEH_12hr	MKNK2	1022.93	-0.556006	0.0861256	8.64952e-12	1.51081e-10
2B	MCF7_E2_VEH_12hr_over_MCF7_HD_VEH_12hr	C4orf19	591.967	1.08565	0.170918	8.83509e-12	1.54141e-10
2B	MCF7_E2_VEH_12hr_over_MCF7_HD_VEH_12hr	LMTK3	250.191	-1.11049	0.174963	8.97453e-12	1.56389e-10
2B	MCF7_E2_VEH_12hr_over_MCF7_HD_VEH_12hr	NOS1AP	63.1717	1.75348	0.289423	9.03641e-12	1.57108e-10
2B	MCF7_E2_VEH_12hr_over_MCF7_HD_VEH_12hr	FBXL18	525.81	-0.820858	0.129699	9.03702e-12	1.57108e-10
2B	MCF7_E2_VEH_12hr_over_MCF7_HD_VEH_12hr	TELO2	880.004	0.655997	0.102964	9.08268e-12	1.57717e-10
2B	MCF7_E2_VEH_12hr_over_MCF7_HD_VEH_12hr	PTMA	12596.1	0.377466	0.0569719	9.12092e-12	1.58196e-10
2B	MCF7_E2_VEH_12hr_over_MCF7_HD_VEH_12hr	RNF208	255.299	-1.02237	0.161261	9.57312e-12	1.65845e-10
2B	MCF7_E2_VEH_12hr_over_MCF7_HD_VEH_12hr	MAD2L1	374.658	0.856443	0.135487	9.61207e-12	1.66325e-10
2B	MCF7_E2_VEH_12hr_over_MCF7_HD_VEH_12hr	E2F8	150.596	1.17663	0.186203	9.85732e-12	1.70369e-10
2B	MCF7_E2_VEH_12hr_over_MCF7_HD_VEH_12hr	CLSPN	262.202	0.846941	0.134091	9.88198e-12	1.70597e-10
2B	MCF7_E2_VEH_12hr_over_MCF7_HD_VEH_12hr	EXOSC2	509.204	0.614566	0.0962408	9.90231e-12	1.70749e-10
2B	MCF7_E2_VEH_12hr_over_MCF7_HD_VEH_12hr	GAS2L1	475.484	-0.713995	0.112823	1.00537e-11	1.73158e-10
2B	MCF7_E2_VEH_12hr_over_MCF7_HD_VEH_12hr	LPGAT1	597.759	-0.691734	0.10921	1.02627e-11	1.76552e-10
2B	MCF7_E2_VEH_12hr_over_MCF7_HD_VEH_12hr	TFE3	836.934	-0.586492	0.09166	1.05465e-11	1.81223e-10
2B	MCF7_E2_VEH_12hr_over_MCF7_HD_VEH_12hr	POLD3	308.368	0.711617	0.112752	1.12921e-11	1.93811e-10
2B	MCF7_E2_VEH_12hr_over_MCF7_HD_VEH_12hr	PHLDB1	547.586	0.821911	0.130959	1.26966e-11	2.17665e-10
2B	MCF7_E2_VEH_12hr_over_MCF7_HD_VEH_12hr	PRPS2	451.651	0.686612	0.109004	1.30733e-11	2.23863e-10
2B	MCF7_E2_VEH_12hr_over_MCF7_HD_VEH_12hr	RHOA	1916.75	-0.462501	0.0713037	1.30995e-11	2.24053e-10
2B	MCF7_E2_VEH_12hr_over_MCF7_HD_VEH_12hr	PREX1	3552.42	-0.416085	0.0636908	1.31783e-11	2.25142e-10
2B	MCF7_E2_VEH_12hr_over_MCF7_HD_VEH_12hr	PSMD6	6526.07	-0.333907	0.0505103	1.32235e-11	2.25653e-10
2B	MCF7_E2_VEH_12hr_over_MCF7_HD_VEH_12hr	DVL3	2766.04	-0.42737	0.0655451	1.32878e-11	2.26489e-10
2B	MCF7_E2_VEH_12hr_over_MCF7_HD_VEH_12hr	WARS	1344.18	-0.517334	0.0805049	1.34563e-11	2.29097e-10
2B	MCF7_E2_VEH_12hr_over_MCF7_HD_VEH_12hr	ESCO2	183.956	1.02425	0.163356	1.48935e-11	2.53275e-10
2B	MCF7_E2_VEH_12hr_over_MCF7_HD_VEH_12hr	PASK	345.94	0.810787	0.129922	1.59338e-11	2.70656e-10
2B	MCF7_E2_VEH_12hr_over_MCF7_HD_VEH_12hr	SYT7	954.05	-0.556922	0.0875475	1.59788e-11	2.71109e-10
2B	MCF7_E2_VEH_12hr_over_MCF7_HD_VEH_12hr	HSPB8	1109.8	-1.03638	0.165621	1.6147e-11	2.73409e-10
2B	MCF7_E2_VEH_12hr_over_MCF7_HD_VEH_12hr	CHPF	1409.58	-0.579964	0.0914934	1.61513e-11	2.73409e-10
2B	MCF7_E2_VEH_12hr_over_MCF7_HD_VEH_12hr	SPAG9	1162.97	-0.576908	0.0909762	1.61771e-11	2.73534e-10
2B	MCF7_E2_VEH_12hr_over_MCF7_HD_VEH_12hr	AHR	810.044	-0.70823	0.113209	1.62674e-11	2.74746e-10
2B	MCF7_E2_VEH_12hr_over_MCF7_HD_VEH_12hr	OPTN	527.442	-0.907978	0.145505	1.66973e-11	2.81686e-10
2B	MCF7_E2_VEH_12hr_over_MCF7_HD_VEH_12hr	MAFG	331.594	-0.881589	0.141436	1.71195e-11	2.8848e-10
2B	MCF7_E2_VEH_12hr_over_MCF7_HD_VEH_12hr	TALDO1	1379.99	-0.501777	0.0784249	1.79257e-11	3.01722e-10
2B	MCF7_E2_VEH_12hr_over_MCF7_HD_VEH_12hr	ADD3	393.475	1.47562	0.24276	1.79637e-11	3.02019e-10
2B	MCF7_E2_VEH_12hr_over_MCF7_HD_VEH_12hr	FAM212B	95.6734	1.42686	0.233837	1.84782e-11	3.10317e-10
2B	MCF7_E2_VEH_12hr_over_MCF7_HD_VEH_12hr	CYSTM1	392.716	-0.923393	0.148323	1.85386e-11	3.10979e-10
2B	MCF7_E2_VEH_12hr_over_MCF7_HD_VEH_12hr	POLE3	1021.73	0.479413	0.074731	1.86575e-11	3.12619e-10
2B	MCF7_E2_VEH_12hr_over_MCF7_HD_VEH_12hr	DNA2	204.826	0.913095	0.146758	1.88315e-11	3.15178e-10
2B	MCF7_E2_VEH_12hr_over_MCF7_HD_VEH_12hr	IL13RA1	701.095	-0.692866	0.111051	1.8864e-11	3.15366e-10
2B	MCF7_E2_VEH_12hr_over_MCF7_HD_VEH_12hr	FAM110B	84.7758	-1.77807	0.299875	1.90905e-11	3.18792e-10
2B	MCF7_E2_VEH_12hr_over_MCF7_HD_VEH_12hr	MYO1E	290.527	-0.959851	0.154405	2.01794e-11	3.36596e-10
2B	MCF7_E2_VEH_12hr_over_MCF7_HD_VEH_12hr	CHTF18	512.545	1.07741	0.173223	2.03351e-11	3.38812e-10
2B	MCF7_E2_VEH_12hr_over_MCF7_HD_VEH_12hr	SLC5A3	317.919	0.968693	0.155847	2.04025e-11	3.39553e-10
2B	MCF7_E2_VEH_12hr_over_MCF7_HD_VEH_12hr	GNAI2	1657.63	-0.453098	0.0705279	2.10273e-11	3.49558e-10
2B	MCF7_E2_VEH_12hr_over_MCF7_HD_VEH_12hr	FERMT2	518.264	-0.659887	0.105839	2.16137e-11	3.58904e-10
2B	MCF7_E2_VEH_12hr_over_MCF7_HD_VEH_12hr	PPP1R15B	2654.81	-0.400024	0.0618486	2.25998e-11	3.74859e-10
2B	MCF7_E2_VEH_12hr_over_MCF7_HD_VEH_12hr	PDCD4	1220.79	0.618763	0.0991544	2.48637e-11	4.11947e-10
2B	MCF7_E2_VEH_12hr_over_MCF7_HD_VEH_12hr	PPFIA4	59.6081	2.02926	0.347628	2.5508e-11	4.22149e-10
2B	MCF7_E2_VEH_12hr_over_MCF7_HD_VEH_12hr	TNFAIP1	855.869	-0.591886	0.0945908	2.55945e-11	4.22638e-10
2B	MCF7_E2_VEH_12hr_over_MCF7_HD_VEH_12hr	MAL2	3147.08	-0.465189	0.0728929	2.55803e-11	4.22638e-10
2B	MCF7_E2_VEH_12hr_over_MCF7_HD_VEH_12hr	CDK5RAP2	1399.11	0.553116	0.0880771	2.77183e-11	4.57197e-10
2B	MCF7_E2_VEH_12hr_over_MCF7_HD_VEH_12hr	CLNS1A	922.278	0.542363	0.0862271	2.77808e-11	4.57719e-10
2B	MCF7_E2_VEH_12hr_over_MCF7_HD_VEH_12hr	ALAS1	398.524	-0.815721	0.132614	2.80535e-11	4.61698e-10
2B	MCF7_E2_VEH_12hr_over_MCF7_HD_VEH_12hr	GEN1	392.461	0.723527	0.117375	2.82174e-11	4.6388e-10
2B	MCF7_E2_VEH_12hr_over_MCF7_HD_VEH_12hr	ERCC6L	136.856	1.12737	0.183008	2.83467e-11	4.65489e-10
2B	MCF7_E2_VEH_12hr_over_MCF7_HD_VEH_12hr	TUBA1B	13156	0.529637	0.0841434	2.92639e-11	4.79609e-10
2B	MCF7_E2_VEH_12hr_over_MCF7_HD_VEH_12hr	NOP58	1027.18	0.523612	0.0831067	2.92713e-11	4.79609e-10
2B	MCF7_E2_VEH_12hr_over_MCF7_HD_VEH_12hr	ALS2CL	265.345	-1.03254	0.167725	3.03183e-11	4.96216e-10
2B	MCF7_E2_VEH_12hr_over_MCF7_HD_VEH_12hr	PHLDA2	376.792	-0.933395	0.151829	3.03991e-11	4.96988e-10
2B	MCF7_E2_VEH_12hr_over_MCF7_HD_VEH_12hr	ATG16L2	229.361	1.00788	0.163839	3.09993e-11	5.06242e-10
2B	MCF7_E2_VEH_12hr_over_MCF7_HD_VEH_12hr	TRIM2	182.852	-1.3076	0.215153	3.19739e-11	5.21584e-10
2B	MCF7_E2_VEH_12hr_over_MCF7_HD_VEH_12hr	NEDD9	318.301	-1.00629	0.163774	3.24047e-11	5.28029e-10
2B	MCF7_E2_VEH_12hr_over_MCF7_HD_VEH_12hr	POLE2	113.3	1.16278	0.189845	3.36286e-11	5.47371e-10
2B	MCF7_E2_VEH_12hr_over_MCF7_HD_VEH_12hr	ITGB5	973.177	-0.572401	0.0921095	3.75904e-11	6.11184e-10
2B	MCF7_E2_VEH_12hr_over_MCF7_HD_VEH_12hr	CADPS2	194.581	1.08874	0.177963	3.79091e-11	6.1569e-10
2B	MCF7_E2_VEH_12hr_over_MCF7_HD_VEH_12hr	NF2	488.569	-0.653217	0.106449	4.14289e-11	6.72119e-10
2B	MCF7_E2_VEH_12hr_over_MCF7_HD_VEH_12hr	SPAG1	441.978	-0.716742	0.117499	4.2905e-11	6.95304e-10
2B	MCF7_E2_VEH_12hr_over_MCF7_HD_VEH_12hr	PARVA	434.447	-0.696121	0.113981	4.31189e-11	6.98008e-10
2B	MCF7_E2_VEH_12hr_over_MCF7_HD_VEH_12hr	IGSF3	2176.49	-0.493937	0.0788247	4.44306e-11	7.18456e-10
2B	MCF7_E2_VEH_12hr_over_MCF7_HD_VEH_12hr	EDN1	1351.67	-0.76126	0.125161	4.45327e-11	7.19322e-10
2B	MCF7_E2_VEH_12hr_over_MCF7_HD_VEH_12hr	ELL2	260.229	-1.10358	0.18127	4.50044e-11	7.26149e-10
2B	MCF7_E2_VEH_12hr_over_MCF7_HD_VEH_12hr	QPRT	1150.48	-0.596825	0.096817	4.50548e-11	7.26171e-10
2B	MCF7_E2_VEH_12hr_over_MCF7_HD_VEH_12hr	TUBB2A	157.147	-1.16186	0.191292	4.59475e-11	7.39754e-10
2B	MCF7_E2_VEH_12hr_over_MCF7_HD_VEH_12hr	C4orf21	124.605	1.08388	0.178126	4.6434e-11	7.46775e-10
2B	MCF7_E2_VEH_12hr_over_MCF7_HD_VEH_12hr	SH3BGRL3	663.977	-0.736331	0.121175	4.77958e-11	7.67844e-10
2B	MCF7_E2_VEH_12hr_over_MCF7_HD_VEH_12hr	KDM5C	1659.68	-0.422176	0.0667028	4.8256e-11	7.74397e-10
2B	MCF7_E2_VEH_12hr_over_MCF7_HD_VEH_12hr	HLA-C	1559.18	-0.611687	0.0996557	4.93401e-11	7.90936e-10
2B	MCF7_E2_VEH_12hr_over_MCF7_HD_VEH_12hr	RHOB	3801.84	-0.487564	0.0779977	5.11518e-11	8.19093e-10
2B	MCF7_E2_VEH_12hr_over_MCF7_HD_VEH_12hr	CRIM1	1325.57	-0.703115	0.115759	5.21743e-11	8.34563e-10
2B	MCF7_E2_VEH_12hr_over_MCF7_HD_VEH_12hr	SERINC2	866.586	-0.79923	0.132229	5.48079e-11	8.75043e-10
2B	MCF7_E2_VEH_12hr_over_MCF7_HD_VEH_12hr	TNRC18	2877.29	-0.439372	0.0698369	5.48231e-11	8.75043e-10
2B	MCF7_E2_VEH_12hr_over_MCF7_HD_VEH_12hr	AC110619.2	250.219	-1.03818	0.171359	5.51089e-11	8.78657e-10
2B	MCF7_E2_VEH_12hr_over_MCF7_HD_VEH_12hr	IDH1	1218.36	-0.490936	0.0787578	5.5922e-11	8.90662e-10
2B	MCF7_E2_VEH_12hr_over_MCF7_HD_VEH_12hr	CEP85	423.31	0.727196	0.120139	5.63163e-11	8.95979e-10
2B	MCF7_E2_VEH_12hr_over_MCF7_HD_VEH_12hr	GOLGA2	1969.28	-0.541875	0.0877452	5.78672e-11	9.19666e-10
2B	MCF7_E2_VEH_12hr_over_MCF7_HD_VEH_12hr	GRAMD3	236.91	-1.01586	0.167957	5.84497e-11	9.26935e-10
2B	MCF7_E2_VEH_12hr_over_MCF7_HD_VEH_12hr	MAN1A1	438.083	0.631744	0.10363	5.83921e-11	9.26935e-10
2B	MCF7_E2_VEH_12hr_over_MCF7_HD_VEH_12hr	KIFAP3	279.09	-1.01219	0.167452	5.97315e-11	9.4625e-10
2B	MCF7_E2_VEH_12hr_over_MCF7_HD_VEH_12hr	TLDC1	355.821	-0.765294	0.126883	6.07766e-11	9.61776e-10
2B	MCF7_E2_VEH_12hr_over_MCF7_HD_VEH_12hr	SMC3	659.173	0.641221	0.10543	6.12473e-11	9.68192e-10
2B	MCF7_E2_VEH_12hr_over_MCF7_HD_VEH_12hr	AZIN1	2976.92	-0.524093	0.0848109	6.32201e-11	9.98312e-10
2B	MCF7_E2_VEH_12hr_over_MCF7_HD_VEH_12hr	PIP4K2A	476.232	0.727931	0.120644	6.33848e-11	9.99846e-10
2B	MCF7_E2_VEH_12hr_over_MCF7_HD_VEH_12hr	RANBP1	987.012	0.541984	0.088118	6.76827e-11	1.06651e-09
2B	MCF7_E2_VEH_12hr_over_MCF7_HD_VEH_12hr	KLF6	1201.75	-0.855684	0.142523	7.03815e-11	1.10785e-09
2B	MCF7_E2_VEH_12hr_over_MCF7_HD_VEH_12hr	ITGA2B	31.6311	2.60048	0.458792	7.39068e-11	1.16211e-09
2B	MCF7_E2_VEH_12hr_over_MCF7_HD_VEH_12hr	RNF14	717.365	-0.630183	0.104022	7.45537e-11	1.17104e-09
2B	MCF7_E2_VEH_12hr_over_MCF7_HD_VEH_12hr	GINS3	106.309	1.16699	0.194933	7.69378e-11	1.20721e-09
2B	MCF7_E2_VEH_12hr_over_MCF7_HD_VEH_12hr	CLSTN1	1724.95	-0.419759	0.0670848	7.80122e-11	1.22277e-09
2B	MCF7_E2_VEH_12hr_over_MCF7_HD_VEH_12hr	POC1B	257.135	0.820246	0.13703	7.81407e-11	1.22349e-09
2B	MCF7_E2_VEH_12hr_over_MCF7_HD_VEH_12hr	TXLNG	531.534	0.643538	0.106591	8.0051e-11	1.25207e-09
2B	MCF7_E2_VEH_12hr_over_MCF7_HD_VEH_12hr	DHCR24	5473.71	-0.499378	0.0809893	8.11161e-11	1.2674e-09
2B	MCF7_E2_VEH_12hr_over_MCF7_HD_VEH_12hr	RSU1	709.32	-0.595921	0.0982331	8.38222e-11	1.3083e-09
2B	MCF7_E2_VEH_12hr_over_MCF7_HD_VEH_12hr	EXOC7	2031.63	-0.401393	0.064074	8.41209e-11	1.31158e-09
2B	MCF7_E2_VEH_12hr_over_MCF7_HD_VEH_12hr	KCNK5	73.6594	1.56104	0.270654	8.75128e-11	1.36303e-09
2B	MCF7_E2_VEH_12hr_over_MCF7_HD_VEH_12hr	PCSK7	618.333	-0.676806	0.112789	8.88314e-11	1.38211e-09
2B	MCF7_E2_VEH_12hr_over_MCF7_HD_VEH_12hr	RPL23A	5304.29	0.432088	0.0694377	8.94526e-11	1.39032e-09
2B	MCF7_E2_VEH_12hr_over_MCF7_HD_VEH_12hr	PTBP1	3850.94	0.336995	0.0533381	8.9713e-11	1.3929e-09
2B	MCF7_E2_VEH_12hr_over_MCF7_HD_VEH_12hr	ETFA	1370.94	-0.508964	0.0829349	9.13925e-11	1.41749e-09
2B	MCF7_E2_VEH_12hr_over_MCF7_HD_VEH_12hr	NME7	295.096	-0.909072	0.15244	9.24461e-11	1.43233e-09
2B	MCF7_E2_VEH_12hr_over_MCF7_HD_VEH_12hr	GPRC5C	445.812	-0.705523	0.118042	9.46142e-11	1.4644e-09
2B	MCF7_E2_VEH_12hr_over_MCF7_HD_VEH_12hr	METRNL	1082.62	-0.638344	0.10615	9.48564e-11	1.46661e-09
2B	MCF7_E2_VEH_12hr_over_MCF7_HD_VEH_12hr	NADSYN1	832.322	0.637533	0.106124	9.88874e-11	1.52734e-09
2B	MCF7_E2_VEH_12hr_over_MCF7_HD_VEH_12hr	GIGYF1	869.072	0.770171	0.129457	1.00282e-10	1.54726e-09
2B	MCF7_E2_VEH_12hr_over_MCF7_HD_VEH_12hr	SEMA6A	107.523	1.80631	0.320235	1.01324e-10	1.56172e-09
2B	MCF7_E2_VEH_12hr_over_MCF7_HD_VEH_12hr	SYT1	333.68	-0.636099	0.105962	1.02228e-10	1.57401e-09
2B	MCF7_E2_VEH_12hr_over_MCF7_HD_VEH_12hr	CBX6	1545.88	-0.51411	0.0841946	1.07112e-10	1.6475e-09
2B	MCF7_E2_VEH_12hr_over_MCF7_HD_VEH_12hr	KIAA1549	394.497	-0.798901	0.134616	1.07385e-10	1.64998e-09
2B	MCF7_E2_VEH_12hr_over_MCF7_HD_VEH_12hr	MLF1IP	265.054	0.878118	0.148015	1.09487e-10	1.68054e-09
2B	MCF7_E2_VEH_12hr_over_MCF7_HD_VEH_12hr	ACTR2	3502.43	-0.380882	0.0610732	1.15108e-10	1.76499e-09
2B	MCF7_E2_VEH_12hr_over_MCF7_HD_VEH_12hr	CNOT8	712.079	0.606325	0.10096	1.15825e-10	1.77414e-09
2B	MCF7_E2_VEH_12hr_over_MCF7_HD_VEH_12hr	ANKRD36C	62.0687	1.73132	0.306941	1.16757e-10	1.78657e-09
2B	MCF7_E2_VEH_12hr_over_MCF7_HD_VEH_12hr	DYNLT3	317.577	0.770361	0.130087	1.1844e-10	1.81045e-09
2B	MCF7_E2_VEH_12hr_over_MCF7_HD_VEH_12hr	NUDT21	1067.36	0.45873	0.0746987	1.25062e-10	1.9097e-09
2B	MCF7_E2_VEH_12hr_over_MCF7_HD_VEH_12hr	AC004381.6	186.423	1.01573	0.171695	1.29342e-10	1.97303e-09
2B	MCF7_E2_VEH_12hr_over_MCF7_HD_VEH_12hr	CENPK	215.872	0.969502	0.164016	1.31132e-10	1.9975e-09
2B	MCF7_E2_VEH_12hr_over_MCF7_HD_VEH_12hr	HOXC13	361.626	-0.967141	0.163624	1.31216e-10	1.9975e-09
2B	MCF7_E2_VEH_12hr_over_MCF7_HD_VEH_12hr	MRPS27	804.761	0.519602	0.0856713	1.33577e-10	2.03135e-09
2B	MCF7_E2_VEH_12hr_over_MCF7_HD_VEH_12hr	PFN1	5921.07	-0.380929	0.0613414	1.36234e-10	2.06963e-09
2B	MCF7_E2_VEH_12hr_over_MCF7_HD_VEH_12hr	DLX2	65.686	-2.3106	0.416616	1.36565e-10	2.07254e-09
2B	MCF7_E2_VEH_12hr_over_MCF7_HD_VEH_12hr	PDIA6	2224.4	0.421283	0.0683152	1.37187e-10	2.07985e-09
2B	MCF7_E2_VEH_12hr_over_MCF7_HD_VEH_12hr	RPS3A	5972.95	0.440322	0.0716914	1.41036e-10	2.13602e-09
2B	MCF7_E2_VEH_12hr_over_MCF7_HD_VEH_12hr	ALDOA	16750.9	-0.443391	0.0722575	1.43116e-10	2.16531e-09
2B	MCF7_E2_VEH_12hr_over_MCF7_HD_VEH_12hr	RFTN1	135.145	-1.18597	0.201896	1.44707e-10	2.18715e-09
2B	MCF7_E2_VEH_12hr_over_MCF7_HD_VEH_12hr	EDC3	760.026	-0.57098	0.0951774	1.46127e-10	2.20635e-09
2B	MCF7_E2_VEH_12hr_over_MCF7_HD_VEH_12hr	PLXNB2	3881.83	-0.381908	0.0616295	1.47161e-10	2.2197e-09
2B	MCF7_E2_VEH_12hr_over_MCF7_HD_VEH_12hr	C1QBP	1819.33	0.434091	0.0707382	1.52151e-10	2.2903e-09
2B	MCF7_E2_VEH_12hr_over_MCF7_HD_VEH_12hr	DMRTA1	72.6011	-1.26165	0.216149	1.52073e-10	2.2903e-09
2B	MCF7_E2_VEH_12hr_over_MCF7_HD_VEH_12hr	PCDH10	928.417	-0.454083	0.0742648	1.52642e-10	2.2943e-09
2B	MCF7_E2_VEH_12hr_over_MCF7_HD_VEH_12hr	TBC1D2	292.592	-0.806795	0.137305	1.52726e-10	2.2943e-09
2B	MCF7_E2_VEH_12hr_over_MCF7_HD_VEH_12hr	SVIL	581.705	0.576212	0.0962593	1.53692e-10	2.30646e-09
2B	MCF7_E2_VEH_12hr_over_MCF7_HD_VEH_12hr	ELOVL1	1072.83	-0.469001	0.0769903	1.58888e-10	2.38203e-09
2B	MCF7_E2_VEH_12hr_over_MCF7_HD_VEH_12hr	OBSL1	1015.02	-0.51716	0.0856755	1.62294e-10	2.43064e-09
2B	MCF7_E2_VEH_12hr_over_MCF7_HD_VEH_12hr	FAXDC2	159.8	1.12816	0.192235	1.62533e-10	2.43175e-09
2B	MCF7_E2_VEH_12hr_over_MCF7_HD_VEH_12hr	ABCC1	801.597	-0.573917	0.0959965	1.63094e-10	2.43769e-09
2B	MCF7_E2_VEH_12hr_over_MCF7_HD_VEH_12hr	TEAD3	501.603	-0.712719	0.121219	1.68363e-10	2.5139e-09
2B	MCF7_E2_VEH_12hr_over_MCF7_HD_VEH_12hr	TAGLN	161.013	-1.39663	0.243207	1.74619e-10	2.60468e-09
2B	MCF7_E2_VEH_12hr_over_MCF7_HD_VEH_12hr	PSEN2	304.017	-0.932936	0.159236	1.75357e-10	2.61306e-09
2B	MCF7_E2_VEH_12hr_over_MCF7_HD_VEH_12hr	MIS18BP1	574.028	0.63355	0.107135	1.78985e-10	2.66444e-09
2B	MCF7_E2_VEH_12hr_over_MCF7_HD_VEH_12hr	MYO5B	713.133	-0.677785	0.115267	1.85043e-10	2.75186e-09
2B	MCF7_E2_VEH_12hr_over_MCF7_HD_VEH_12hr	MTR	628.915	0.613504	0.103647	1.89879e-10	2.82095e-09
2B	MCF7_E2_VEH_12hr_over_MCF7_HD_VEH_12hr	RP11-1055B8.7	257.068	0.824548	0.141449	2.01158e-10	2.98552e-09
2B	MCF7_E2_VEH_12hr_over_MCF7_HD_VEH_12hr	SLC31A2	148.61	-1.1067	0.189985	2.13767e-10	3.16949e-09
2B	MCF7_E2_VEH_12hr_over_MCF7_HD_VEH_12hr	ACOX1	943.135	-0.571907	0.0963568	2.14985e-10	3.18436e-09
2B	MCF7_E2_VEH_12hr_over_MCF7_HD_VEH_12hr	GOLGA7B	77.7349	-1.70941	0.308693	2.21285e-10	3.2744e-09
2B	MCF7_E2_VEH_12hr_over_MCF7_HD_VEH_12hr	OGDH	1665.88	-0.463195	0.0766374	2.22401e-10	3.28763e-09
2B	MCF7_E2_VEH_12hr_over_MCF7_HD_VEH_12hr	RASD1	180.241	-1.87114	0.341197	2.26016e-10	3.33469e-09
2B	MCF7_E2_VEH_12hr_over_MCF7_HD_VEH_12hr	TCTA	304.606	-1.01542	0.174441	2.26035e-10	3.33469e-09
2B	MCF7_E2_VEH_12hr_over_MCF7_HD_VEH_12hr	CPNE7	65.2982	1.82611	0.332403	2.27874e-10	3.35848e-09
2B	MCF7_E2_VEH_12hr_over_MCF7_HD_VEH_12hr	SNX29	369.121	-0.777567	0.133918	2.35994e-10	3.4747e-09
2B	MCF7_E2_VEH_12hr_over_MCF7_HD_VEH_12hr	FHL1	78.4945	1.33625	0.23352	2.38172e-10	3.50328e-09
2B	MCF7_E2_VEH_12hr_over_MCF7_HD_VEH_12hr	CHPF2	572.483	-0.589823	0.0999548	2.39788e-10	3.52355e-09
2B	MCF7_E2_VEH_12hr_over_MCF7_HD_VEH_12hr	MAPK8IP1	386.113	-0.798942	0.137907	2.51152e-10	3.68688e-09
2B	MCF7_E2_VEH_12hr_over_MCF7_HD_VEH_12hr	NCAPG2	923.311	0.611813	0.104261	2.61056e-10	3.82848e-09
2B	MCF7_E2_VEH_12hr_over_MCF7_HD_VEH_12hr	AP3D1	1947.28	-0.486144	0.0811407	2.63286e-10	3.85736e-09
2B	MCF7_E2_VEH_12hr_over_MCF7_HD_VEH_12hr	RALGPS2	519.636	0.656518	0.112533	2.63611e-10	3.85831e-09
2B	MCF7_E2_VEH_12hr_over_MCF7_HD_VEH_12hr	PKD1	1705.96	0.539348	0.0908951	2.64232e-10	3.86358e-09
2B	MCF7_E2_VEH_12hr_over_MCF7_HD_VEH_12hr	RPS4X	5826.18	0.341419	0.0556966	2.89613e-10	4.23052e-09
2B	MCF7_E2_VEH_12hr_over_MCF7_HD_VEH_12hr	CKAP4	1105.62	-0.458379	0.0763318	2.92247e-10	4.26478e-09
2B	MCF7_E2_VEH_12hr_over_MCF7_HD_VEH_12hr	WSCD1	36.5376	-1.85782	0.341878	3.04341e-10	4.43691e-09
2B	MCF7_E2_VEH_12hr_over_MCF7_HD_VEH_12hr	TLE2	168.952	-1.11709	0.19388	3.05277e-10	4.44617e-09
2B	MCF7_E2_VEH_12hr_over_MCF7_HD_VEH_12hr	ATM	469.991	0.835875	0.145216	3.10201e-10	4.51345e-09
2B	MCF7_E2_VEH_12hr_over_MCF7_HD_VEH_12hr	SLC9A2	632.942	-0.673171	0.116136	3.11006e-10	4.52073e-09
2B	MCF7_E2_VEH_12hr_over_MCF7_HD_VEH_12hr	RPL13A	12530.5	0.474413	0.0795284	3.34446e-10	4.85193e-09
2B	MCF7_E2_VEH_12hr_over_MCF7_HD_VEH_12hr	VASN	272.645	-0.88512	0.154066	3.34416e-10	4.85193e-09
2B	MCF7_E2_VEH_12hr_over_MCF7_HD_VEH_12hr	GOT1	701.331	-0.674705	0.11671	3.39164e-10	4.91555e-09
2B	MCF7_E2_VEH_12hr_over_MCF7_HD_VEH_12hr	PARP1	2440.9	0.420095	0.0697538	3.40314e-10	4.9274e-09
2B	MCF7_E2_VEH_12hr_over_MCF7_HD_VEH_12hr	CHP1	1020.87	-0.7433	0.129314	3.4835e-10	5.03883e-09
2B	MCF7_E2_VEH_12hr_over_MCF7_HD_VEH_12hr	IFI30	232.953	-0.793053	0.138228	3.51051e-10	5.07295e-09
2B	MCF7_E2_VEH_12hr_over_MCF7_HD_VEH_12hr	PABPC4L	54.8291	2.10588	0.392169	3.61637e-10	5.22083e-09
2B	MCF7_E2_VEH_12hr_over_MCF7_HD_VEH_12hr	DPM2	803.269	0.561856	0.0960588	3.84487e-10	5.5453e-09
2B	MCF7_E2_VEH_12hr_over_MCF7_HD_VEH_12hr	MIDN	1114.14	-0.516738	0.0876608	3.87203e-10	5.57904e-09
2B	MCF7_E2_VEH_12hr_over_MCF7_HD_VEH_12hr	POLA2	388.407	0.668728	0.116113	3.93948e-10	5.6707e-09
2B	MCF7_E2_VEH_12hr_over_MCF7_HD_VEH_12hr	VEZF1	1067.87	0.504405	0.0854267	3.95782e-10	5.69157e-09
2B	MCF7_E2_VEH_12hr_over_MCF7_HD_VEH_12hr	RAD51C	812.601	0.496673	0.0840132	3.98664e-10	5.72747e-09
2B	MCF7_E2_VEH_12hr_over_MCF7_HD_VEH_12hr	PCYOX1L	341.305	0.749653	0.131055	4.0661e-10	5.83595e-09
2B	MCF7_E2_VEH_12hr_over_MCF7_HD_VEH_12hr	SGOL1	184.385	0.876003	0.153562	4.22098e-10	6.05238e-09
2B	MCF7_E2_VEH_12hr_over_MCF7_HD_VEH_12hr	ARF1	4608.09	-0.296804	0.0486003	4.34038e-10	6.21758e-09
2B	MCF7_E2_VEH_12hr_over_MCF7_HD_VEH_12hr	CCDC120	549.051	-0.699207	0.1221	4.35319e-10	6.2299e-09
2B	MCF7_E2_VEH_12hr_over_MCF7_HD_VEH_12hr	CTSL	433.676	-0.70701	0.123597	4.42492e-10	6.32644e-09
2B	MCF7_E2_VEH_12hr_over_MCF7_HD_VEH_12hr	PANX2	171.284	-1.1797	0.207665	4.43987e-10	6.34169e-09
2B	MCF7_E2_VEH_12hr_over_MCF7_HD_VEH_12hr	PNRC2	895.084	0.484579	0.082177	4.73849e-10	6.76171e-09
2B	MCF7_E2_VEH_12hr_over_MCF7_HD_VEH_12hr	DOPEY2	774.565	-0.506304	0.0862477	4.80592e-10	6.85132e-09
2B	MCF7_E2_VEH_12hr_over_MCF7_HD_VEH_12hr	ARF3	3190.34	-0.413869	0.0693058	4.85229e-10	6.91078e-09
2B	MCF7_E2_VEH_12hr_over_MCF7_HD_VEH_12hr	ERLIN1	547.237	0.589193	0.101885	4.89134e-10	6.9597e-09
2B	MCF7_E2_VEH_12hr_over_MCF7_HD_VEH_12hr	MGST1	1744.02	-0.548501	0.0942455	4.96546e-10	7.05838e-09
2B	MCF7_E2_VEH_12hr_over_MCF7_HD_VEH_12hr	CCP110	476.376	0.692903	0.121433	4.99877e-10	7.09892e-09
2B	MCF7_E2_VEH_12hr_over_MCF7_HD_VEH_12hr	XRCC5	3743.65	0.503499	0.0858291	5.01732e-10	7.11844e-09
2B	MCF7_E2_VEH_12hr_over_MCF7_HD_VEH_12hr	MSH2	623.885	0.58184	0.100629	5.12055e-10	7.25796e-09
2B	MCF7_E2_VEH_12hr_over_MCF7_HD_VEH_12hr	SESN2	323.314	-0.690874	0.121212	5.21925e-10	7.39078e-09
2B	MCF7_E2_VEH_12hr_over_MCF7_HD_VEH_12hr	MYL12B	3808.23	-0.402201	0.0673973	5.37526e-10	7.60443e-09
2B	MCF7_E2_VEH_12hr_over_MCF7_HD_VEH_12hr	AGR3	95.9001	7.41769	1.44427	5.58546e-10	7.89426e-09
2B	MCF7_E2_VEH_12hr_over_MCF7_HD_VEH_12hr	EFNA1	494.622	-0.741051	0.130751	5.60978e-10	7.92108e-09
2B	MCF7_E2_VEH_12hr_over_MCF7_HD_VEH_12hr	RAB5B	2515.43	-0.470641	0.0799957	5.64891e-10	7.96873e-09
2B	MCF7_E2_VEH_12hr_over_MCF7_HD_VEH_12hr	FAM149B1	637.304	0.529446	0.0910483	5.76289e-10	8.12178e-09
2B	MCF7_E2_VEH_12hr_over_MCF7_HD_VEH_12hr	MAT2A	2138.04	0.561848	0.0972608	5.92859e-10	8.34736e-09
2B	MCF7_E2_VEH_12hr_over_MCF7_HD_VEH_12hr	CSGALNACT1	23.5329	-2.38936	0.45283	5.95486e-10	8.37639e-09
2B	MCF7_E2_VEH_12hr_over_MCF7_HD_VEH_12hr	ACTL6A	1028.85	0.55395	0.0957915	5.99211e-10	8.41812e-09
2B	MCF7_E2_VEH_12hr_over_MCF7_HD_VEH_12hr	ARRDC3	516.355	-0.886475	0.157055	5.99589e-10	8.41812e-09
2B	MCF7_E2_VEH_12hr_over_MCF7_HD_VEH_12hr	MIS12	352.223	0.638621	0.111913	6.05549e-10	8.49374e-09
2B	MCF7_E2_VEH_12hr_over_MCF7_HD_VEH_12hr	EPHA2	219.17	-0.734983	0.130036	6.20726e-10	8.69839e-09
2B	MCF7_E2_VEH_12hr_over_MCF7_HD_VEH_12hr	COL27A1	87.2999	1.68365	0.313934	6.23075e-10	8.72305e-09
2B	MCF7_E2_VEH_12hr_over_MCF7_HD_VEH_12hr	NUSAP1	910.8	0.710367	0.125546	6.31688e-10	8.83528e-09
2B	MCF7_E2_VEH_12hr_over_MCF7_HD_VEH_12hr	MRE11A	292.252	0.886068	0.15735	6.46528e-10	9.03432e-09
2B	MCF7_E2_VEH_12hr_over_MCF7_HD_VEH_12hr	SYBU	110.074	1.24419	0.222596	6.47836e-10	9.04406e-09
2B	MCF7_E2_VEH_12hr_over_MCF7_HD_VEH_12hr	C21orf58	295.776	0.966837	0.171625	6.5772e-10	9.1734e-09
2B	MCF7_E2_VEH_12hr_over_MCF7_HD_VEH_12hr	PAN2	598.456	0.666422	0.117546	6.74817e-10	9.403e-09
2B	MCF7_E2_VEH_12hr_over_MCF7_HD_VEH_12hr	PVRL2	1425.55	-0.451148	0.0768207	6.87673e-10	9.57313e-09
2B	MCF7_E2_VEH_12hr_over_MCF7_HD_VEH_12hr	PITPNM1	341.236	-0.8458	0.150546	6.91454e-10	9.60781e-09
2B	MCF7_E2_VEH_12hr_over_MCF7_HD_VEH_12hr	LAMP1	3163.2	-0.408102	0.0689375	6.91461e-10	9.60781e-09
2B	MCF7_E2_VEH_12hr_over_MCF7_HD_VEH_12hr	C12orf49	634.893	-0.610513	0.107048	7.02459e-10	9.75148e-09
2B	MCF7_E2_VEH_12hr_over_MCF7_HD_VEH_12hr	WWC3	1916.04	-0.531846	0.0920942	7.2027e-10	9.98936e-09
2B	MCF7_E2_VEH_12hr_over_MCF7_HD_VEH_12hr	ORC1	138.855	1.02573	0.182619	7.28249e-10	1.00906e-08
2B	MCF7_E2_VEH_12hr_over_MCF7_HD_VEH_12hr	PRSS22	212.409	-1.21074	0.216954	7.32454e-10	1.01394e-08
2B	MCF7_E2_VEH_12hr_over_MCF7_HD_VEH_12hr	FLJ00418	1420.59	-0.433033	0.0736149	7.33674e-10	1.01468e-08
2B	MCF7_E2_VEH_12hr_over_MCF7_HD_VEH_12hr	SH2D3A	256.676	-0.979367	0.174564	7.51969e-10	1.03901e-08
2B	MCF7_E2_VEH_12hr_over_MCF7_HD_VEH_12hr	NUP85	618.126	0.632747	0.111603	7.70939e-10	1.06423e-08
2B	MCF7_E2_VEH_12hr_over_MCF7_HD_VEH_12hr	SEZ6L2	802.12	-0.551195	0.0960052	7.79725e-10	1.07535e-08
2B	MCF7_E2_VEH_12hr_over_MCF7_HD_VEH_12hr	CHFR	659.536	-0.557972	0.0973149	7.82984e-10	1.07784e-08
2B	MCF7_E2_VEH_12hr_over_MCF7_HD_VEH_12hr	KTN1	3139.96	-0.478815	0.0822724	7.82479e-10	1.07784e-08
2B	MCF7_E2_VEH_12hr_over_MCF7_HD_VEH_12hr	PCSK2	18.3998	-2.64383	0.506329	8.09225e-10	1.1119e-08
2B	MCF7_E2_VEH_12hr_over_MCF7_HD_VEH_12hr	NINJ1	531.408	-0.59719	0.10494	8.08623e-10	1.1119e-08
2B	MCF7_E2_VEH_12hr_over_MCF7_HD_VEH_12hr	TGIF1	399.485	-0.698369	0.124334	8.29044e-10	1.13807e-08
2B	MCF7_E2_VEH_12hr_over_MCF7_HD_VEH_12hr	ZMIZ1	1539.99	-0.461155	0.0791062	8.3256e-10	1.14184e-08
2B	MCF7_E2_VEH_12hr_over_MCF7_HD_VEH_12hr	PPARD	298.783	-0.858885	0.153789	8.37756e-10	1.1479e-08
2B	MCF7_E2_VEH_12hr_over_MCF7_HD_VEH_12hr	YIPF3	988.877	-0.544379	0.0949294	8.46039e-10	1.15818e-08
2B	MCF7_E2_VEH_12hr_over_MCF7_HD_VEH_12hr	HNRNPU	5888.97	0.233759	0.0386424	8.58846e-10	1.17463e-08
2B	MCF7_E2_VEH_12hr_over_MCF7_HD_VEH_12hr	CREB3L2	643.276	-0.599312	0.105581	8.7035e-10	1.18926e-08
2B	MCF7_E2_VEH_12hr_over_MCF7_HD_VEH_12hr	LRR1	226.283	0.857901	0.153834	8.76938e-10	1.19716e-08
2B	MCF7_E2_VEH_12hr_over_MCF7_HD_VEH_12hr	ANXA7	1331.97	-0.460819	0.0792298	9.03705e-10	1.23257e-08
2B	MCF7_E2_VEH_12hr_over_MCF7_HD_VEH_12hr	UGDH	2420.86	0.402261	0.0683944	9.06922e-10	1.23582e-08
2B	MCF7_E2_VEH_12hr_over_MCF7_HD_VEH_12hr	CDC25B	1141.21	-0.452635	0.0777118	9.09222e-10	1.23781e-08
2B	MCF7_E2_VEH_12hr_over_MCF7_HD_VEH_12hr	ACSL1	673.646	-0.778776	0.139756	9.26066e-10	1.25959e-08
2B	MCF7_E2_VEH_12hr_over_MCF7_HD_VEH_12hr	GDI1	1521.44	-0.413148	0.0705372	9.76617e-10	1.32712e-08
2B	MCF7_E2_VEH_12hr_over_MCF7_HD_VEH_12hr	FLII	2578.48	-0.410446	0.0700534	9.83198e-10	1.33484e-08
2B	MCF7_E2_VEH_12hr_over_MCF7_HD_VEH_12hr	STXBP5	250.088	-0.749251	0.134601	9.94705e-10	1.34923e-08
2B	MCF7_E2_VEH_12hr_over_MCF7_HD_VEH_12hr	MTMR6	274.543	-0.817893	0.147334	1.01879e-09	1.38063e-08
2B	MCF7_E2_VEH_12hr_over_MCF7_HD_VEH_12hr	PPIC	676.329	-0.559956	0.098513	1.03578e-09	1.40238e-08
2B	MCF7_E2_VEH_12hr_over_MCF7_HD_VEH_12hr	SETD7	1271.04	-0.464288	0.0802213	1.04693e-09	1.41618e-08
2B	MCF7_E2_VEH_12hr_over_MCF7_HD_VEH_12hr	MAP2K3	398.869	-0.628561	0.111893	1.06426e-09	1.4383e-08
2B	MCF7_E2_VEH_12hr_over_MCF7_HD_VEH_12hr	CD276	906.322	-0.469419	0.0812653	1.08063e-09	1.4591e-08
2B	MCF7_E2_VEH_12hr_over_MCF7_HD_VEH_12hr	SMG1	1652.03	0.669815	0.119927	1.08846e-09	1.46833e-08
2B	MCF7_E2_VEH_12hr_over_MCF7_HD_VEH_12hr	C10orf2	281.647	0.800993	0.144775	1.14173e-09	1.53879e-08
2B	MCF7_E2_VEH_12hr_over_MCF7_HD_VEH_12hr	CAMK1D	126.771	-1.2171	0.221426	1.1464e-09	1.54368e-08
2B	MCF7_E2_VEH_12hr_over_MCF7_HD_VEH_12hr	BSDC1	737.8	-0.582565	0.103249	1.16102e-09	1.56194e-08
2B	MCF7_E2_VEH_12hr_over_MCF7_HD_VEH_12hr	GLB1	796.263	-0.537594	0.0945819	1.18875e-09	1.59746e-08
2B	MCF7_E2_VEH_12hr_over_MCF7_HD_VEH_12hr	ENPP1	295.318	-0.840262	0.152137	1.18958e-09	1.59746e-08
2B	MCF7_E2_VEH_12hr_over_MCF7_HD_VEH_12hr	SLC22A23	806.024	-0.701488	0.126436	1.22192e-09	1.63796e-08
2B	MCF7_E2_VEH_12hr_over_MCF7_HD_VEH_12hr	FAM219A	319.136	-0.865588	0.156856	1.22194e-09	1.63796e-08
2B	MCF7_E2_VEH_12hr_over_MCF7_HD_VEH_12hr	GALNT2	1418.63	-0.461795	0.0801707	1.25309e-09	1.67667e-08
2B	MCF7_E2_VEH_12hr_over_MCF7_HD_VEH_12hr	SLITRK4	127.588	2.23645	0.435715	1.25226e-09	1.67667e-08
2B	MCF7_E2_VEH_12hr_over_MCF7_HD_VEH_12hr	DTNA	727.082	-0.620976	0.111057	1.28103e-09	1.71251e-08
2B	MCF7_E2_VEH_12hr_over_MCF7_HD_VEH_12hr	FAM102B	879.949	-0.657679	0.118196	1.28285e-09	1.7134e-08
2B	MCF7_E2_VEH_12hr_over_MCF7_HD_VEH_12hr	UGCG	881.593	0.49671	0.0868981	1.28426e-09	1.71374e-08
2B	MCF7_E2_VEH_12hr_over_MCF7_HD_VEH_12hr	CYFIP2	1061.8	-0.684757	0.123432	1.28618e-09	1.71476e-08
2B	MCF7_E2_VEH_12hr_over_MCF7_HD_VEH_12hr	KMT2A	1131.41	0.709211	0.128302	1.34681e-09	1.79397e-08
2B	MCF7_E2_VEH_12hr_over_MCF7_HD_VEH_12hr	TSPAN15	924.203	0.653651	0.117642	1.36411e-09	1.81539e-08
2B	MCF7_E2_VEH_12hr_over_MCF7_HD_VEH_12hr	SHISA4	127.358	-1.57349	0.298624	1.38457e-09	1.84096e-08
2B	MCF7_E2_VEH_12hr_over_MCF7_HD_VEH_12hr	PPFIBP1	643.774	-0.606108	0.108434	1.39155e-09	1.84857e-08
2B	MCF7_E2_VEH_12hr_over_MCF7_HD_VEH_12hr	GGCT	1067.65	0.469972	0.0821384	1.4871e-09	1.97374e-08
2B	MCF7_E2_VEH_12hr_over_MCF7_HD_VEH_12hr	RAB6A	1896.26	-0.43193	0.0749285	1.49543e-09	1.98301e-08
2B	MCF7_E2_VEH_12hr_over_MCF7_HD_VEH_12hr	RAB11A	1716.46	-0.399067	0.0688522	1.54639e-09	2.04876e-08
2B	MCF7_E2_VEH_12hr_over_MCF7_HD_VEH_12hr	CHD7	533.952	0.65898	0.11928	1.60242e-09	2.1211e-08
2B	MCF7_E2_VEH_12hr_over_MCF7_HD_VEH_12hr	SLC16A1	143.755	1.02954	0.188123	1.61791e-09	2.13969e-08
2B	MCF7_E2_VEH_12hr_over_MCF7_HD_VEH_12hr	IGF1R	2029.41	0.418871	0.0726675	1.63639e-09	2.1622e-08
2B	MCF7_E2_VEH_12hr_over_MCF7_HD_VEH_12hr	BCAR3	279.353	-0.838495	0.153473	1.66357e-09	2.19615e-08
2B	MCF7_E2_VEH_12hr_over_MCF7_HD_VEH_12hr	SSFA2	847.156	0.456954	0.0799739	1.70212e-09	2.24504e-08
2B	MCF7_E2_VEH_12hr_over_MCF7_HD_VEH_12hr	HSP90B1	9064.22	0.497353	0.0877769	1.71268e-09	2.25697e-08
2B	MCF7_E2_VEH_12hr_over_MCF7_HD_VEH_12hr	SLC16A14	124.973	-1.0342	0.189454	1.7428e-09	2.29461e-08
2B	MCF7_E2_VEH_12hr_over_MCF7_HD_VEH_12hr	TUBB4B	7060.91	-0.344821	0.0591542	1.79421e-09	2.3602e-08
2B	MCF7_E2_VEH_12hr_over_MCF7_HD_VEH_12hr	COMMD7	402.034	-0.67778	0.123465	1.83129e-09	2.40684e-08
2B	MCF7_E2_VEH_12hr_over_MCF7_HD_VEH_12hr	UBE2H	841.325	-0.48794	0.0861412	1.84201e-09	2.41878e-08
2B	MCF7_E2_VEH_12hr_over_MCF7_HD_VEH_12hr	GPNMB	616.284	-1.55556	0.297734	1.84739e-09	2.4237e-08
2B	MCF7_E2_VEH_12hr_over_MCF7_HD_VEH_12hr	HADH	500.838	0.670022	0.12201	1.85957e-09	2.43751e-08
2B	MCF7_E2_VEH_12hr_over_MCF7_HD_VEH_12hr	CCDC170	326.325	0.652437	0.118587	1.87235e-09	2.4521e-08
2B	MCF7_E2_VEH_12hr_over_MCF7_HD_VEH_12hr	ACTN4	4872.12	-0.412139	0.0717578	1.93527e-09	2.53226e-08
2B	MCF7_E2_VEH_12hr_over_MCF7_HD_VEH_12hr	MAP7D1	632.757	-0.59749	0.107897	1.9617e-09	2.56459e-08
2B	MCF7_E2_VEH_12hr_over_MCF7_HD_VEH_12hr	GEMIN5	604.88	0.533285	0.0953101	2.04427e-09	2.67017e-08
2B	MCF7_E2_VEH_12hr_over_MCF7_HD_VEH_12hr	ZFAND5	833.218	-0.526539	0.0939842	2.04754e-09	2.67208e-08
2B	MCF7_E2_VEH_12hr_over_MCF7_HD_VEH_12hr	TRAP1	1700.76	0.423178	0.0740074	2.08735e-09	2.72164e-08
2B	MCF7_E2_VEH_12hr_over_MCF7_HD_VEH_12hr	IRF2BP2	1191.96	-0.46839	0.0827128	2.12141e-09	2.76362e-08
2B	MCF7_E2_VEH_12hr_over_MCF7_HD_VEH_12hr	ZNF276	888.714	0.564158	0.101544	2.12558e-09	2.76661e-08
2B	MCF7_E2_VEH_12hr_over_MCF7_HD_VEH_12hr	ACP2	411.569	-0.753473	0.138735	2.13155e-09	2.77195e-08
2B	MCF7_E2_VEH_12hr_over_MCF7_HD_VEH_12hr	RAB15	962.986	-0.451813	0.0795363	2.14104e-09	2.78185e-08
2B	MCF7_E2_VEH_12hr_over_MCF7_HD_VEH_12hr	FBXO7	673.233	-0.476648	0.0844158	2.20705e-09	2.86511e-08
2B	MCF7_E2_VEH_12hr_over_MCF7_HD_VEH_12hr	EPHA1	276.93	-0.746545	0.137607	2.22681e-09	2.88822e-08
2B	MCF7_E2_VEH_12hr_over_MCF7_HD_VEH_12hr	QSER1	567.35	0.82908	0.153549	2.38147e-09	3.08612e-08
2B	MCF7_E2_VEH_12hr_over_MCF7_HD_VEH_12hr	RPA1	975.082	0.478712	0.0850344	2.39936e-09	3.10659e-08
2B	MCF7_E2_VEH_12hr_over_MCF7_HD_VEH_12hr	CYP51A1	1658.42	-0.400084	0.0699525	2.41684e-09	3.12648e-08
2B	MCF7_E2_VEH_12hr_over_MCF7_HD_VEH_12hr	ARPC2	2019.32	-0.41134	0.0721104	2.44972e-09	3.16625e-08
2B	MCF7_E2_VEH_12hr_over_MCF7_HD_VEH_12hr	TGFBR2	113.994	-1.01195	0.187566	2.47263e-09	3.19308e-08
2B	MCF7_E2_VEH_12hr_over_MCF7_HD_VEH_12hr	APOD	132.715	-1.24906	0.23402	2.50619e-09	3.23359e-08
2B	MCF7_E2_VEH_12hr_over_MCF7_HD_VEH_12hr	CA8	191.287	1.39792	0.265901	2.51765e-09	3.24555e-08
2B	MCF7_E2_VEH_12hr_over_MCF7_HD_VEH_12hr	KIF15	212.46	0.862649	0.160105	2.52422e-09	3.24971e-08
2B	MCF7_E2_VEH_12hr_over_MCF7_HD_VEH_12hr	SLC22A5	347.886	0.720192	0.133074	2.52526e-09	3.24971e-08
2B	MCF7_E2_VEH_12hr_over_MCF7_HD_VEH_12hr	METTL3	594.945	0.625276	0.114342	2.53769e-09	3.26287e-08
2B	MCF7_E2_VEH_12hr_over_MCF7_HD_VEH_12hr	ABCA1	88.4503	-1.18247	0.220603	2.55261e-09	3.2792e-08
2B	MCF7_E2_VEH_12hr_over_MCF7_HD_VEH_12hr	IVNS1ABP	793.61	0.438288	0.0773616	2.56362e-09	3.2905e-08
2B	MCF7_E2_VEH_12hr_over_MCF7_HD_VEH_12hr	LRRN2	86.5589	-1.33723	0.253121	2.63986e-09	3.38542e-08
2B	MCF7_E2_VEH_12hr_over_MCF7_HD_VEH_12hr	IFNGR1	189.489	-0.886133	0.164788	2.6799e-09	3.4338e-08
2B	MCF7_E2_VEH_12hr_over_MCF7_HD_VEH_12hr	PPM1D	1291.61	0.428332	0.075562	2.69222e-09	3.44661e-08
2B	MCF7_E2_VEH_12hr_over_MCF7_HD_VEH_12hr	HIST2H2BF	77.3047	-1.3455	0.255111	2.69829e-09	3.45138e-08
2B	MCF7_E2_VEH_12hr_over_MCF7_HD_VEH_12hr	NAPA	832.718	-0.458178	0.0814086	2.78185e-09	3.55519e-08
2B	MCF7_E2_VEH_12hr_over_MCF7_HD_VEH_12hr	FJX1	908.299	0.912896	0.170085	2.84519e-09	3.63301e-08
2B	MCF7_E2_VEH_12hr_over_MCF7_HD_VEH_12hr	ZBTB25	563.851	0.529564	0.0956466	2.92941e-09	3.73733e-08
2B	MCF7_E2_VEH_12hr_over_MCF7_HD_VEH_12hr	RAB10	1926.44	-0.392596	0.0689997	3.0192e-09	3.84857e-08
2B	MCF7_E2_VEH_12hr_over_MCF7_HD_VEH_12hr	SNRNP40	307.568	0.677579	0.125601	3.12905e-09	3.98517e-08
2B	MCF7_E2_VEH_12hr_over_MCF7_HD_VEH_12hr	CDYL	357.098	-0.593324	0.108718	3.16093e-09	4.02231e-08
2B	MCF7_E2_VEH_12hr_over_MCF7_HD_VEH_12hr	CASC10	47.8071	-2.55218	0.516017	3.18858e-09	4.05402e-08
2B	MCF7_E2_VEH_12hr_over_MCF7_HD_VEH_12hr	YWHAB	4250.44	-0.362362	0.0634319	3.21036e-09	4.07694e-08
2B	MCF7_E2_VEH_12hr_over_MCF7_HD_VEH_12hr	SPOCD1	72.8956	-1.65623	0.326807	3.21212e-09	4.07694e-08
2B	MCF7_E2_VEH_12hr_over_MCF7_HD_VEH_12hr	FAT1	93.1712	-1.27389	0.241359	3.22198e-09	4.08596e-08
2B	MCF7_E2_VEH_12hr_over_MCF7_HD_VEH_12hr	C7orf13	163.061	0.776296	0.14508	3.23245e-09	4.09572e-08
2B	MCF7_E2_VEH_12hr_over_MCF7_HD_VEH_12hr	STIL	356.409	0.632542	0.116787	3.2975e-09	4.17458e-08
2B	MCF7_E2_VEH_12hr_over_MCF7_HD_VEH_12hr	GRB10	382.64	-0.923423	0.173001	3.34803e-09	4.23493e-08
2B	MCF7_E2_VEH_12hr_over_MCF7_HD_VEH_12hr	ARHGAP12	495.863	-0.657378	0.121921	3.4146e-09	4.31545e-08
2B	MCF7_E2_VEH_12hr_over_MCF7_HD_VEH_12hr	TSPYL1	1364.87	-0.557937	0.101844	3.42707e-09	4.32634e-08
2B	MCF7_E2_VEH_12hr_over_MCF7_HD_VEH_12hr	NR2C2AP	326.39	0.705551	0.131547	3.42906e-09	4.32634e-08
2B	MCF7_E2_VEH_12hr_over_MCF7_HD_VEH_12hr	RAB18	1470.06	-0.444464	0.0793147	3.51414e-09	4.42991e-08
2B	MCF7_E2_VEH_12hr_over_MCF7_HD_VEH_12hr	PCDH7	301.726	-0.752447	0.140941	3.56735e-09	4.49317e-08
2B	MCF7_E2_VEH_12hr_over_MCF7_HD_VEH_12hr	OLFM1	452.432	0.594619	0.109414	3.57173e-09	4.49485e-08
2B	MCF7_E2_VEH_12hr_over_MCF7_HD_VEH_12hr	SLC24A3	377.231	0.894248	0.168024	3.62535e-09	4.55847e-08
2B	MCF7_E2_VEH_12hr_over_MCF7_HD_VEH_12hr	PPWD1	301.294	0.690207	0.128801	3.67611e-09	4.61837e-08
2B	MCF7_E2_VEH_12hr_over_MCF7_HD_VEH_12hr	PPP2R2C	570.221	-0.499618	0.0904041	3.77177e-09	4.73453e-08
2B	MCF7_E2_VEH_12hr_over_MCF7_HD_VEH_12hr	ARMCX2	226.693	0.977033	0.183781	3.78201e-09	4.74109e-08
2B	MCF7_E2_VEH_12hr_over_MCF7_HD_VEH_12hr	ESRP1	1771.32	-0.339827	0.0595304	3.7834e-09	4.74109e-08
2B	MCF7_E2_VEH_12hr_over_MCF7_HD_VEH_12hr	TMEM205	353.247	-0.725601	0.135991	3.81524e-09	4.77695e-08
2B	MCF7_E2_VEH_12hr_over_MCF7_HD_VEH_12hr	NSMF	778.794	-0.438146	0.078305	3.85063e-09	4.81478e-08
2B	MCF7_E2_VEH_12hr_over_MCF7_HD_VEH_12hr	PTPN1	1484.9	-0.359937	0.0633233	3.85196e-09	4.81478e-08
2B	MCF7_E2_VEH_12hr_over_MCF7_HD_VEH_12hr	EFHD1	1228.46	-0.690265	0.12907	3.89995e-09	4.87067e-08
2B	MCF7_E2_VEH_12hr_over_MCF7_HD_VEH_12hr	YPEL5	453.209	-0.652769	0.121678	4.04336e-09	5.04551e-08
2B	MCF7_E2_VEH_12hr_over_MCF7_HD_VEH_12hr	FRMD4B	62.2106	-2.64332	0.540354	4.10521e-09	5.11838e-08
2B	MCF7_E2_VEH_12hr_over_MCF7_HD_VEH_12hr	EMC3	770.671	-0.455686	0.0820887	4.40555e-09	5.48823e-08
2B	MCF7_E2_VEH_12hr_over_MCF7_HD_VEH_12hr	WDR12	330.476	0.637065	0.118847	4.41662e-09	5.49281e-08
2B	MCF7_E2_VEH_12hr_over_MCF7_HD_VEH_12hr	ABCD1	161.921	-0.888251	0.168055	4.41664e-09	5.49281e-08
2B	MCF7_E2_VEH_12hr_over_MCF7_HD_VEH_12hr	ESPN	938.432	-0.526927	0.0963816	4.42153e-09	5.49427e-08
2B	MCF7_E2_VEH_12hr_over_MCF7_HD_VEH_12hr	NRK	30.1138	-2.01619	0.411543	4.45219e-09	5.52773e-08
2B	MCF7_E2_VEH_12hr_over_MCF7_HD_VEH_12hr	CACFD1	395.843	-0.79745	0.150796	4.46469e-09	5.53861e-08
2B	MCF7_E2_VEH_12hr_over_MCF7_HD_VEH_12hr	DKC1	946.017	0.441682	0.0794444	4.61518e-09	5.72051e-08
2B	MCF7_E2_VEH_12hr_over_MCF7_HD_VEH_12hr	ARMC9	178.445	-0.835411	0.158533	4.83773e-09	5.99135e-08
2B	MCF7_E2_VEH_12hr_over_MCF7_HD_VEH_12hr	MYO5A	594.808	-0.62399	0.116562	4.86785e-09	6.02361e-08
2B	MCF7_E2_VEH_12hr_over_MCF7_HD_VEH_12hr	ZNF488	20.6816	2.61333	0.538401	4.92826e-09	6.09327e-08
2B	MCF7_E2_VEH_12hr_over_MCF7_HD_VEH_12hr	MARCH2	129.289	-1.1236	0.214067	4.99697e-09	6.17308e-08
2B	MCF7_E2_VEH_12hr_over_MCF7_HD_VEH_12hr	MMS22L	199.66	0.892558	0.169679	5.05796e-09	6.2432e-08
2B	MCF7_E2_VEH_12hr_over_MCF7_HD_VEH_12hr	ARCN1	2440.49	-0.41192	0.073893	5.17866e-09	6.38687e-08
2B	MCF7_E2_VEH_12hr_over_MCF7_HD_VEH_12hr	PLA2R1	85.3712	-1.83373	0.373675	5.18473e-09	6.38904e-08
2B	MCF7_E2_VEH_12hr_over_MCF7_HD_VEH_12hr	SCAI	296.5	0.74453	0.141203	5.1934e-09	6.3944e-08
2B	MCF7_E2_VEH_12hr_over_MCF7_HD_VEH_12hr	CLN3	830.925	-0.507701	0.0930384	5.30295e-09	6.51844e-08
2B	MCF7_E2_VEH_12hr_over_MCF7_HD_VEH_12hr	HS3ST3B1	38.1447	1.85051	0.377795	5.29957e-09	6.51844e-08
2B	MCF7_E2_VEH_12hr_over_MCF7_HD_VEH_12hr	LAPTM4A	1444.52	0.376466	0.0671204	5.36796e-09	6.59289e-08
2B	MCF7_E2_VEH_12hr_over_MCF7_HD_VEH_12hr	SLC9A7	370.05	-0.689587	0.130356	5.38056e-09	6.60289e-08
2B	MCF7_E2_VEH_12hr_over_MCF7_HD_VEH_12hr	QTRT1	351.188	0.867557	0.165495	5.57342e-09	6.83015e-08
2B	MCF7_E2_VEH_12hr_over_MCF7_HD_VEH_12hr	AP1M2	1262.1	-0.391034	0.0700049	5.57497e-09	6.83015e-08
2B	MCF7_E2_VEH_12hr_over_MCF7_HD_VEH_12hr	SEC14L1	669.368	-0.527839	0.097348	5.65787e-09	6.92026e-08
2B	MCF7_E2_VEH_12hr_over_MCF7_HD_VEH_12hr	TFAP4	115.907	0.9906	0.189034	5.65642e-09	6.92026e-08
2B	MCF7_E2_VEH_12hr_over_MCF7_HD_VEH_12hr	WIZ	748.829	-0.479636	0.0875567	5.67518e-09	6.93571e-08
2B	MCF7_E2_VEH_12hr_over_MCF7_HD_VEH_12hr	SDC1	1272.67	-0.498719	0.0914832	5.80051e-09	7.08303e-08
2B	MCF7_E2_VEH_12hr_over_MCF7_HD_VEH_12hr	POR	1198.81	-0.433679	0.0784415	5.81323e-09	7.09271e-08
2B	MCF7_E2_VEH_12hr_over_MCF7_HD_VEH_12hr	A4GALT	70.7644	1.34158	0.261712	5.85904e-09	7.14272e-08
2B	MCF7_E2_VEH_12hr_over_MCF7_HD_VEH_12hr	TIAM1	260.504	0.937373	0.179583	6.30017e-09	7.67418e-08
2B	MCF7_E2_VEH_12hr_over_MCF7_HD_VEH_12hr	CXCR4	38.694	-1.68311	0.342322	6.52381e-09	7.94007e-08
2B	MCF7_E2_VEH_12hr_over_MCF7_HD_VEH_12hr	UGT2B15	14.3053	6.9347	1.54692	6.55012e-09	7.96555e-08
2B	MCF7_E2_VEH_12hr_over_MCF7_HD_VEH_12hr	LDLR	1459.93	-0.408115	0.0737569	6.72616e-09	8.17292e-08
2B	MCF7_E2_VEH_12hr_over_MCF7_HD_VEH_12hr	TMEM248	1118.56	-0.388708	0.069998	6.82615e-09	8.28762e-08
2B	MCF7_E2_VEH_12hr_over_MCF7_HD_VEH_12hr	PCNT	1096.5	0.467462	0.0856363	6.87021e-09	8.33428e-08
2B	MCF7_E2_VEH_12hr_over_MCF7_HD_VEH_12hr	RNF10	1867.35	-0.403936	0.0730681	7.11666e-09	8.62618e-08
2B	MCF7_E2_VEH_12hr_over_MCF7_HD_VEH_12hr	DDIT4	381.93	-0.813739	0.15656	7.20085e-09	8.7211e-08
2B	MCF7_E2_VEH_12hr_over_MCF7_HD_VEH_12hr	RPSA	7079.7	0.443017	0.0808687	7.26413e-09	8.79054e-08
2B	MCF7_E2_VEH_12hr_over_MCF7_HD_VEH_12hr	SLC25A25	368.754	0.673851	0.128513	7.2985e-09	8.82493e-08
2B	MCF7_E2_VEH_12hr_over_MCF7_HD_VEH_12hr	TRAPPC9	378.208	-0.699216	0.133771	7.38315e-09	8.92e-08
2B	MCF7_E2_VEH_12hr_over_MCF7_HD_VEH_12hr	LGALS1	1586.77	-0.754296	0.14503	7.54112e-09	9.10343e-08
2B	MCF7_E2_VEH_12hr_over_MCF7_HD_VEH_12hr	RHBDD2	753.318	-0.570434	0.107249	7.76682e-09	9.36825e-08
2B	MCF7_E2_VEH_12hr_over_MCF7_HD_VEH_12hr	RNF223	410.711	0.650113	0.123896	7.79958e-09	9.40012e-08
2B	MCF7_E2_VEH_12hr_over_MCF7_HD_VEH_12hr	TJP2	792.107	-0.529376	0.098722	7.82193e-09	9.41938e-08
2B	MCF7_E2_VEH_12hr_over_MCF7_HD_VEH_12hr	TRIM29	354.858	-0.979519	0.189162	7.83559e-09	9.42817e-08
2B	MCF7_E2_VEH_12hr_over_MCF7_HD_VEH_12hr	CAPN8	85.4562	1.35328	0.267774	8.1634e-09	9.81464e-08
2B	MCF7_E2_VEH_12hr_over_MCF7_HD_VEH_12hr	MYOF	3351.31	0.427988	0.0781846	8.23241e-09	9.88957e-08
2B	MCF7_E2_VEH_12hr_over_MCF7_HD_VEH_12hr	TMCO6	180.797	0.899732	0.174085	8.24111e-09	9.892e-08
2B	MCF7_E2_VEH_12hr_over_MCF7_HD_VEH_12hr	SULT2B1	260.674	-0.753909	0.145431	8.26774e-09	9.91593e-08
2B	MCF7_E2_VEH_12hr_over_MCF7_HD_VEH_12hr	LRP8	499.822	-0.591394	0.111879	8.28571e-09	9.92945e-08
2B	MCF7_E2_VEH_12hr_over_MCF7_HD_VEH_12hr	CLN8	523.312	-0.550053	0.103258	8.36505e-09	1.00164e-07
2B	MCF7_E2_VEH_12hr_over_MCF7_HD_VEH_12hr	ARL8B	982.86	-0.426048	0.0778618	8.44584e-09	1.0105e-07
2B	MCF7_E2_VEH_12hr_over_MCF7_HD_VEH_12hr	HS6ST3	57.7781	-1.65812	0.340058	8.46295e-09	1.01173e-07
2B	MCF7_E2_VEH_12hr_over_MCF7_HD_VEH_12hr	PI4K2A	419.816	-0.664412	0.127324	8.64899e-09	1.03314e-07
2B	MCF7_E2_VEH_12hr_over_MCF7_HD_VEH_12hr	KLC2	985.255	-0.454818	0.0837512	8.76362e-09	1.04598e-07
2B	MCF7_E2_VEH_12hr_over_MCF7_HD_VEH_12hr	MLH1	662.398	0.557817	0.10521	9.16578e-09	1.0931e-07
2B	MCF7_E2_VEH_12hr_over_MCF7_HD_VEH_12hr	FAM213A	675.368	-0.488696	0.0908221	9.20285e-09	1.09664e-07
2B	MCF7_E2_VEH_12hr_over_MCF7_HD_VEH_12hr	MME	13.8061	-3.01835	0.644554	9.43966e-09	1.12396e-07
2B	MCF7_E2_VEH_12hr_over_MCF7_HD_VEH_12hr	ANXA9	1814.12	0.773138	0.150104	9.61051e-09	1.14338e-07
2B	MCF7_E2_VEH_12hr_over_MCF7_HD_VEH_12hr	TIMM8A	159.516	0.806319	0.156764	9.65572e-09	1.14692e-07
2B	MCF7_E2_VEH_12hr_over_MCF7_HD_VEH_12hr	SH3GL1	928.814	-0.462565	0.0855984	9.65153e-09	1.14692e-07
2B	MCF7_E2_VEH_12hr_over_MCF7_HD_VEH_12hr	SYNGR3	111.789	-1.05991	0.206737	9.92722e-09	1.17822e-07
2B	MCF7_E2_VEH_12hr_over_MCF7_HD_VEH_12hr	SCARB2	1319.3	-0.437338	0.0806389	1.02701e-08	1.21714e-07
2B	MCF7_E2_VEH_12hr_over_MCF7_HD_VEH_12hr	SLC48A1	375.465	-0.806977	0.157251	1.02716e-08	1.21714e-07
2B	MCF7_E2_VEH_12hr_over_MCF7_HD_VEH_12hr	TMEM150A	180.762	-0.953299	0.186031	1.03725e-08	1.22811e-07
2B	MCF7_E2_VEH_12hr_over_MCF7_HD_VEH_12hr	CNTRL	278.72	0.832843	0.162555	1.05673e-08	1.25018e-07
2B	MCF7_E2_VEH_12hr_over_MCF7_HD_VEH_12hr	ERC2	26.1022	-2.1674	0.460967	1.07807e-08	1.27441e-07
2B	MCF7_E2_VEH_12hr_over_MCF7_HD_VEH_12hr	PYCR1	876.372	0.607003	0.116231	1.08198e-08	1.27801e-07
2B	MCF7_E2_VEH_12hr_over_MCF7_HD_VEH_12hr	DDX17	3567.73	0.394617	0.0722292	1.09225e-08	1.28911e-07
2B	MCF7_E2_VEH_12hr_over_MCF7_HD_VEH_12hr	KLF10	586.791	0.513446	0.0965995	1.12312e-08	1.3245e-07
2B	MCF7_E2_VEH_12hr_over_MCF7_HD_VEH_12hr	CARKD	559.146	-0.558972	0.106209	1.12674e-08	1.3277e-07
2B	MCF7_E2_VEH_12hr_over_MCF7_HD_VEH_12hr	HS6ST2	54.8576	-1.37718	0.276893	1.13477e-08	1.33611e-07
2B	MCF7_E2_VEH_12hr_over_MCF7_HD_VEH_12hr	FGF12	126.643	-1.2201	0.241374	1.13931e-08	1.34039e-07
2B	MCF7_E2_VEH_12hr_over_MCF7_HD_VEH_12hr	DLG2	227.82	2.02424	0.430749	1.17751e-08	1.38422e-07
2B	MCF7_E2_VEH_12hr_over_MCF7_HD_VEH_12hr	GLUL	2194.1	0.38932	0.0714568	1.2309e-08	1.44585e-07
2B	MCF7_E2_VEH_12hr_over_MCF7_HD_VEH_12hr	WHSC1L1	863.839	0.481198	0.0902177	1.25531e-08	1.47334e-07
2B	MCF7_E2_VEH_12hr_over_MCF7_HD_VEH_12hr	TYK2	730.188	0.460997	0.0860504	1.26332e-08	1.48157e-07
2B	MCF7_E2_VEH_12hr_over_MCF7_HD_VEH_12hr	NAGK	475.444	-0.72829	0.142576	1.30093e-08	1.52447e-07
2B	MCF7_E2_VEH_12hr_over_MCF7_HD_VEH_12hr	ZNF462	182.733	1.60728	0.334109	1.31987e-08	1.54545e-07
2B	MCF7_E2_VEH_12hr_over_MCF7_HD_VEH_12hr	NOD1	122.342	0.98711	0.194585	1.34612e-08	1.57494e-07
2B	MCF7_E2_VEH_12hr_over_MCF7_HD_VEH_12hr	NAP1L1	4934.05	0.394612	0.0727301	1.34956e-08	1.57772e-07
2B	MCF7_E2_VEH_12hr_over_MCF7_HD_VEH_12hr	FAM127A	595.182	-0.597335	0.115095	1.35414e-08	1.58183e-07
2B	MCF7_E2_VEH_12hr_over_MCF7_HD_VEH_12hr	HAUS5	242.855	0.760163	0.149404	1.36475e-08	1.59296e-07
2B	MCF7_E2_VEH_12hr_over_MCF7_HD_VEH_12hr	PARP10	831.03	-0.597619	0.115195	1.36712e-08	1.59447e-07
2B	MCF7_E2_VEH_12hr_over_MCF7_HD_VEH_12hr	OXTR	37.2441	-1.5546	0.322053	1.39709e-08	1.62814e-07
2B	MCF7_E2_VEH_12hr_over_MCF7_HD_VEH_12hr	ESPL1	772.222	0.58442	0.112473	1.40224e-08	1.63286e-07
2B	MCF7_E2_VEH_12hr_over_MCF7_HD_VEH_12hr	RPS9	4391.04	0.505895	0.0957547	1.40544e-08	1.6353e-07
2B	MCF7_E2_VEH_12hr_over_MCF7_HD_VEH_12hr	GIPC1	1652.23	-0.495686	0.093613	1.40918e-08	1.63836e-07
2B	MCF7_E2_VEH_12hr_over_MCF7_HD_VEH_12hr	PMEL	341.857	0.622046	0.120679	1.45147e-08	1.68621e-07
2B	MCF7_E2_VEH_12hr_over_MCF7_HD_VEH_12hr	HSD17B11	66.259	1.48922	0.306666	1.45555e-08	1.68963e-07
2B	MCF7_E2_VEH_12hr_over_MCF7_HD_VEH_12hr	MYO10	374.743	-0.883309	0.174607	1.46015e-08	1.69364e-07
2B	MCF7_E2_VEH_12hr_over_MCF7_HD_VEH_12hr	TMX1	847.415	0.509163	0.0966066	1.47486e-08	1.70936e-07
2B	MCF7_E2_VEH_12hr_over_MCF7_HD_VEH_12hr	LCP1	120.312	-1.04364	0.206766	1.49914e-08	1.73614e-07
2B	MCF7_E2_VEH_12hr_over_MCF7_HD_VEH_12hr	DCTN1	1558.09	-0.37011	0.0681694	1.55087e-08	1.79465e-07
2B	MCF7_E2_VEH_12hr_over_MCF7_HD_VEH_12hr	GULP1	139.3	-0.956008	0.189503	1.56008e-08	1.80389e-07
2B	MCF7_E2_VEH_12hr_over_MCF7_HD_VEH_12hr	WDFY1	447.85	-0.548705	0.105246	1.56598e-08	1.8093e-07
2B	MCF7_E2_VEH_12hr_over_MCF7_HD_VEH_12hr	LAMP2	1495.11	-0.391101	0.072452	1.61108e-08	1.85996e-07
2B	MCF7_E2_VEH_12hr_over_MCF7_HD_VEH_12hr	RPS14	7816.28	0.416588	0.0776694	1.64703e-08	1.89998e-07
2B	MCF7_E2_VEH_12hr_over_MCF7_HD_VEH_12hr	SLC37A4	590.782	0.558717	0.107618	1.66039e-08	1.91391e-07
2B	MCF7_E2_VEH_12hr_over_MCF7_HD_VEH_12hr	CHPT1	399.387	0.682477	0.134257	1.6756e-08	1.92993e-07
2B	MCF7_E2_VEH_12hr_over_MCF7_HD_VEH_12hr	TAP1	512.704	-0.829633	0.164841	1.69846e-08	1.95475e-07
2B	MCF7_E2_VEH_12hr_over_MCF7_HD_VEH_12hr	MTSS1L	1920.17	-0.381599	0.0706794	1.70522e-08	1.961e-07
2B	MCF7_E2_VEH_12hr_over_MCF7_HD_VEH_12hr	CERCAM	888.243	-0.490007	0.0931322	1.75805e-08	2.02018e-07
2B	MCF7_E2_VEH_12hr_over_MCF7_HD_VEH_12hr	PHF2	683.265	-0.445558	0.0838127	1.75965e-08	2.02046e-07
2B	MCF7_E2_VEH_12hr_over_MCF7_HD_VEH_12hr	PTGER4	400.277	-0.772762	0.153563	1.79591e-08	2.0605e-07
2B	MCF7_E2_VEH_12hr_over_MCF7_HD_VEH_12hr	CXXC5	1428.7	0.455454	0.0859549	1.80967e-08	2.07468e-07
2B	MCF7_E2_VEH_12hr_over_MCF7_HD_VEH_12hr	SLC25A44	795.541	-0.498187	0.0949936	1.82603e-08	2.09181e-07
2B	MCF7_E2_VEH_12hr_over_MCF7_HD_VEH_12hr	AES	1570.48	-0.451463	0.085221	1.87147e-08	2.14221e-07
2B	MCF7_E2_VEH_12hr_over_MCF7_HD_VEH_12hr	ARPC5	1724.06	-0.382728	0.0711955	1.92638e-08	2.20336e-07
2B	MCF7_E2_VEH_12hr_over_MCF7_HD_VEH_12hr	AMMECR1	338.507	0.656733	0.129489	1.94937e-08	2.22794e-07
2B	MCF7_E2_VEH_12hr_over_MCF7_HD_VEH_12hr	FLOT1	785.236	-0.448128	0.0846495	1.95257e-08	2.22987e-07
2B	MCF7_E2_VEH_12hr_over_MCF7_HD_VEH_12hr	R3HDM4	542.546	-0.580323	0.113065	2.01461e-08	2.29895e-07
2B	MCF7_E2_VEH_12hr_over_MCF7_HD_VEH_12hr	MRRF	419.855	0.591935	0.115615	2.02625e-08	2.31045e-07
2B	MCF7_E2_VEH_12hr_over_MCF7_HD_VEH_12hr	SC5D	1074.09	-0.616452	0.120995	2.04779e-08	2.33322e-07
2B	MCF7_E2_VEH_12hr_over_MCF7_HD_VEH_12hr	SLC35D2	175.127	-0.87627	0.175502	2.05098e-08	2.33505e-07
2B	MCF7_E2_VEH_12hr_over_MCF7_HD_VEH_12hr	SEC23A	879.343	-0.452773	0.0857859	2.06461e-08	2.34877e-07
2B	MCF7_E2_VEH_12hr_over_MCF7_HD_VEH_12hr	HSPA4L	342.828	0.788622	0.15793	2.15386e-08	2.44843e-07
2B	MCF7_E2_VEH_12hr_over_MCF7_HD_VEH_12hr	CXCL16	645.921	-0.58868	0.11529	2.21783e-08	2.51921e-07
2B	MCF7_E2_VEH_12hr_over_MCF7_HD_VEH_12hr	CASP7	473.203	-0.584725	0.114443	2.22694e-08	2.52762e-07
2B	MCF7_E2_VEH_12hr_over_MCF7_HD_VEH_12hr	PDP1	311.831	-0.702789	0.140077	2.23492e-08	2.53474e-07
2B	MCF7_E2_VEH_12hr_over_MCF7_HD_VEH_12hr	MCM8	290.931	0.694284	0.13832	2.26263e-08	2.5642e-07
2B	MCF7_E2_VEH_12hr_over_MCF7_HD_VEH_12hr	TPD52	948.573	0.410101	0.07719	2.27429e-08	2.57544e-07
2B	MCF7_E2_VEH_12hr_over_MCF7_HD_VEH_12hr	OXR1	730.129	0.501137	0.0963925	2.28972e-08	2.59094e-07
2B	MCF7_E2_VEH_12hr_over_MCF7_HD_VEH_12hr	MEIS1	87.9274	1.16631	0.236508	2.31416e-08	2.61659e-07
2B	MCF7_E2_VEH_12hr_over_MCF7_HD_VEH_12hr	FBRS	1636.14	-0.441207	0.0838817	2.46327e-08	2.78307e-07
2B	MCF7_E2_VEH_12hr_over_MCF7_HD_VEH_12hr	NCL	6471.39	0.423301	0.080235	2.54969e-08	2.87851e-07
2B	MCF7_E2_VEH_12hr_over_MCF7_HD_VEH_12hr	PIP5K1C	434.944	-0.654796	0.130462	2.59013e-08	2.92193e-07
2B	MCF7_E2_VEH_12hr_over_MCF7_HD_VEH_12hr	CDC14A	59.4643	1.59249	0.340696	2.63474e-08	2.96895e-07
2B	MCF7_E2_VEH_12hr_over_MCF7_HD_VEH_12hr	B3GALNT1	749.464	0.453263	0.0866275	2.63581e-08	2.96895e-07
2B	MCF7_E2_VEH_12hr_over_MCF7_HD_VEH_12hr	HIST1H2AG	83.6391	-1.06882	0.216846	2.64916e-08	2.98171e-07
2B	MCF7_E2_VEH_12hr_over_MCF7_HD_VEH_12hr	GYLTL1B	410.546	0.891592	0.180485	2.67409e-08	3.00749e-07
2B	MCF7_E2_VEH_12hr_over_MCF7_HD_VEH_12hr	ZNF467	496.745	-0.551505	0.107925	2.67899e-08	3.01071e-07
2B	MCF7_E2_VEH_12hr_over_MCF7_HD_VEH_12hr	SFI1	354.316	0.638037	0.126971	2.68554e-08	3.01579e-07
2B	MCF7_E2_VEH_12hr_over_MCF7_HD_VEH_12hr	DNMBP	276.019	0.609648	0.120791	2.72144e-08	3.05379e-07
2B	MCF7_E2_VEH_12hr_over_MCF7_HD_VEH_12hr	MYC	946.836	0.8262	0.167263	2.75036e-08	3.08391e-07
2B	MCF7_E2_VEH_12hr_over_MCF7_HD_VEH_12hr	FAM133A	46.1353	1.38636	0.289935	2.79612e-08	3.13284e-07
2B	MCF7_E2_VEH_12hr_over_MCF7_HD_VEH_12hr	PSMC1	1373.57	-0.35124	0.0657392	2.8216e-08	3.15899e-07
2B	MCF7_E2_VEH_12hr_over_MCF7_HD_VEH_12hr	ABCB6	575.169	-0.551445	0.108171	2.85849e-08	3.19788e-07
2B	MCF7_E2_VEH_12hr_over_MCF7_HD_VEH_12hr	PHLDB2	31.1868	-3.61306	0.842199	2.92281e-08	3.26737e-07
2B	MCF7_E2_VEH_12hr_over_MCF7_HD_VEH_12hr	PARP2	267.601	0.656975	0.131586	2.94662e-08	3.29151e-07
2B	MCF7_E2_VEH_12hr_over_MCF7_HD_VEH_12hr	CASK	507.779	-0.495386	0.0960562	2.97294e-08	3.3184e-07
2B	MCF7_E2_VEH_12hr_over_MCF7_HD_VEH_12hr	NEK7	1188.9	0.449241	0.0861582	2.98763e-08	3.33229e-07
2B	MCF7_E2_VEH_12hr_over_MCF7_HD_VEH_12hr	HN1	1594.9	-0.4421	0.0847115	3.05635e-08	3.40637e-07
2B	MCF7_E2_VEH_12hr_over_MCF7_HD_VEH_12hr	PCED1A	370.094	0.848725	0.172644	3.05942e-08	3.40722e-07
2B	MCF7_E2_VEH_12hr_over_MCF7_HD_VEH_12hr	HBEGF	47.3084	-2.27405	0.50971	3.13343e-08	3.48703e-07
2B	MCF7_E2_VEH_12hr_over_MCF7_HD_VEH_12hr	MGA	498.842	0.711759	0.144156	3.3e-08	3.66964e-07
2B	MCF7_E2_VEH_12hr_over_MCF7_HD_VEH_12hr	PLIN3	606.937	-0.574333	0.113836	3.3045e-08	3.67189e-07
2B	MCF7_E2_VEH_12hr_over_MCF7_HD_VEH_12hr	TECPR1	218.625	-0.753802	0.153288	3.34257e-08	3.7114e-07
2B	MCF7_E2_VEH_12hr_over_MCF7_HD_VEH_12hr	ENO1	14309	-0.345583	0.0650459	3.44673e-08	3.8242e-07
2B	MCF7_E2_VEH_12hr_over_MCF7_HD_VEH_12hr	GTPBP3	245.891	0.773356	0.157716	3.48385e-08	3.86248e-07
2B	MCF7_E2_VEH_12hr_over_MCF7_HD_VEH_12hr	EPPK1	2404.82	-0.542358	0.107001	3.52219e-08	3.90208e-07
2B	MCF7_E2_VEH_12hr_over_MCF7_HD_VEH_12hr	ABCF3	1119.4	-0.396892	0.0756445	3.5584e-08	3.93924e-07
2B	MCF7_E2_VEH_12hr_over_MCF7_HD_VEH_12hr	LDHA	4966.58	0.330008	0.0620203	3.62526e-08	4.01026e-07
2B	MCF7_E2_VEH_12hr_over_MCF7_HD_VEH_12hr	FAM65C	149.392	-1.2611	0.263009	3.65619e-08	4.04145e-07
2B	MCF7_E2_VEH_12hr_over_MCF7_HD_VEH_12hr	CEP250	571.524	0.611623	0.122604	3.65967e-08	4.04229e-07
2B	MCF7_E2_VEH_12hr_over_MCF7_HD_VEH_12hr	RAD18	294.502	0.795169	0.162704	3.68416e-08	4.0663e-07
2B	MCF7_E2_VEH_12hr_over_MCF7_HD_VEH_12hr	MAGED1	1554.19	-0.425555	0.0817625	3.6874e-08	4.06685e-07
2B	MCF7_E2_VEH_12hr_over_MCF7_HD_VEH_12hr	MB21D1	99.9802	1.02609	0.210923	3.73306e-08	4.11415e-07
2B	MCF7_E2_VEH_12hr_over_MCF7_HD_VEH_12hr	EHD3	127.862	-1.08476	0.223605	3.80327e-08	4.18841e-07
2B	MCF7_E2_VEH_12hr_over_MCF7_HD_VEH_12hr	PA2G4	1617.26	0.375238	0.0713513	3.83533e-08	4.22058e-07
2B	MCF7_E2_VEH_12hr_over_MCF7_HD_VEH_12hr	C6orf211	1080.35	0.391956	0.0749087	3.97257e-08	4.36835e-07
2B	MCF7_E2_VEH_12hr_over_MCF7_HD_VEH_12hr	ZBTB44	664.15	0.693741	0.141329	4.01944e-08	4.41662e-07
2B	MCF7_E2_VEH_12hr_over_MCF7_HD_VEH_12hr	AREG	26.2775	2.68934	0.615191	4.09591e-08	4.4973e-07
2B	MCF7_E2_VEH_12hr_over_MCF7_HD_VEH_12hr	LFNG	221.996	0.882456	0.181812	4.12781e-08	4.52897e-07
2B	MCF7_E2_VEH_12hr_over_MCF7_HD_VEH_12hr	JAK2	96.7326	1.16984	0.243265	4.1343e-08	4.53274e-07
2B	MCF7_E2_VEH_12hr_over_MCF7_HD_VEH_12hr	PLBD2	464.789	-0.617652	0.124601	4.1884e-08	4.58865e-07
2B	MCF7_E2_VEH_12hr_over_MCF7_HD_VEH_12hr	NCKAP5L	725.498	-0.598916	0.12066	4.43427e-08	4.85443e-07
2B	MCF7_E2_VEH_12hr_over_MCF7_HD_VEH_12hr	KRT17	13.6872	-4.17664	1.03436	4.44976e-08	4.86779e-07
2B	MCF7_E2_VEH_12hr_over_MCF7_HD_VEH_12hr	GEM	58.1358	-2.12122	0.482422	4.45591e-08	4.87092e-07
2B	MCF7_E2_VEH_12hr_over_MCF7_HD_VEH_12hr	MGME1	407.072	0.570234	0.11424	4.47598e-08	4.88924e-07
2B	MCF7_E2_VEH_12hr_over_MCF7_HD_VEH_12hr	VWA7	42.4348	-1.63994	0.361577	4.48713e-08	4.89782e-07
2B	MCF7_E2_VEH_12hr_over_MCF7_HD_VEH_12hr	C9orf47	15.7476	-3.38659	0.800627	4.57318e-08	4.98806e-07
2B	MCF7_E2_VEH_12hr_over_MCF7_HD_VEH_12hr	CDC7	152.43	0.969762	0.200895	4.59253e-08	5.00549e-07
2B	MCF7_E2_VEH_12hr_over_MCF7_HD_VEH_12hr	CCT2	3397.22	0.31758	0.0600393	4.63557e-08	5.04868e-07
2B	MCF7_E2_VEH_12hr_over_MCF7_HD_VEH_12hr	LYPD6	226.667	0.721216	0.148208	4.63963e-08	5.04939e-07
2B	MCF7_E2_VEH_12hr_over_MCF7_HD_VEH_12hr	SPIN4	273.447	0.753112	0.155332	4.75511e-08	5.17127e-07
2B	MCF7_E2_VEH_12hr_over_MCF7_HD_VEH_12hr	SLC4A10	10.2518	2.85893	0.662634	4.80914e-08	5.22619e-07
2B	MCF7_E2_VEH_12hr_over_MCF7_HD_VEH_12hr	TAF13	236.231	-0.765265	0.158121	4.86827e-08	5.28657e-07
2B	MCF7_E2_VEH_12hr_over_MCF7_HD_VEH_12hr	SEPHS2	1613.44	-0.357314	0.0682651	4.91696e-08	5.33553e-07
2B	MCF7_E2_VEH_12hr_over_MCF7_HD_VEH_12hr	BACE1	975.509	-0.472958	0.0929187	4.93133e-08	5.34721e-07
2B	MCF7_E2_VEH_12hr_over_MCF7_HD_VEH_12hr	UPP1	60.1628	-1.64008	0.363367	4.95921e-08	5.37351e-07
2B	MCF7_E2_VEH_12hr_over_MCF7_HD_VEH_12hr	TMBIM1	473.732	-1.3657	0.292385	4.96397e-08	5.37473e-07
2B	MCF7_E2_VEH_12hr_over_MCF7_HD_VEH_12hr	DSN1	368.434	0.654222	0.133696	4.97167e-08	5.37914e-07
2B	MCF7_E2_VEH_12hr_over_MCF7_HD_VEH_12hr	LMNB2	1731.04	0.39263	0.0756563	4.97955e-08	5.38373e-07
2B	MCF7_E2_VEH_12hr_over_MCF7_HD_VEH_12hr	KIAA0319	34.2291	-1.92192	0.43595	4.98707e-08	5.38793e-07
2B	MCF7_E2_VEH_12hr_over_MCF7_HD_VEH_12hr	CSPP1	281.741	0.754728	0.15601	5.00539e-08	5.40378e-07
2B	MCF7_E2_VEH_12hr_over_MCF7_HD_VEH_12hr	IL6ST	1272.96	0.759316	0.157042	5.03107e-08	5.42754e-07
2B	MCF7_E2_VEH_12hr_over_MCF7_HD_VEH_12hr	SLFN5	534.26	0.630992	0.128539	5.0504e-08	5.44444e-07
2B	MCF7_E2_VEH_12hr_over_MCF7_HD_VEH_12hr	SRRT	1523.42	0.412084	0.0798577	5.12289e-08	5.51857e-07
2B	MCF7_E2_VEH_12hr_over_MCF7_HD_VEH_12hr	NCEH1	314.906	-0.732092	0.151231	5.14707e-08	5.54058e-07
2B	MCF7_E2_VEH_12hr_over_MCF7_HD_VEH_12hr	ALOXE3	83.83	-1.47587	0.321173	5.17462e-08	5.56619e-07
2B	MCF7_E2_VEH_12hr_over_MCF7_HD_VEH_12hr	TMEM256-PLSCR3	374.75	-0.610384	0.123998	5.17922e-08	5.5671e-07
2B	MCF7_E2_VEH_12hr_over_MCF7_HD_VEH_12hr	PDE4D	31.9556	-1.86891	0.424435	5.44579e-08	5.84938e-07
2B	MCF7_E2_VEH_12hr_over_MCF7_HD_VEH_12hr	KIF20B	580.356	0.589801	0.119584	5.46968e-08	5.87079e-07
2B	MCF7_E2_VEH_12hr_over_MCF7_HD_VEH_12hr	RAB32	340.633	-0.680987	0.140306	5.53729e-08	5.93905e-07
2B	MCF7_E2_VEH_12hr_over_MCF7_HD_VEH_12hr	PDZK1	43.969	2.19495	0.505943	5.54326e-08	5.94116e-07
2B	MCF7_E2_VEH_12hr_over_MCF7_HD_VEH_12hr	TMEM127	1150.89	-0.413122	0.080366	5.65054e-08	6.05175e-07
2B	MCF7_E2_VEH_12hr_over_MCF7_HD_VEH_12hr	ISG15	376.227	-0.953229	0.199286	5.71369e-08	6.11055e-07
2B	MCF7_E2_VEH_12hr_over_MCF7_HD_VEH_12hr	DERA	378.899	0.761472	0.158337	5.70991e-08	6.11055e-07
2B	MCF7_E2_VEH_12hr_over_MCF7_HD_VEH_12hr	SPIRE2	455.416	-0.675011	0.139204	5.7788e-08	6.17573e-07
2B	MCF7_E2_VEH_12hr_over_MCF7_HD_VEH_12hr	BZW2	1133.74	-0.409029	0.0795697	5.80677e-08	6.20115e-07
2B	MCF7_E2_VEH_12hr_over_MCF7_HD_VEH_12hr	PYROXD2	158.924	0.87956	0.183877	5.84349e-08	6.23587e-07
2B	MCF7_E2_VEH_12hr_over_MCF7_HD_VEH_12hr	MYO18A	404.427	-0.690863	0.142932	5.94275e-08	6.33722e-07
2B	MCF7_E2_VEH_12hr_over_MCF7_HD_VEH_12hr	MAP3K10	196.787	-0.768646	0.160307	6.06522e-08	6.45925e-07
2B	MCF7_E2_VEH_12hr_over_MCF7_HD_VEH_12hr	CRKL	879.718	0.393208	0.0763233	6.06999e-08	6.45925e-07
2B	MCF7_E2_VEH_12hr_over_MCF7_HD_VEH_12hr	RPA2	420.528	0.542614	0.109312	6.07026e-08	6.45925e-07
2B	MCF7_E2_VEH_12hr_over_MCF7_HD_VEH_12hr	AMD1	735.827	0.451048	0.0888416	6.12181e-08	6.50942e-07
2B	MCF7_E2_VEH_12hr_over_MCF7_HD_VEH_12hr	FAM50A	696.962	-0.424426	0.0830432	6.12786e-08	6.51118e-07
2B	MCF7_E2_VEH_12hr_over_MCF7_HD_VEH_12hr	RCC2	2643.42	-0.280917	0.0532463	6.1406e-08	6.52004e-07
2B	MCF7_E2_VEH_12hr_over_MCF7_HD_VEH_12hr	RPL32	7608.87	0.386194	0.0748956	6.20288e-08	6.58145e-07
2B	MCF7_E2_VEH_12hr_over_MCF7_HD_VEH_12hr	SMPD1	207.037	-0.975492	0.204955	6.35136e-08	6.73417e-07
2B	MCF7_E2_VEH_12hr_over_MCF7_HD_VEH_12hr	NUCKS1	9633.77	0.317941	0.0607922	6.39297e-08	6.77343e-07
2B	MCF7_E2_VEH_12hr_over_MCF7_HD_VEH_12hr	SERINC3	1740.03	-0.35814	0.0691153	6.48574e-08	6.86682e-07
2B	MCF7_E2_VEH_12hr_over_MCF7_HD_VEH_12hr	MYLIP	342.349	-0.591883	0.120898	6.51829e-08	6.89635e-07
2B	MCF7_E2_VEH_12hr_over_MCF7_HD_VEH_12hr	SERPINB1	164.801	-0.817234	0.171443	6.58247e-08	6.95928e-07
2B	MCF7_E2_VEH_12hr_over_MCF7_HD_VEH_12hr	ST8SIA4	144.341	-0.961194	0.202228	6.58918e-08	6.96141e-07
2B	MCF7_E2_VEH_12hr_over_MCF7_HD_VEH_12hr	ATP2B1	1161.18	-0.441434	0.0870061	6.65015e-08	7.02081e-07
2B	MCF7_E2_VEH_12hr_over_MCF7_HD_VEH_12hr	HCN2	394.102	-0.687661	0.142881	6.6609e-08	7.02716e-07
2B	MCF7_E2_VEH_12hr_over_MCF7_HD_VEH_12hr	PRIM2	209.75	0.772743	0.161846	6.66897e-08	7.02746e-07
2B	MCF7_E2_VEH_12hr_over_MCF7_HD_VEH_12hr	ARHGAP33	157.607	1.03957	0.219248	6.67068e-08	7.02746e-07
2B	MCF7_E2_VEH_12hr_over_MCF7_HD_VEH_12hr	AGRN	6411.09	-0.331003	0.0635794	6.72624e-08	7.08096e-07
2B	MCF7_E2_VEH_12hr_over_MCF7_HD_VEH_12hr	TBX3	128.885	-1.01772	0.21467	6.79429e-08	7.14752e-07
2B	MCF7_E2_VEH_12hr_over_MCF7_HD_VEH_12hr	NCAPD2	1179.39	0.595765	0.122049	6.87457e-08	7.22683e-07
2B	MCF7_E2_VEH_12hr_over_MCF7_HD_VEH_12hr	CLCN3	793.249	-0.485741	0.0970289	7.01964e-08	7.37411e-07
2B	MCF7_E2_VEH_12hr_over_MCF7_HD_VEH_12hr	PFKFB2	493.792	-0.66428	0.13789	7.03782e-08	7.38797e-07
2B	MCF7_E2_VEH_12hr_over_MCF7_HD_VEH_12hr	KRT16	27.7913	-2.99028	0.712541	7.07576e-08	7.42253e-07
2B	MCF7_E2_VEH_12hr_over_MCF7_HD_VEH_12hr	HMOX2	597.421	-0.514019	0.103457	7.09022e-08	7.43244e-07
2B	MCF7_E2_VEH_12hr_over_MCF7_HD_VEH_12hr	SEC24A	578.121	-0.518158	0.10443	7.14668e-08	7.48633e-07
2B	MCF7_E2_VEH_12hr_over_MCF7_HD_VEH_12hr	ANKRD18A	143.853	0.944264	0.199407	7.21474e-08	7.55228e-07
2B	MCF7_E2_VEH_12hr_over_MCF7_HD_VEH_12hr	SCYL2	1440.14	-0.442157	0.0874883	7.33751e-08	7.67537e-07
2B	MCF7_E2_VEH_12hr_over_MCF7_HD_VEH_12hr	LAMA3	291.576	0.710039	0.148579	7.40828e-08	7.74393e-07
2B	MCF7_E2_VEH_12hr_over_MCF7_HD_VEH_12hr	SIPA1L1	1025.18	-0.424712	0.083715	7.455e-08	7.78727e-07
2B	MCF7_E2_VEH_12hr_over_MCF7_HD_VEH_12hr	PAXIP1	366.222	0.657723	0.136776	7.53294e-08	7.86314e-07
2B	MCF7_E2_VEH_12hr_over_MCF7_HD_VEH_12hr	PDIA3	3529.07	0.330767	0.0639251	7.98955e-08	8.33389e-07
2B	MCF7_E2_VEH_12hr_over_MCF7_HD_VEH_12hr	PIM1	142.593	0.928224	0.197401	8.50235e-08	8.86255e-07
2B	MCF7_E2_VEH_12hr_over_MCF7_HD_VEH_12hr	MAP3K8	73.3142	-1.09369	0.234148	8.79473e-08	9.16087e-07
2B	MCF7_E2_VEH_12hr_over_MCF7_HD_VEH_12hr	UBR5	2338.16	0.432328	0.0859316	8.83231e-08	9.19355e-07
2B	MCF7_E2_VEH_12hr_over_MCF7_HD_VEH_12hr	FSTL4	24.8746	-1.7983	0.417252	9.11928e-08	9.48559e-07
2B	MCF7_E2_VEH_12hr_over_MCF7_HD_VEH_12hr	GLB1L2	205.133	0.893001	0.190471	9.2094e-08	9.5726e-07
2B	MCF7_E2_VEH_12hr_over_MCF7_HD_VEH_12hr	PLS3	470.382	-2.04486	0.482262	9.28653e-08	9.64601e-07
2B	MCF7_E2_VEH_12hr_over_MCF7_HD_VEH_12hr	HMGCS1	1806.33	-0.417122	0.0828505	9.60288e-08	9.96761e-07
2B	MCF7_E2_VEH_12hr_over_MCF7_HD_VEH_12hr	AKR1C1	34.0962	-1.86491	0.436343	9.6846e-08	1.00454e-06
2B	MCF7_E2_VEH_12hr_over_MCF7_HD_VEH_12hr	EXOSC5	194.496	0.772407	0.164421	9.74523e-08	1.01012e-06
2B	MCF7_E2_VEH_12hr_over_MCF7_HD_VEH_12hr	ZBTB4	1097.85	-0.509708	0.103774	9.75335e-08	1.01026e-06
2B	MCF7_E2_VEH_12hr_over_MCF7_HD_VEH_12hr	REEP5	3333.05	-0.340405	0.0664484	9.90897e-08	1.02566e-06
2B	MCF7_E2_VEH_12hr_over_MCF7_HD_VEH_12hr	EPHX1	920.973	-0.485359	0.0984481	1.04132e-07	1.0771e-06
2B	MCF7_E2_VEH_12hr_over_MCF7_HD_VEH_12hr	RAD51AP1	107.746	0.96833	0.208082	1.05247e-07	1.08787e-06
2B	MCF7_E2_VEH_12hr_over_MCF7_HD_VEH_12hr	RCCD1	268.956	0.697977	0.148043	1.0534e-07	1.08807e-06
2B	MCF7_E2_VEH_12hr_over_MCF7_HD_VEH_12hr	PNMA1	1126.85	-0.376815	0.0743728	1.05986e-07	1.09398e-06
2B	MCF7_E2_VEH_12hr_over_MCF7_HD_VEH_12hr	HEY2	25.1596	3.03634	0.744993	1.0787e-07	1.11266e-06
2B	MCF7_E2_VEH_12hr_over_MCF7_HD_VEH_12hr	ZNF365	21.6456	-2.3498	0.564434	1.08138e-07	1.11464e-06
2B	MCF7_E2_VEH_12hr_over_MCF7_HD_VEH_12hr	HIST1H2AI	53.9422	-1.54682	0.353089	1.12061e-07	1.15428e-06
2B	MCF7_E2_VEH_12hr_over_MCF7_HD_VEH_12hr	TFDP2	549.342	0.602667	0.126164	1.12471e-07	1.15769e-06
2B	MCF7_E2_VEH_12hr_over_MCF7_HD_VEH_12hr	CAB39L	209.873	-1.10836	0.240707	1.16897e-07	1.20241e-06
2B	MCF7_E2_VEH_12hr_over_MCF7_HD_VEH_12hr	TMEM150C	224.545	-0.588302	0.123071	1.19028e-07	1.22348e-06
2B	MCF7_E2_VEH_12hr_over_MCF7_HD_VEH_12hr	SIGMAR1	612.003	0.587752	0.123014	1.20716e-07	1.23998e-06
2B	MCF7_E2_VEH_12hr_over_MCF7_HD_VEH_12hr	CDH26	16.4266	2.26469	0.546642	1.21886e-07	1.25112e-06
2B	MCF7_E2_VEH_12hr_over_MCF7_HD_VEH_12hr	ZFP36L2	2991.67	-0.3905	0.0777682	1.22782e-07	1.25945e-06
2B	MCF7_E2_VEH_12hr_over_MCF7_HD_VEH_12hr	EIF1AX	1333.57	0.374409	0.0742696	1.22906e-07	1.25985e-06
2B	MCF7_E2_VEH_12hr_over_MCF7_HD_VEH_12hr	LTBP1	983.725	-0.664041	0.141223	1.25195e-07	1.28242e-06
2B	MCF7_E2_VEH_12hr_over_MCF7_HD_VEH_12hr	KMO	123.127	-1.02628	0.22272	1.25508e-07	1.28474e-06
2B	MCF7_E2_VEH_12hr_over_MCF7_HD_VEH_12hr	LAMB1	545.519	-1.10546	0.241282	1.302e-07	1.33093e-06
2B	MCF7_E2_VEH_12hr_over_MCF7_HD_VEH_12hr	ADRM1	2545.93	-0.30605	0.0598951	1.30175e-07	1.33093e-06
2B	MCF7_E2_VEH_12hr_over_MCF7_HD_VEH_12hr	EGR3	137.576	2.35004	0.570933	1.3065e-07	1.33421e-06
2B	MCF7_E2_VEH_12hr_over_MCF7_HD_VEH_12hr	C7orf41	306.079	0.801491	0.173135	1.30701e-07	1.33421e-06
2B	MCF7_E2_VEH_12hr_over_MCF7_HD_VEH_12hr	ZNF395	526.197	0.480162	0.0981498	1.30802e-07	1.33432e-06
2B	MCF7_E2_VEH_12hr_over_MCF7_HD_VEH_12hr	ADCY3	553.913	0.491706	0.100824	1.30924e-07	1.33465e-06
2B	MCF7_E2_VEH_12hr_over_MCF7_HD_VEH_12hr	RNF19B	213.468	-0.709684	0.152179	1.31134e-07	1.33587e-06
2B	MCF7_E2_VEH_12hr_over_MCF7_HD_VEH_12hr	CSE1L	2955.62	0.452748	0.0918829	1.31338e-07	1.33703e-06
2B	MCF7_E2_VEH_12hr_over_MCF7_HD_VEH_12hr	ZER1	1110.71	-0.463299	0.0943808	1.34514e-07	1.36842e-06
2B	MCF7_E2_VEH_12hr_over_MCF7_HD_VEH_12hr	SEC13	1053.67	-0.394991	0.0790386	1.34933e-07	1.37106e-06
2B	MCF7_E2_VEH_12hr_over_MCF7_HD_VEH_12hr	CAMK2N1	324.434	-0.732135	0.157571	1.34958e-07	1.37106e-06
2B	MCF7_E2_VEH_12hr_over_MCF7_HD_VEH_12hr	IER5L	1130.86	-0.743446	0.160336	1.38014e-07	1.40114e-06
2B	MCF7_E2_VEH_12hr_over_MCF7_HD_VEH_12hr	PDIA4	2435.29	0.42408	0.0855965	1.38776e-07	1.40791e-06
2B	MCF7_E2_VEH_12hr_over_MCF7_HD_VEH_12hr	ASCC2	627.117	-0.445138	0.0904172	1.41312e-07	1.43265e-06
2B	MCF7_E2_VEH_12hr_over_MCF7_HD_VEH_12hr	POU2F1	318.375	0.800329	0.173511	1.41835e-07	1.43698e-06
2B	MCF7_E2_VEH_12hr_over_MCF7_HD_VEH_12hr	PER3	210.56	0.757408	0.163854	1.44054e-07	1.45846e-06
2B	MCF7_E2_VEH_12hr_over_MCF7_HD_VEH_12hr	BTG1	1272.33	-0.513848	0.106469	1.4636e-07	1.4808e-06
2B	MCF7_E2_VEH_12hr_over_MCF7_HD_VEH_12hr	CDON	85.9709	1.18179	0.261079	1.47177e-07	1.48804e-06
2B	MCF7_E2_VEH_12hr_over_MCF7_HD_VEH_12hr	DCDC2	183.489	0.887655	0.193469	1.48622e-07	1.50163e-06
2B	MCF7_E2_VEH_12hr_over_MCF7_HD_VEH_12hr	MFAP3L	85.6586	-1.2277	0.272863	1.51174e-07	1.52637e-06
2B	MCF7_E2_VEH_12hr_over_MCF7_HD_VEH_12hr	MKL1	333.158	-0.593856	0.125665	1.51587e-07	1.5295e-06
2B	MCF7_E2_VEH_12hr_over_MCF7_HD_VEH_12hr	GPR133	39.2755	-1.70447	0.403125	1.52889e-07	1.54159e-06
2B	MCF7_E2_VEH_12hr_over_MCF7_HD_VEH_12hr	SMCHD1	486.246	0.596311	0.126305	1.53063e-07	1.54229e-06
2B	MCF7_E2_VEH_12hr_over_MCF7_HD_VEH_12hr	EXT1	355.166	-0.681795	0.146734	1.547e-07	1.55772e-06
2B	MCF7_E2_VEH_12hr_over_MCF7_HD_VEH_12hr	MPHOSPH9	394.196	0.551228	0.115652	1.56912e-07	1.57809e-06
2B	MCF7_E2_VEH_12hr_over_MCF7_HD_VEH_12hr	DNAJC5	1685.96	-0.359354	0.0716888	1.56935e-07	1.57809e-06
2B	MCF7_E2_VEH_12hr_over_MCF7_HD_VEH_12hr	FAM46A	247.955	-0.780569	0.169817	1.57203e-07	1.57971e-06
2B	MCF7_E2_VEH_12hr_over_MCF7_HD_VEH_12hr	WDR34	2393.44	0.463731	0.0950831	1.57548e-07	1.5821e-06
2B	MCF7_E2_VEH_12hr_over_MCF7_HD_VEH_12hr	RAB27B	558.837	-0.559496	0.11768	1.58627e-07	1.59186e-06
2B	MCF7_E2_VEH_12hr_over_MCF7_HD_VEH_12hr	DNAJC22	260.181	0.788746	0.171771	1.5894e-07	1.59284e-06
2B	MCF7_E2_VEH_12hr_over_MCF7_HD_VEH_12hr	CLDND1	405.263	0.565234	0.11906	1.58865e-07	1.59284e-06
2B	MCF7_E2_VEH_12hr_over_MCF7_HD_VEH_12hr	SIVA1	855.494	0.750474	0.162992	1.59241e-07	1.59478e-06
2B	MCF7_E2_VEH_12hr_over_MCF7_HD_VEH_12hr	RIOK3	456.305	-0.538479	0.112693	1.59521e-07	1.59641e-06
2B	MCF7_E2_VEH_12hr_over_MCF7_HD_VEH_12hr	CSAD	674.119	0.691212	0.149162	1.59619e-07	1.59641e-06
2B	MCF7_E2_VEH_12hr_over_MCF7_HD_VEH_12hr	CCT3	4412.29	0.274664	0.0538168	1.59829e-07	1.59743e-06
2B	MCF7_E2_VEH_12hr_over_MCF7_HD_VEH_12hr	RPS5	4643.78	0.397982	0.0802279	1.59939e-07	1.59745e-06
2B	MCF7_E2_VEH_12hr_over_MCF7_HD_VEH_12hr	EIF3E	3601.2	0.40529	0.0818783	1.61019e-07	1.60715e-06
2B	MCF7_E2_VEH_12hr_over_MCF7_HD_VEH_12hr	TOM1	235.051	-0.826001	0.180498	1.64168e-07	1.63748e-06
2B	MCF7_E2_VEH_12hr_over_MCF7_HD_VEH_12hr	ELOVL5	942.369	0.498159	0.103304	1.65276e-07	1.64742e-06
2B	MCF7_E2_VEH_12hr_over_MCF7_HD_VEH_12hr	SREK1IP1	269.863	0.713155	0.154575	1.65581e-07	1.64935e-06
2B	MCF7_E2_VEH_12hr_over_MCF7_HD_VEH_12hr	LPP	856.674	-0.864371	0.189261	1.66321e-07	1.65561e-06
2B	MCF7_E2_VEH_12hr_over_MCF7_HD_VEH_12hr	HIST1H2BC	143.855	-1.12782	0.24961	1.67388e-07	1.66511e-06
2B	MCF7_E2_VEH_12hr_over_MCF7_HD_VEH_12hr	STAT6	712.632	0.736092	0.160037	1.67856e-07	1.66865e-06
2B	MCF7_E2_VEH_12hr_over_MCF7_HD_VEH_12hr	C12orf23	650.11	-0.502573	0.104454	1.69541e-07	1.68313e-06
2B	MCF7_E2_VEH_12hr_over_MCF7_HD_VEH_12hr	CDK10	847.854	0.563626	0.119002	1.69458e-07	1.68313e-06
2B	MCF7_E2_VEH_12hr_over_MCF7_HD_VEH_12hr	ANLN	2077.88	0.448031	0.0918289	1.73475e-07	1.72104e-06
2B	MCF7_E2_VEH_12hr_over_MCF7_HD_VEH_12hr	PBK	319.691	0.644202	0.138521	1.73914e-07	1.72424e-06
2B	MCF7_E2_VEH_12hr_over_MCF7_HD_VEH_12hr	MSRB3	158.726	-2.16354	0.532111	1.76033e-07	1.74409e-06
2B	MCF7_E2_VEH_12hr_over_MCF7_HD_VEH_12hr	PC	384.22	-0.528108	0.110783	1.79804e-07	1.78025e-06
2B	MCF7_E2_VEH_12hr_over_MCF7_HD_VEH_12hr	AFAP1	312.309	-0.589495	0.125753	1.86944e-07	1.84971e-06
2B	MCF7_E2_VEH_12hr_over_MCF7_HD_VEH_12hr	AURKB	276.483	0.721813	0.157647	1.91756e-07	1.89605e-06
2B	MCF7_E2_VEH_12hr_over_MCF7_HD_VEH_12hr	MLPH	2411.49	0.397965	0.080809	1.92226e-07	1.89943e-06
2B	MCF7_E2_VEH_12hr_over_MCF7_HD_VEH_12hr	RBPMS	258.576	0.70915	0.154898	1.98548e-07	1.96059e-06
2B	MCF7_E2_VEH_12hr_over_MCF7_HD_VEH_12hr	MBOAT7	1329.98	-0.340556	0.0682578	1.99158e-07	1.96531e-06
2B	MCF7_E2_VEH_12hr_over_MCF7_HD_VEH_12hr	C5	108.437	0.882768	0.195209	2.02773e-07	1.99965e-06
2B	MCF7_E2_VEH_12hr_over_MCF7_HD_VEH_12hr	LDHD	264.128	0.857154	0.189411	2.03237e-07	2.00289e-06
2B	MCF7_E2_VEH_12hr_over_MCF7_HD_VEH_12hr	CCND1	2976.74	0.420696	0.0861496	2.03974e-07	2.00881e-06
2B	MCF7_E2_VEH_12hr_over_MCF7_HD_VEH_12hr	NCK2	308.075	-0.546392	0.115821	2.05454e-07	2.02205e-06
2B	MCF7_E2_VEH_12hr_over_MCF7_HD_VEH_12hr	ALMS1	320.481	0.764698	0.168246	2.06025e-07	2.02633e-06
2B	MCF7_E2_VEH_12hr_over_MCF7_HD_VEH_12hr	RIBC2	43.3393	1.44609	0.336402	2.06738e-07	2.03199e-06
2B	MCF7_E2_VEH_12hr_over_MCF7_HD_VEH_12hr	C4orf46	146.139	0.807096	0.178112	2.06972e-07	2.03293e-06
2B	MCF7_E2_VEH_12hr_over_MCF7_HD_VEH_12hr	RPS3	12297	0.44365	0.0914832	2.07307e-07	2.03488e-06
2B	MCF7_E2_VEH_12hr_over_MCF7_HD_VEH_12hr	MAP3K6	282.71	0.654953	0.142326	2.11288e-07	2.07134e-06
2B	MCF7_E2_VEH_12hr_over_MCF7_HD_VEH_12hr	CENPM	129.799	0.823776	0.182123	2.11301e-07	2.07134e-06
2B	MCF7_E2_VEH_12hr_over_MCF7_HD_VEH_12hr	RHCG	16.2	-2.83242	0.721633	2.1239e-07	2.08064e-06
2B	MCF7_E2_VEH_12hr_over_MCF7_HD_VEH_12hr	RPL4	11952.7	0.383416	0.0778937	2.14133e-07	2.09633e-06
2B	MCF7_E2_VEH_12hr_over_MCF7_HD_VEH_12hr	ADAP1	404.018	-0.689725	0.150807	2.14723e-07	2.10071e-06
2B	MCF7_E2_VEH_12hr_over_MCF7_HD_VEH_12hr	MAN2C1	585.892	0.584416	0.125304	2.15626e-07	2.10815e-06
2B	MCF7_E2_VEH_12hr_over_MCF7_HD_VEH_12hr	LRRK1	121.325	-1.08239	0.241971	2.1751e-07	2.12517e-06
2B	MCF7_E2_VEH_12hr_over_MCF7_HD_VEH_12hr	FRK	124.458	1.30498	0.298632	2.20664e-07	2.15457e-06
2B	MCF7_E2_VEH_12hr_over_MCF7_HD_VEH_12hr	LTBP4	373.965	0.659924	0.143831	2.21423e-07	2.16055e-06
2B	MCF7_E2_VEH_12hr_over_MCF7_HD_VEH_12hr	HAT1	671.547	0.466436	0.0970895	2.23218e-07	2.17638e-06
2B	MCF7_E2_VEH_12hr_over_MCF7_HD_VEH_12hr	RECQL	639.925	0.460385	0.0956702	2.23339e-07	2.17638e-06
2B	MCF7_E2_VEH_12hr_over_MCF7_HD_VEH_12hr	HECTD3	455.869	-0.517753	0.10945	2.29917e-07	2.239e-06
2B	MCF7_E2_VEH_12hr_over_MCF7_HD_VEH_12hr	C6orf141	115.491	1.10874	0.24915	2.32486e-07	2.26254e-06
2B	MCF7_E2_VEH_12hr_over_MCF7_HD_VEH_12hr	PSCA	67.7352	-1.33866	0.308718	2.33742e-07	2.27326e-06
2B	MCF7_E2_VEH_12hr_over_MCF7_HD_VEH_12hr	OGT	1266.07	0.465671	0.0971697	2.38001e-07	2.31317e-06
2B	MCF7_E2_VEH_12hr_over_MCF7_HD_VEH_12hr	ILF3	3552.01	0.269646	0.0536119	2.42027e-07	2.35076e-06
2B	MCF7_E2_VEH_12hr_over_MCF7_HD_VEH_12hr	MTPN	1720.67	-0.360764	0.0732606	2.45007e-07	2.37814e-06
2B	MCF7_E2_VEH_12hr_over_MCF7_HD_VEH_12hr	ATP6V1E1	948.371	-0.443215	0.0920179	2.45225e-07	2.3787e-06
2B	MCF7_E2_VEH_12hr_over_MCF7_HD_VEH_12hr	PRMT5	952.896	0.365041	0.0742192	2.45841e-07	2.38312e-06
2B	MCF7_E2_VEH_12hr_over_MCF7_HD_VEH_12hr	NOM1	387.099	0.538484	0.114809	2.46364e-07	2.38662e-06
2B	MCF7_E2_VEH_12hr_over_MCF7_HD_VEH_12hr	BCKDK	488.753	-0.522211	0.110872	2.47223e-07	2.39338e-06
2B	MCF7_E2_VEH_12hr_over_MCF7_HD_VEH_12hr	ABRACL	305.285	-0.578201	0.124607	2.50309e-07	2.42167e-06
2B	MCF7_E2_VEH_12hr_over_MCF7_HD_VEH_12hr	WDR75	557.157	0.466897	0.0976773	2.5101e-07	2.42687e-06
2B	MCF7_E2_VEH_12hr_over_MCF7_HD_VEH_12hr	PHF17	229.488	0.757139	0.168272	2.59175e-07	2.50417e-06
2B	MCF7_E2_VEH_12hr_over_MCF7_HD_VEH_12hr	PDE7A	512.087	0.495227	0.10459	2.60033e-07	2.51082e-06
2B	MCF7_E2_VEH_12hr_over_MCF7_HD_VEH_12hr	DNAJB2	656.72	-0.545635	0.116843	2.60814e-07	2.51672e-06
2B	MCF7_E2_VEH_12hr_over_MCF7_HD_VEH_12hr	OSTM1	353.352	-0.644948	0.141343	2.64877e-07	2.55427e-06
2B	MCF7_E2_VEH_12hr_over_MCF7_HD_VEH_12hr	DLGAP4	770.111	-0.489645	0.103336	2.65155e-07	2.55528e-06
2B	MCF7_E2_VEH_12hr_over_MCF7_HD_VEH_12hr	RPS8	6522.05	0.304824	0.0612908	2.67103e-07	2.57239e-06
2B	MCF7_E2_VEH_12hr_over_MCF7_HD_VEH_12hr	FUT8	689.577	-0.382884	0.0784757	2.67715e-07	2.5766e-06
2B	MCF7_E2_VEH_12hr_over_MCF7_HD_VEH_12hr	FAM105A	71.8555	-1.25032	0.287185	2.69341e-07	2.59057e-06
2B	MCF7_E2_VEH_12hr_over_MCF7_HD_VEH_12hr	MATK	106.45	0.908098	0.203757	2.69666e-07	2.59202e-06
2B	MCF7_E2_VEH_12hr_over_MCF7_HD_VEH_12hr	NSFL1C	616.662	-0.494936	0.104707	2.71079e-07	2.60391e-06
2B	MCF7_E2_VEH_12hr_over_MCF7_HD_VEH_12hr	MIS18A	224.696	0.677861	0.149588	2.72764e-07	2.6184e-06
2B	MCF7_E2_VEH_12hr_over_MCF7_HD_VEH_12hr	H2AFX	2361.54	0.4095	0.0846212	2.74567e-07	2.63399e-06
2B	MCF7_E2_VEH_12hr_over_MCF7_HD_VEH_12hr	RAMP3	8.18256	6.09059	1.9383	2.75231e-07	2.63866e-06
2B	MCF7_E2_VEH_12hr_over_MCF7_HD_VEH_12hr	NVL	357.004	-0.547575	0.117611	2.7603e-07	2.6446e-06
2B	MCF7_E2_VEH_12hr_over_MCF7_HD_VEH_12hr	LAD1	1092.81	-0.460584	0.0965763	2.76384e-07	2.64614e-06
2B	MCF7_E2_VEH_12hr_over_MCF7_HD_VEH_12hr	NR4A1	820.409	1.36666	0.319386	2.76547e-07	2.64614e-06
2B	MCF7_E2_VEH_12hr_over_MCF7_HD_VEH_12hr	SHANK2	722.673	-0.530037	0.113392	2.80388e-07	2.68115e-06
2B	MCF7_E2_VEH_12hr_over_MCF7_HD_VEH_12hr	MOSPD1	173.416	-0.736672	0.164037	2.81319e-07	2.68832e-06
2B	MCF7_E2_VEH_12hr_over_MCF7_HD_VEH_12hr	EGR1	2185.91	1.21792	0.279334	2.8161e-07	2.68937e-06
2B	MCF7_E2_VEH_12hr_over_MCF7_HD_VEH_12hr	RPL29	5664.01	0.403783	0.0834345	2.84745e-07	2.71755e-06
2B	MCF7_E2_VEH_12hr_over_MCF7_HD_VEH_12hr	DCAF16	440.361	0.563453	0.121694	2.85277e-07	2.72088e-06
2B	MCF7_E2_VEH_12hr_over_MCF7_HD_VEH_12hr	CENPO	623.307	0.411528	0.0852251	2.85524e-07	2.72148e-06
2B	MCF7_E2_VEH_12hr_over_MCF7_HD_VEH_12hr	VRK1	294.648	0.6066	0.132437	2.89065e-07	2.75169e-06
2B	MCF7_E2_VEH_12hr_over_MCF7_HD_VEH_12hr	RAB14	1763.32	-0.365487	0.074802	2.88949e-07	2.75169e-06
2B	MCF7_E2_VEH_12hr_over_MCF7_HD_VEH_12hr	CRIP2	2255.55	-0.439075	0.091798	2.98071e-07	2.8356e-06
2B	MCF7_E2_VEH_12hr_over_MCF7_HD_VEH_12hr	CEP192	328.665	0.615592	0.134919	3.01384e-07	2.86528e-06
2B	MCF7_E2_VEH_12hr_over_MCF7_HD_VEH_12hr	NPTXR	391.665	-0.599999	0.131061	3.0187e-07	2.86805e-06
2B	MCF7_E2_VEH_12hr_over_MCF7_HD_VEH_12hr	TAPBP	1213	-0.389844	0.0805071	3.07754e-07	2.92208e-06
2B	MCF7_E2_VEH_12hr_over_MCF7_HD_VEH_12hr	SDC3	341.223	-0.546559	0.117937	3.08214e-07	2.92346e-06
2B	MCF7_E2_VEH_12hr_over_MCF7_HD_VEH_12hr	CMBL	358.821	0.615611	0.135064	3.08293e-07	2.92346e-06
2B	MCF7_E2_VEH_12hr_over_MCF7_HD_VEH_12hr	NUP37	380.683	0.637631	0.140641	3.13939e-07	2.97509e-06
2B	MCF7_E2_VEH_12hr_over_MCF7_HD_VEH_12hr	KRTAP5-2	43.7206	-1.57358	0.381772	3.14767e-07	2.98103e-06
2B	MCF7_E2_VEH_12hr_over_MCF7_HD_VEH_12hr	DNPEP	795.972	0.437643	0.0917281	3.19378e-07	3.02277e-06
2B	MCF7_E2_VEH_12hr_over_MCF7_HD_VEH_12hr	DGKH	200.467	0.769474	0.172917	3.19804e-07	3.02486e-06
2B	MCF7_E2_VEH_12hr_over_MCF7_HD_VEH_12hr	STOX1	48.4775	1.5058	0.362452	3.23737e-07	3.06011e-06
2B	MCF7_E2_VEH_12hr_over_MCF7_HD_VEH_12hr	PCM1	1132.04	0.432591	0.0906223	3.26391e-07	3.08323e-06
2B	MCF7_E2_VEH_12hr_over_MCF7_HD_VEH_12hr	SNAI2	14.6044	-2.58959	0.674086	3.28885e-07	3.1048e-06
2B	MCF7_E2_VEH_12hr_over_MCF7_HD_VEH_12hr	AKIRIN1	676.112	-0.453115	0.0955609	3.32892e-07	3.14063e-06
2B	MCF7_E2_VEH_12hr_over_MCF7_HD_VEH_12hr	PWP2	494.94	0.549415	0.119073	3.34206e-07	3.15103e-06
2B	MCF7_E2_VEH_12hr_over_MCF7_HD_VEH_12hr	ELP2	722.253	0.415603	0.0867973	3.40137e-07	3.20083e-06
2B	MCF7_E2_VEH_12hr_over_MCF7_HD_VEH_12hr	UBE2F	215.813	-0.66203	0.147224	3.4009e-07	3.20083e-06
2B	MCF7_E2_VEH_12hr_over_MCF7_HD_VEH_12hr	WDR76	146.387	0.808337	0.182689	3.39904e-07	3.20083e-06
2B	MCF7_E2_VEH_12hr_over_MCF7_HD_VEH_12hr	SMARCC2	1458.84	0.369013	0.0761239	3.43166e-07	3.22729e-06
2B	MCF7_E2_VEH_12hr_over_MCF7_HD_VEH_12hr	RHOBTB1	105.573	1.16921	0.269771	3.46492e-07	3.25649e-06
2B	MCF7_E2_VEH_12hr_over_MCF7_HD_VEH_12hr	RPL5	4326.11	0.301302	0.0611832	3.5004e-07	3.28776e-06
2B	MCF7_E2_VEH_12hr_over_MCF7_HD_VEH_12hr	UBA1	5569.62	-0.253782	0.0510361	3.5258e-07	3.30952e-06
2B	MCF7_E2_VEH_12hr_over_MCF7_HD_VEH_12hr	NMNAT2	73.3998	-1.22501	0.284891	3.57381e-07	3.35245e-06
2B	MCF7_E2_VEH_12hr_over_MCF7_HD_VEH_12hr	LIMK2	812.636	-0.519645	0.11206	3.58347e-07	3.35939e-06
2B	MCF7_E2_VEH_12hr_over_MCF7_HD_VEH_12hr	GTF3C1	2067.76	-0.404618	0.0844505	3.60558e-07	3.37798e-06
2B	MCF7_E2_VEH_12hr_over_MCF7_HD_VEH_12hr	TRMT1	354.97	0.555365	0.121005	3.63203e-07	3.40061e-06
2B	MCF7_E2_VEH_12hr_over_MCF7_HD_VEH_12hr	ZNF532	234.694	-1.03065	0.235916	3.64158e-07	3.40576e-06
2B	MCF7_E2_VEH_12hr_over_MCF7_HD_VEH_12hr	KIAA1958	170.198	0.911819	0.207718	3.64213e-07	3.40576e-06
2B	MCF7_E2_VEH_12hr_over_MCF7_HD_VEH_12hr	ARHGDIA	3352.73	-0.377681	0.0783158	3.67909e-07	3.43815e-06
2B	MCF7_E2_VEH_12hr_over_MCF7_HD_VEH_12hr	TMTC4	140.156	0.881345	0.200679	3.68583e-07	3.44228e-06
2B	MCF7_E2_VEH_12hr_over_MCF7_HD_VEH_12hr	ATF3	237.366	-1.33957	0.317121	3.72133e-07	3.47105e-06
2B	MCF7_E2_VEH_12hr_over_MCF7_HD_VEH_12hr	KIAA0226L	11.2688	2.6571	0.700064	3.72063e-07	3.47105e-06
2B	MCF7_E2_VEH_12hr_over_MCF7_HD_VEH_12hr	G3BP1	2745.42	0.394977	0.08234	3.73498e-07	3.4816e-06
2B	MCF7_E2_VEH_12hr_over_MCF7_HD_VEH_12hr	ELOVL7	488.406	-0.538837	0.117106	3.78662e-07	3.52751e-06
2B	MCF7_E2_VEH_12hr_over_MCF7_HD_VEH_12hr	ADAM10	772.884	-0.397298	0.0829355	3.79838e-07	3.53624e-06
2B	MCF7_E2_VEH_12hr_over_MCF7_HD_VEH_12hr	B4GALNT1	129.632	-0.857922	0.195499	3.81427e-07	3.54881e-06
2B	MCF7_E2_VEH_12hr_over_MCF7_HD_VEH_12hr	WBP1L	1092.81	-0.462283	0.0983362	3.82051e-07	3.55238e-06
2B	MCF7_E2_VEH_12hr_over_MCF7_HD_VEH_12hr	DCBLD2	533.23	0.475501	0.101567	3.84535e-07	3.57324e-06
2B	MCF7_E2_VEH_12hr_over_MCF7_HD_VEH_12hr	STX12	477.288	-0.542505	0.118134	3.86744e-07	3.59151e-06
2B	MCF7_E2_VEH_12hr_over_MCF7_HD_VEH_12hr	FBF1	317.401	0.706217	0.159181	3.91595e-07	3.63428e-06
2B	MCF7_E2_VEH_12hr_over_MCF7_HD_VEH_12hr	WIPI2	812.073	-0.388116	0.0809716	3.97901e-07	3.69049e-06
2B	MCF7_E2_VEH_12hr_over_MCF7_HD_VEH_12hr	RGS16	69.2597	-1.29377	0.305538	3.99926e-07	3.70695e-06
2B	MCF7_E2_VEH_12hr_over_MCF7_HD_VEH_12hr	SRSF3	2729.46	0.328106	0.0674189	4.01673e-07	3.72081e-06
2B	MCF7_E2_VEH_12hr_over_MCF7_HD_VEH_12hr	ECI1	680.696	0.461757	0.0984718	4.06202e-07	3.76041e-06
2B	MCF7_E2_VEH_12hr_over_MCF7_HD_VEH_12hr	DDR1	4013.82	-0.29753	0.0607312	4.07074e-07	3.76614e-06
2B	MCF7_E2_VEH_12hr_over_MCF7_HD_VEH_12hr	HLCS	445.033	-0.581576	0.128248	4.08112e-07	3.77338e-06
2B	MCF7_E2_VEH_12hr_over_MCF7_HD_VEH_12hr	TAGLN2	5206.18	-0.322721	0.0662712	4.08501e-07	3.77462e-06
2B	MCF7_E2_VEH_12hr_over_MCF7_HD_VEH_12hr	C2CD5	484.779	0.532519	0.115978	4.12279e-07	3.80715e-06
2B	MCF7_E2_VEH_12hr_over_MCF7_HD_VEH_12hr	DDX26B	140.568	0.909771	0.20862	4.14817e-07	3.82821e-06
2B	MCF7_E2_VEH_12hr_over_MCF7_HD_VEH_12hr	DOC2A	354.059	0.590861	0.130757	4.19522e-07	3.86921e-06
2B	MCF7_E2_VEH_12hr_over_MCF7_HD_VEH_12hr	FEZ2	264.009	-0.664296	0.149459	4.31013e-07	3.97272e-06
2B	MCF7_E2_VEH_12hr_over_MCF7_HD_VEH_12hr	ARL6IP6	227.562	0.600685	0.133447	4.33657e-07	3.9946e-06
2B	MCF7_E2_VEH_12hr_over_MCF7_HD_VEH_12hr	SMYD2	592.777	-0.543931	0.119118	4.34262e-07	3.99769e-06
2B	MCF7_E2_VEH_12hr_over_MCF7_HD_VEH_12hr	CYCS	1867.57	0.368307	0.0767526	4.40317e-07	4.05091e-06
2B	MCF7_E2_VEH_12hr_over_MCF7_HD_VEH_12hr	CEP152	148.463	0.779157	0.178199	4.50333e-07	4.1405e-06
2B	MCF7_E2_VEH_12hr_over_MCF7_HD_VEH_12hr	OSBPL2	797.941	-0.406712	0.0857611	4.52727e-07	4.15992e-06
2B	MCF7_E2_VEH_12hr_over_MCF7_HD_VEH_12hr	BSG	4177.7	-0.328845	0.0679226	4.54018e-07	4.1692e-06
2B	MCF7_E2_VEH_12hr_over_MCF7_HD_VEH_12hr	EIF2AK1	2482.65	-0.272823	0.0556518	4.58288e-07	4.2058e-06
2B	MCF7_E2_VEH_12hr_over_MCF7_HD_VEH_12hr	LAMC1	1243.9	-0.440789	0.0939474	4.61635e-07	4.2339e-06
2B	MCF7_E2_VEH_12hr_over_MCF7_HD_VEH_12hr	GPR37	100.477	-0.927081	0.213997	4.6525e-07	4.2644e-06
2B	MCF7_E2_VEH_12hr_over_MCF7_HD_VEH_12hr	ADD1	1689.02	-0.336882	0.0697974	4.6602e-07	4.26883e-06
2B	MCF7_E2_VEH_12hr_over_MCF7_HD_VEH_12hr	LAS1L	403.018	0.469006	0.100893	4.7154e-07	4.31671e-06
2B	MCF7_E2_VEH_12hr_over_MCF7_HD_VEH_12hr	AK4	342.331	0.588992	0.131049	4.75227e-07	4.34778e-06
2B	MCF7_E2_VEH_12hr_over_MCF7_HD_VEH_12hr	PAFAH1B1	1285.09	-0.320694	0.0662395	4.76721e-07	4.35876e-06
2B	MCF7_E2_VEH_12hr_over_MCF7_HD_VEH_12hr	AL049840.1	91.2356	0.971623	0.225169	4.8476e-07	4.42953e-06
2B	MCF7_E2_VEH_12hr_over_MCF7_HD_VEH_12hr	MYO6	1142.57	-0.435042	0.0927895	4.8781e-07	4.45465e-06
2B	MCF7_E2_VEH_12hr_over_MCF7_HD_VEH_12hr	GAA	1574.44	-0.34597	0.0720275	4.95107e-07	4.5185e-06
2B	MCF7_E2_VEH_12hr_over_MCF7_HD_VEH_12hr	C1orf112	289.541	0.593195	0.132418	4.98546e-07	4.54709e-06
2B	MCF7_E2_VEH_12hr_over_MCF7_HD_VEH_12hr	PLEKHM1	455.226	-0.560426	0.12417	5.07446e-07	4.62541e-06
2B	MCF7_E2_VEH_12hr_over_MCF7_HD_VEH_12hr	CAV2	207.911	-0.717734	0.16422	5.15706e-07	4.69781e-06
2B	MCF7_E2_VEH_12hr_over_MCF7_HD_VEH_12hr	POLG	965.049	0.348607	0.0727947	5.23275e-07	4.76383e-06
2B	MCF7_E2_VEH_12hr_over_MCF7_HD_VEH_12hr	ATP6V1H	741.299	-0.47797	0.10363	5.29316e-07	4.81586e-06
2B	MCF7_E2_VEH_12hr_over_MCF7_HD_VEH_12hr	PHIP	796.682	0.530757	0.116904	5.3279e-07	4.8445e-06
2B	MCF7_E2_VEH_12hr_over_MCF7_HD_VEH_12hr	DIO2	11.0147	-5.58747	1.9128	5.43923e-07	4.94269e-06
2B	MCF7_E2_VEH_12hr_over_MCF7_HD_VEH_12hr	RPL26	4899.88	0.414312	0.088283	5.48304e-07	4.97945e-06
2B	MCF7_E2_VEH_12hr_over_MCF7_HD_VEH_12hr	DHTKD1	1536.15	0.338562	0.0706886	5.55108e-07	5.03815e-06
2B	MCF7_E2_VEH_12hr_over_MCF7_HD_VEH_12hr	INTS8	1090.16	0.380613	0.0803795	5.56777e-07	5.05021e-06
2B	MCF7_E2_VEH_12hr_over_MCF7_HD_VEH_12hr	CREB3	456.663	-0.542126	0.12005	5.58061e-07	5.05875e-06
2B	MCF7_E2_VEH_12hr_over_MCF7_HD_VEH_12hr	ST3GAL4	552.602	-0.599059	0.134651	5.59289e-07	5.06678e-06
2B	MCF7_E2_VEH_12hr_over_MCF7_HD_VEH_12hr	FDX1	312.806	-0.586608	0.131531	5.66228e-07	5.12651e-06
2B	MCF7_E2_VEH_12hr_over_MCF7_HD_VEH_12hr	IMPA2	185.46	0.69265	0.15876	5.7344e-07	5.18863e-06
2B	MCF7_E2_VEH_12hr_over_MCF7_HD_VEH_12hr	RBBP7	2274.75	0.276854	0.0570543	5.77315e-07	5.2205e-06
2B	MCF7_E2_VEH_12hr_over_MCF7_HD_VEH_12hr	GGA2	1030.35	0.341636	0.071508	5.77883e-07	5.22245e-06
2B	MCF7_E2_VEH_12hr_over_MCF7_HD_VEH_12hr	CCDC6	1776.79	-0.432377	0.092853	5.79945e-07	5.2379e-06
2B	MCF7_E2_VEH_12hr_over_MCF7_HD_VEH_12hr	LRRC1	355.528	-0.495229	0.10839	5.81496e-07	5.2487e-06
2B	MCF7_E2_VEH_12hr_over_MCF7_HD_VEH_12hr	ELF1	704.511	0.45624	0.0987051	5.83122e-07	5.26017e-06
2B	MCF7_E2_VEH_12hr_over_MCF7_HD_VEH_12hr	GHITM	2588.1	-0.310343	0.0645219	5.93155e-07	5.34742e-06
2B	MCF7_E2_VEH_12hr_over_MCF7_HD_VEH_12hr	CENPQ	88.1647	0.954043	0.2234	5.96452e-07	5.37388e-06
2B	MCF7_E2_VEH_12hr_over_MCF7_HD_VEH_12hr	RPL7A	13641.2	0.229411	0.046907	6.01957e-07	5.42018e-06
2B	MCF7_E2_VEH_12hr_over_MCF7_HD_VEH_12hr	RPL10A	5154.26	0.348466	0.0732177	6.06479e-07	5.45757e-06
2B	MCF7_E2_VEH_12hr_over_MCF7_HD_VEH_12hr	RPL19	7228.89	0.301777	0.0626788	6.08362e-07	5.47119e-06
2B	MCF7_E2_VEH_12hr_over_MCF7_HD_VEH_12hr	ECH1	459.365	-0.530105	0.117469	6.08961e-07	5.47326e-06
2B	MCF7_E2_VEH_12hr_over_MCF7_HD_VEH_12hr	CDCA8	437.848	0.483063	0.105572	6.09859e-07	5.47801e-06
2B	MCF7_E2_VEH_12hr_over_MCF7_HD_VEH_12hr	SS18	994.679	-0.393313	0.0837087	6.13193e-07	5.50461e-06
2B	MCF7_E2_VEH_12hr_over_MCF7_HD_VEH_12hr	CCDC159	502.297	-0.486911	0.106586	6.16035e-07	5.52678e-06
2B	MCF7_E2_VEH_12hr_over_MCF7_HD_VEH_12hr	TFAM	722.72	0.448259	0.0970168	6.20633e-07	5.56466e-06
2B	MCF7_E2_VEH_12hr_over_MCF7_HD_VEH_12hr	KPNB1	3782.34	0.285658	0.0591741	6.24359e-07	5.59468e-06
2B	MCF7_E2_VEH_12hr_over_MCF7_HD_VEH_12hr	HIST1H1D	10.9499	-3.04855	0.860177	6.31746e-07	5.65745e-06
2B	MCF7_E2_VEH_12hr_over_MCF7_HD_VEH_12hr	AHSA1	1653.76	0.404531	0.0864951	6.32836e-07	5.66036e-06
2B	MCF7_E2_VEH_12hr_over_MCF7_HD_VEH_12hr	SEMA7A	68.1292	-1.11296	0.264158	6.32594e-07	5.66036e-06
2B	MCF7_E2_VEH_12hr_over_MCF7_HD_VEH_12hr	TRA2B	1626.56	0.349187	0.0735274	6.35077e-07	5.67698e-06
2B	MCF7_E2_VEH_12hr_over_MCF7_HD_VEH_12hr	CMTM6	1119.16	-0.379424	0.0806366	6.49547e-07	5.80283e-06
2B	MCF7_E2_VEH_12hr_over_MCF7_HD_VEH_12hr	VPS18	431.143	-0.616332	0.140118	6.50839e-07	5.81087e-06
2B	MCF7_E2_VEH_12hr_over_MCF7_HD_VEH_12hr	GPR125	313.207	0.533701	0.118802	6.55898e-07	5.85251e-06
2B	MCF7_E2_VEH_12hr_over_MCF7_HD_VEH_12hr	ABCA2	2974.55	0.411459	0.088318	6.5981e-07	5.88387e-06
2B	MCF7_E2_VEH_12hr_over_MCF7_HD_VEH_12hr	PHGDH	604.92	0.580743	0.130993	6.60873e-07	5.8898e-06
2B	MCF7_E2_VEH_12hr_over_MCF7_HD_VEH_12hr	RNF141	356.318	-0.644788	0.147778	6.78056e-07	6.03655e-06
2B	MCF7_E2_VEH_12hr_over_MCF7_HD_VEH_12hr	GOLT1A	125.834	-1.05061	0.249099	6.78155e-07	6.03655e-06
2B	MCF7_E2_VEH_12hr_over_MCF7_HD_VEH_12hr	CDK6	303.283	-0.707688	0.164029	6.85285e-07	6.08905e-06
2B	MCF7_E2_VEH_12hr_over_MCF7_HD_VEH_12hr	TRAM2	721.908	-0.422147	0.0910512	6.84874e-07	6.08905e-06
2B	MCF7_E2_VEH_12hr_over_MCF7_HD_VEH_12hr	SSRP1	2058.03	0.322863	0.0677411	6.8513e-07	6.08905e-06
2B	MCF7_E2_VEH_12hr_over_MCF7_HD_VEH_12hr	PIR	300.872	-0.660875	0.152056	6.88958e-07	6.11802e-06
2B	MCF7_E2_VEH_12hr_over_MCF7_HD_VEH_12hr	RBBP8	388.125	0.517485	0.114924	6.90049e-07	6.12403e-06
2B	MCF7_E2_VEH_12hr_over_MCF7_HD_VEH_12hr	ZNF217	3486.48	-0.464648	0.101582	6.9417e-07	6.15691e-06
2B	MCF7_E2_VEH_12hr_over_MCF7_HD_VEH_12hr	CASC5	463.708	0.696143	0.161205	6.9584e-07	6.16803e-06
2B	MCF7_E2_VEH_12hr_over_MCF7_HD_VEH_12hr	NEB	48.5029	1.36243	0.336217	7.01533e-07	6.21478e-06
2B	MCF7_E2_VEH_12hr_over_MCF7_HD_VEH_12hr	KCNK2	638.647	-1.97939	0.528259	7.08008e-07	6.26839e-06
2B	MCF7_E2_VEH_12hr_over_MCF7_HD_VEH_12hr	EYA3	286.691	0.582833	0.132014	7.12267e-07	6.30233e-06
2B	MCF7_E2_VEH_12hr_over_MCF7_HD_VEH_12hr	RTN4	1951.08	-0.322718	0.0678241	7.1332e-07	6.30788e-06
2B	MCF7_E2_VEH_12hr_over_MCF7_HD_VEH_12hr	PNPLA8	401.153	-0.586036	0.132869	7.14525e-07	6.31476e-06
2B	MCF7_E2_VEH_12hr_over_MCF7_HD_VEH_12hr	SEC61A1	4016.36	-0.258175	0.0534729	7.18865e-07	6.34587e-06
2B	MCF7_E2_VEH_12hr_over_MCF7_HD_VEH_12hr	EHD2	380.946	0.741374	0.173	7.18901e-07	6.34587e-06
2B	MCF7_E2_VEH_12hr_over_MCF7_HD_VEH_12hr	SFXN4	202.985	0.674891	0.156068	7.24762e-07	6.39379e-06
2B	MCF7_E2_VEH_12hr_over_MCF7_HD_VEH_12hr	TAF1	563.023	0.521188	0.116181	7.29761e-07	6.43406e-06
2B	MCF7_E2_VEH_12hr_over_MCF7_HD_VEH_12hr	IL27RA	83.7673	1.17199	0.282404	7.37588e-07	6.4992e-06
2B	MCF7_E2_VEH_12hr_over_MCF7_HD_VEH_12hr	SIX4	232.028	0.61584	0.140899	7.42083e-07	6.53492e-06
2B	MCF7_E2_VEH_12hr_over_MCF7_HD_VEH_12hr	UTP20	618.465	0.534468	0.119708	7.43076e-07	6.53977e-06
2B	MCF7_E2_VEH_12hr_over_MCF7_HD_VEH_12hr	RNF11	954.474	-0.421408	0.091223	7.46358e-07	6.56476e-06
2B	MCF7_E2_VEH_12hr_over_MCF7_HD_VEH_12hr	ITFG1	407.016	-0.546869	0.12296	7.47896e-07	6.57438e-06
2B	MCF7_E2_VEH_12hr_over_MCF7_HD_VEH_12hr	ORAI2	464.983	-0.510845	0.113677	7.50698e-07	6.5951e-06
2B	MCF7_E2_VEH_12hr_over_MCF7_HD_VEH_12hr	OTUD4	602.416	0.470688	0.103538	7.6215e-07	6.69174e-06
2B	MCF7_E2_VEH_12hr_over_MCF7_HD_VEH_12hr	ARHGAP11A	745.001	0.466588	0.10253	7.65988e-07	6.72145e-06
2B	MCF7_E2_VEH_12hr_over_MCF7_HD_VEH_12hr	SYNC	439.089	0.514997	0.114876	7.69214e-07	6.74577e-06
2B	MCF7_E2_VEH_12hr_over_MCF7_HD_VEH_12hr	IRX4	99.6661	-0.94763	0.224968	7.70355e-07	6.75178e-06
2B	MCF7_E2_VEH_12hr_over_MCF7_HD_VEH_12hr	NPC1	624.829	-0.420946	0.0912861	7.78981e-07	6.82334e-06
2B	MCF7_E2_VEH_12hr_over_MCF7_HD_VEH_12hr	RPL10	10819.4	0.310146	0.0652268	7.80414e-07	6.83185e-06
2B	MCF7_E2_VEH_12hr_over_MCF7_HD_VEH_12hr	WRAP73	318.083	0.546267	0.123143	7.91905e-07	6.92835e-06
2B	MCF7_E2_VEH_12hr_over_MCF7_HD_VEH_12hr	SGK1	50.2047	1.3188	0.325727	7.92955e-07	6.93344e-06
2B	MCF7_E2_VEH_12hr_over_MCF7_HD_VEH_12hr	PRCP	729.941	0.576951	0.131183	7.94665e-07	6.9443e-06
2B	MCF7_E2_VEH_12hr_over_MCF7_HD_VEH_12hr	NEURL1B	571.122	0.517253	0.115756	8.12065e-07	7.08799e-06
2B	MCF7_E2_VEH_12hr_over_MCF7_HD_VEH_12hr	MID2	233.359	-0.807502	0.190802	8.12045e-07	7.08799e-06
2B	MCF7_E2_VEH_12hr_over_MCF7_HD_VEH_12hr	SLC19A2	353.133	0.57114	0.129865	8.20455e-07	7.157e-06
2B	MCF7_E2_VEH_12hr_over_MCF7_HD_VEH_12hr	ALDH3B1	247.343	-0.760103	0.179126	8.35133e-07	7.28075e-06
2B	MCF7_E2_VEH_12hr_over_MCF7_HD_VEH_12hr	GRHL1	453.944	0.475473	0.105208	8.37618e-07	7.29812e-06
2B	MCF7_E2_VEH_12hr_over_MCF7_HD_VEH_12hr	GPR107	2629.85	-0.338896	0.0720234	8.38823e-07	7.30431e-06
2B	MCF7_E2_VEH_12hr_over_MCF7_HD_VEH_12hr	EAF1	850.907	-0.370834	0.0795085	8.39424e-07	7.30526e-06
2B	MCF7_E2_VEH_12hr_over_MCF7_HD_VEH_12hr	PTPN18	645.593	-0.410206	0.0890427	8.54855e-07	7.43518e-06
2B	MCF7_E2_VEH_12hr_over_MCF7_HD_VEH_12hr	NXT1	159.422	0.72919	0.171526	8.62657e-07	7.49864e-06
2B	MCF7_E2_VEH_12hr_over_MCF7_HD_VEH_12hr	HIST1H2BF	32.693	-1.71046	0.451056	8.71868e-07	7.57426e-06
2B	MCF7_E2_VEH_12hr_over_MCF7_HD_VEH_12hr	CTGF	429.195	1.18672	0.289637	8.85066e-07	7.6844e-06
2B	MCF7_E2_VEH_12hr_over_MCF7_HD_VEH_12hr	RPRD1B	634.166	0.41917	0.0914091	8.91188e-07	7.7285e-06
2B	MCF7_E2_VEH_12hr_over_MCF7_HD_VEH_12hr	PPP6R1	1289.16	-0.354807	0.0759304	8.90788e-07	7.7285e-06
2B	MCF7_E2_VEH_12hr_over_MCF7_HD_VEH_12hr	RFC1	571.86	0.456806	0.100857	9.05273e-07	7.84605e-06
2B	MCF7_E2_VEH_12hr_over_MCF7_HD_VEH_12hr	EHBP1L1	758.814	-0.553237	0.125842	9.14336e-07	7.91996e-06
2B	MCF7_E2_VEH_12hr_over_MCF7_HD_VEH_12hr	C18orf56	179.243	0.759499	0.179877	9.18526e-07	7.95162e-06
2B	MCF7_E2_VEH_12hr_over_MCF7_HD_VEH_12hr	MTBP	116.87	0.888416	0.212402	9.21351e-07	7.97141e-06
2B	MCF7_E2_VEH_12hr_over_MCF7_HD_VEH_12hr	LSR	1207.69	-0.360281	0.0774339	9.48421e-07	8.20083e-06
2B	MCF7_E2_VEH_12hr_over_MCF7_HD_VEH_12hr	NOMO1	1051.81	-0.401806	0.0874439	9.56528e-07	8.2661e-06
2B	MCF7_E2_VEH_12hr_over_MCF7_HD_VEH_12hr	YBX1	4598.82	0.364308	0.0784434	9.63509e-07	8.32158e-06
2B	MCF7_E2_VEH_12hr_over_MCF7_HD_VEH_12hr	EXOSC8	221.968	0.711929	0.168081	9.67016e-07	8.347e-06
2B	MCF7_E2_VEH_12hr_over_MCF7_HD_VEH_12hr	PFN2	1317.77	-0.34638	0.0742631	9.78772e-07	8.44355e-06
2B	MCF7_E2_VEH_12hr_over_MCF7_HD_VEH_12hr	CHRD	30.9493	-1.91625	0.521632	9.97333e-07	8.59866e-06
2B	MCF7_E2_VEH_12hr_over_MCF7_HD_VEH_12hr	ZNF618	261.695	0.672423	0.158256	1.02902e-06	8.86666e-06
2B	MCF7_E2_VEH_12hr_over_MCF7_HD_VEH_12hr	GEMIN4	463.067	0.426009	0.0937918	1.04736e-06	9.01951e-06
2B	MCF7_E2_VEH_12hr_over_MCF7_HD_VEH_12hr	KIF22	965.597	0.422911	0.093024	1.04831e-06	9.02239e-06
2B	MCF7_E2_VEH_12hr_over_MCF7_HD_VEH_12hr	OSBP	1161.1	-0.405649	0.0887672	1.05168e-06	9.04616e-06
2B	MCF7_E2_VEH_12hr_over_MCF7_HD_VEH_12hr	PDLIM5	780.641	-0.54185	0.123709	1.05337e-06	9.05547e-06
2B	MCF7_E2_VEH_12hr_over_MCF7_HD_VEH_12hr	APAF1	342.355	0.617387	0.143992	1.07769e-06	9.25912e-06
2B	MCF7_E2_VEH_12hr_over_MCF7_HD_VEH_12hr	NDC80	239.208	0.703468	0.166859	1.0814e-06	9.28566e-06
2B	MCF7_E2_VEH_12hr_over_MCF7_HD_VEH_12hr	PPDPF	5191.74	-0.399901	0.0874874	1.08651e-06	9.3241e-06
2B	MCF7_E2_VEH_12hr_over_MCF7_HD_VEH_12hr	AFF1	467.88	0.609782	0.142049	1.09085e-06	9.3559e-06
2B	MCF7_E2_VEH_12hr_over_MCF7_HD_VEH_12hr	CD63	2873.09	-0.406589	0.0891513	1.09161e-06	9.35701e-06
2B	MCF7_E2_VEH_12hr_over_MCF7_HD_VEH_12hr	EHD1	1593.58	-0.4331	0.0958156	1.10775e-06	9.48991e-06
2B	MCF7_E2_VEH_12hr_over_MCF7_HD_VEH_12hr	CBWD5	171.807	0.760194	0.181884	1.10852e-06	9.49095e-06
2B	MCF7_E2_VEH_12hr_over_MCF7_HD_VEH_12hr	GBA2	659.108	-0.438563	0.0973247	1.14039e-06	9.75822e-06
2B	MCF7_E2_VEH_12hr_over_MCF7_HD_VEH_12hr	IDH2	2239.94	-0.307401	0.0656748	1.14112e-06	9.75886e-06
2B	MCF7_E2_VEH_12hr_over_MCF7_HD_VEH_12hr	SCUBE2	871.824	0.511481	0.116241	1.15657e-06	9.88522e-06
2B	MCF7_E2_VEH_12hr_over_MCF7_HD_VEH_12hr	MAMDC4	224.618	1.20608	0.30012	1.15859e-06	9.89682e-06
2B	MCF7_E2_VEH_12hr_over_MCF7_HD_VEH_12hr	PRSS53	50.7025	1.25975	0.316002	1.16376e-06	9.93522e-06
2B	MCF7_E2_VEH_12hr_over_MCF7_HD_VEH_12hr	MSMB	15.2782	2.85176	0.840967	1.17707e-06	1.00431e-05
2B	MCF7_E2_VEH_12hr_over_MCF7_HD_VEH_12hr	COTL1	948.595	-0.459711	0.102886	1.18293e-06	1.00873e-05
2B	MCF7_E2_VEH_12hr_over_MCF7_HD_VEH_12hr	CAST	1514.61	-0.428996	0.0950917	1.18653e-06	1.01121e-05
2B	MCF7_E2_VEH_12hr_over_MCF7_HD_VEH_12hr	MTHFD2	1211.41	0.334772	0.0722046	1.20233e-06	1.02409e-05
2B	MCF7_E2_VEH_12hr_over_MCF7_HD_VEH_12hr	ATRNL1	14.7956	2.07444	0.580671	1.20785e-06	1.02761e-05
2B	MCF7_E2_VEH_12hr_over_MCF7_HD_VEH_12hr	SDHD	851.023	0.479201	0.108026	1.20723e-06	1.02761e-05
2B	MCF7_E2_VEH_12hr_over_MCF7_HD_VEH_12hr	TMEM170A	345.623	0.472244	0.106298	1.22553e-06	1.04205e-05
2B	MCF7_E2_VEH_12hr_over_MCF7_HD_VEH_12hr	DSC2	220.808	-0.681485	0.162149	1.22696e-06	1.04207e-05
2B	MCF7_E2_VEH_12hr_over_MCF7_HD_VEH_12hr	FUBP1	1366.09	0.288636	0.0615762	1.22695e-06	1.04207e-05
2B	MCF7_E2_VEH_12hr_over_MCF7_HD_VEH_12hr	HERC6	77.6924	1.04659	0.257123	1.24819e-06	1.0592e-05
2B	MCF7_E2_VEH_12hr_over_MCF7_HD_VEH_12hr	COPG1	2203.98	-0.338611	0.0732332	1.24855e-06	1.0592e-05
2B	MCF7_E2_VEH_12hr_over_MCF7_HD_VEH_12hr	CLTC	11182.3	-0.317707	0.0683336	1.25099e-06	1.06039e-05
2B	MCF7_E2_VEH_12hr_over_MCF7_HD_VEH_12hr	SNRPE	1424.3	0.515533	0.117769	1.25139e-06	1.06039e-05
2B	MCF7_E2_VEH_12hr_over_MCF7_HD_VEH_12hr	TADA3	1136.9	-0.362486	0.0789572	1.2592e-06	1.0664e-05
2B	MCF7_E2_VEH_12hr_over_MCF7_HD_VEH_12hr	SP1	1408.06	0.40006	0.0881565	1.26868e-06	1.07357e-05
2B	MCF7_E2_VEH_12hr_over_MCF7_HD_VEH_12hr	PTTG1IP	2926.27	-0.290385	0.0620674	1.26912e-06	1.07357e-05
2B	MCF7_E2_VEH_12hr_over_MCF7_HD_VEH_12hr	FRYL	554.983	0.552449	0.127743	1.27544e-06	1.0783e-05
2B	MCF7_E2_VEH_12hr_over_MCF7_HD_VEH_12hr	PLXND1	1658.28	-0.478494	0.108155	1.28118e-06	1.08254e-05
2B	MCF7_E2_VEH_12hr_over_MCF7_HD_VEH_12hr	DYRK1B	175.732	-0.788661	0.190791	1.28727e-06	1.08706e-05
2B	MCF7_E2_VEH_12hr_over_MCF7_HD_VEH_12hr	HM13	1799.4	-0.293478	0.0628795	1.31752e-06	1.11197e-05
2B	MCF7_E2_VEH_12hr_over_MCF7_HD_VEH_12hr	FAM53C	803.476	0.373302	0.081767	1.32686e-06	1.11921e-05
2B	MCF7_E2_VEH_12hr_over_MCF7_HD_VEH_12hr	ARF4	1160.01	-0.365104	0.0798024	1.33556e-06	1.12591e-05
2B	MCF7_E2_VEH_12hr_over_MCF7_HD_VEH_12hr	BRD8	738.678	0.438549	0.0980654	1.33848e-06	1.12774e-05
2B	MCF7_E2_VEH_12hr_over_MCF7_HD_VEH_12hr	HNRNPF	3794.46	0.271157	0.0578313	1.33959e-06	1.12803e-05
2B	MCF7_E2_VEH_12hr_over_MCF7_HD_VEH_12hr	SSB	1248.82	0.371885	0.0815804	1.38382e-06	1.16461e-05
2B	MCF7_E2_VEH_12hr_over_MCF7_HD_VEH_12hr	SKA3	235.834	0.634584	0.150593	1.39253e-06	1.17127e-05
2B	MCF7_E2_VEH_12hr_over_MCF7_HD_VEH_12hr	HOPX	7.74219	-5.10684	2.00457	1.42088e-06	1.19444e-05
2B	MCF7_E2_VEH_12hr_over_MCF7_HD_VEH_12hr	GRB2	2389.63	-0.264661	0.0565353	1.43671e-06	1.20706e-05
2B	MCF7_E2_VEH_12hr_over_MCF7_HD_VEH_12hr	SLC25A24	1482.82	0.335647	0.0731109	1.48806e-06	1.24879e-05
2B	MCF7_E2_VEH_12hr_over_MCF7_HD_VEH_12hr	SMYD4	176.81	0.65947	0.157886	1.48769e-06	1.24879e-05
2B	MCF7_E2_VEH_12hr_over_MCF7_HD_VEH_12hr	GATA3	9621.43	-0.245409	0.052293	1.49485e-06	1.25378e-05
2B	MCF7_E2_VEH_12hr_over_MCF7_HD_VEH_12hr	ANXA6	2663.82	0.470351	0.106857	1.4996e-06	1.25705e-05
2B	MCF7_E2_VEH_12hr_over_MCF7_HD_VEH_12hr	ZC3H12A	222.029	-0.857229	0.210324	1.5024e-06	1.25868e-05
2B	MCF7_E2_VEH_12hr_over_MCF7_HD_VEH_12hr	GNAS	12383.7	-0.286687	0.0617284	1.52907e-06	1.2803e-05
2B	MCF7_E2_VEH_12hr_over_MCF7_HD_VEH_12hr	RMI1	196.359	0.665511	0.159781	1.53264e-06	1.28257e-05
2B	MCF7_E2_VEH_12hr_over_MCF7_HD_VEH_12hr	TSC22D4	674.095	-0.511357	0.117922	1.55027e-06	1.29659e-05
2B	MCF7_E2_VEH_12hr_over_MCF7_HD_VEH_12hr	PSMD12	1556.88	-0.309795	0.0671646	1.56497e-06	1.30815e-05
2B	MCF7_E2_VEH_12hr_over_MCF7_HD_VEH_12hr	GGPS1	652.089	-0.436796	0.0983713	1.56976e-06	1.31141e-05
2B	MCF7_E2_VEH_12hr_over_MCF7_HD_VEH_12hr	RPS6KA2	147.897	-0.746204	0.181869	1.59608e-06	1.33264e-05
2B	MCF7_E2_VEH_12hr_over_MCF7_HD_VEH_12hr	LYAR	289.617	0.592403	0.140161	1.59986e-06	1.33505e-05
2B	MCF7_E2_VEH_12hr_over_MCF7_HD_VEH_12hr	AL137026.1	27.4575	2.57278	0.765608	1.61689e-06	1.3485e-05
2B	MCF7_E2_VEH_12hr_over_MCF7_HD_VEH_12hr	CELF1	2158.1	0.275443	0.0593106	1.62681e-06	1.35601e-05
2B	MCF7_E2_VEH_12hr_over_MCF7_HD_VEH_12hr	LARGE	447.99	0.507373	0.117155	1.63076e-06	1.35854e-05
2B	MCF7_E2_VEH_12hr_over_MCF7_HD_VEH_12hr	RAD51	184.966	0.765735	0.18739	1.64691e-06	1.37045e-05
2B	MCF7_E2_VEH_12hr_over_MCF7_HD_VEH_12hr	PTPRE	100.176	-0.916772	0.227006	1.64675e-06	1.37045e-05
2B	MCF7_E2_VEH_12hr_over_MCF7_HD_VEH_12hr	SNAPC4	547.874	0.457856	0.104094	1.65375e-06	1.37537e-05
2B	MCF7_E2_VEH_12hr_over_MCF7_HD_VEH_12hr	RAB1A	1379.64	-0.313186	0.0681578	1.66838e-06	1.38676e-05
2B	MCF7_E2_VEH_12hr_over_MCF7_HD_VEH_12hr	MEIS3	116.371	-0.803939	0.197647	1.67028e-06	1.38756e-05
2B	MCF7_E2_VEH_12hr_over_MCF7_HD_VEH_12hr	SEC24C	2306.38	-0.289936	0.062746	1.68257e-06	1.39699e-05
2B	MCF7_E2_VEH_12hr_over_MCF7_HD_VEH_12hr	TRIO	1370.48	-0.397052	0.0886136	1.69458e-06	1.40617e-05
2B	MCF7_E2_VEH_12hr_over_MCF7_HD_VEH_12hr	LRRC37A3	120.295	-0.822286	0.202654	1.69642e-06	1.4069e-05
2B	MCF7_E2_VEH_12hr_over_MCF7_HD_VEH_12hr	PHLDA3	637.978	-0.535891	0.125182	1.71409e-06	1.42077e-05
2B	MCF7_E2_VEH_12hr_over_MCF7_HD_VEH_12hr	DENND1C	233.567	-0.698885	0.169917	1.7264e-06	1.43017e-05
2B	MCF7_E2_VEH_12hr_over_MCF7_HD_VEH_12hr	ATP6V1G1	1314.79	-0.427947	0.0966445	1.76255e-06	1.45868e-05
2B	MCF7_E2_VEH_12hr_over_MCF7_HD_VEH_12hr	GYG1	635.524	-0.445424	0.101172	1.76278e-06	1.45868e-05
2B	MCF7_E2_VEH_12hr_over_MCF7_HD_VEH_12hr	UPF3B	234.357	0.59134	0.140603	1.76518e-06	1.45984e-05
2B	MCF7_E2_VEH_12hr_over_MCF7_HD_VEH_12hr	TRAPPC6B	564.761	-0.472414	0.108283	1.76841e-06	1.4617e-05
2B	MCF7_E2_VEH_12hr_over_MCF7_HD_VEH_12hr	FOSB	218.178	1.40577	0.371941	1.7748e-06	1.4656e-05
2B	MCF7_E2_VEH_12hr_over_MCF7_HD_VEH_12hr	ANO7	51.5044	1.39446	0.368217	1.7751e-06	1.4656e-05
2B	MCF7_E2_VEH_12hr_over_MCF7_HD_VEH_12hr	UMPS	515.962	0.40314	0.0903679	1.78366e-06	1.47184e-05
2B	MCF7_E2_VEH_12hr_over_MCF7_HD_VEH_12hr	DCTD	357.28	-0.589457	0.140176	1.78704e-06	1.47381e-05
2B	MCF7_E2_VEH_12hr_over_MCF7_HD_VEH_12hr	PTPLA	136.051	-0.879286	0.218342	1.79738e-06	1.48151e-05
2B	MCF7_E2_VEH_12hr_over_MCF7_HD_VEH_12hr	ASB13	299.159	0.57723	0.136867	1.80259e-06	1.48467e-05
2B	MCF7_E2_VEH_12hr_over_MCF7_HD_VEH_12hr	HSD17B6	68.3114	1.03566	0.26008	1.80321e-06	1.48467e-05
2B	MCF7_E2_VEH_12hr_over_MCF7_HD_VEH_12hr	FKBP1A	1661.63	-0.320877	0.0702368	1.80982e-06	1.48928e-05
2B	MCF7_E2_VEH_12hr_over_MCF7_HD_VEH_12hr	FA2H	147.06	-0.709608	0.17331	1.81545e-06	1.49308e-05
2B	MCF7_E2_VEH_12hr_over_MCF7_HD_VEH_12hr	NDRG3	860.513	-0.449325	0.102355	1.82129e-06	1.49705e-05
2B	MCF7_E2_VEH_12hr_over_MCF7_HD_VEH_12hr	DNAH11	97.5318	0.864392	0.214672	1.83234e-06	1.5053e-05
2B	MCF7_E2_VEH_12hr_over_MCF7_HD_VEH_12hr	ACTL8	24.9153	1.57288	0.429358	1.83736e-06	1.50859e-05
2B	MCF7_E2_VEH_12hr_over_MCF7_HD_VEH_12hr	AAK1	111.995	-0.921711	0.229911	1.85015e-06	1.51825e-05
2B	MCF7_E2_VEH_12hr_over_MCF7_HD_VEH_12hr	USP31	253.559	0.677327	0.164815	1.87722e-06	1.53902e-05
2B	MCF7_E2_VEH_12hr_over_MCF7_HD_VEH_12hr	DDX39B	2073.34	0.390325	0.087356	1.87754e-06	1.53902e-05
2B	MCF7_E2_VEH_12hr_over_MCF7_HD_VEH_12hr	SLC35E1	1103.5	-0.376879	0.0840032	1.8817e-06	1.54158e-05
2B	MCF7_E2_VEH_12hr_over_MCF7_HD_VEH_12hr	FAM83A	39.8629	-1.53598	0.417536	1.8842e-06	1.54278e-05
2B	MCF7_E2_VEH_12hr_over_MCF7_HD_VEH_12hr	RAP2B	597.613	-0.572716	0.136083	1.9211e-06	1.57212e-05
2B	MCF7_E2_VEH_12hr_over_MCF7_HD_VEH_12hr	NOL11	1210.47	0.319661	0.0701498	1.92682e-06	1.57593e-05
2B	MCF7_E2_VEH_12hr_over_MCF7_HD_VEH_12hr	SIPA1L2	516.086	-0.426962	0.0968188	1.92916e-06	1.57697e-05
2B	MCF7_E2_VEH_12hr_over_MCF7_HD_VEH_12hr	FAM91A1	1854.02	-0.31002	0.0679072	1.95782e-06	1.59863e-05
2B	MCF7_E2_VEH_12hr_over_MCF7_HD_VEH_12hr	CYR61	1450.93	0.875685	0.218506	1.95715e-06	1.59863e-05
2B	MCF7_E2_VEH_12hr_over_MCF7_HD_VEH_12hr	ITGAV	1377.96	-0.375073	0.0837148	1.95895e-06	1.59868e-05
2B	MCF7_E2_VEH_12hr_over_MCF7_HD_VEH_12hr	JPH3	87.0858	-0.805452	0.199897	1.96053e-06	1.59908e-05
2B	MCF7_E2_VEH_12hr_over_MCF7_HD_VEH_12hr	NRGN	128.788	0.96429	0.242223	1.97859e-06	1.61211e-05
2B	MCF7_E2_VEH_12hr_over_MCF7_HD_VEH_12hr	GMPS	1180.74	0.329994	0.0727147	1.97867e-06	1.61211e-05
2B	MCF7_E2_VEH_12hr_over_MCF7_HD_VEH_12hr	CCNDBP1	199.007	-0.738605	0.182107	1.99072e-06	1.62103e-05
2B	MCF7_E2_VEH_12hr_over_MCF7_HD_VEH_12hr	CTDSPL2	345.165	0.538787	0.126976	1.99525e-06	1.62294e-05
2B	MCF7_E2_VEH_12hr_over_MCF7_HD_VEH_12hr	SDCBP	833.462	-0.399833	0.0900167	1.99438e-06	1.62294e-05
2B	MCF7_E2_VEH_12hr_over_MCF7_HD_VEH_12hr	ACHE	26.0455	-2.09086	0.611416	1.99911e-06	1.62518e-05
2B	MCF7_E2_VEH_12hr_over_MCF7_HD_VEH_12hr	RPS6	8211.27	0.276836	0.0601984	2.00868e-06	1.63207e-05
2B	MCF7_E2_VEH_12hr_over_MCF7_HD_VEH_12hr	RAD23B	3971.81	-0.242567	0.0523563	2.0276e-06	1.64653e-05
2B	MCF7_E2_VEH_12hr_over_MCF7_HD_VEH_12hr	DIP2B	1339.84	-0.391086	0.0879022	2.0419e-06	1.65724e-05
2B	MCF7_E2_VEH_12hr_over_MCF7_HD_VEH_12hr	FANCC	190.476	0.630767	0.152712	2.04819e-06	1.66144e-05
2B	MCF7_E2_VEH_12hr_over_MCF7_HD_VEH_12hr	EXT2	866.193	-0.464909	0.107092	2.05046e-06	1.66236e-05
2B	MCF7_E2_VEH_12hr_over_MCF7_HD_VEH_12hr	ACYP1	95.3962	1.1323	0.28986	2.06934e-06	1.67672e-05
2B	MCF7_E2_VEH_12hr_over_MCF7_HD_VEH_12hr	ATP6V1C2	899.827	0.381472	0.0855392	2.07043e-06	1.67672e-05
2B	MCF7_E2_VEH_12hr_over_MCF7_HD_VEH_12hr	PFKM	749.989	0.420734	0.0955586	2.07718e-06	1.68127e-05
2B	MCF7_E2_VEH_12hr_over_MCF7_HD_VEH_12hr	PIDD	239.637	0.849252	0.212356	2.09257e-06	1.6928e-05
2B	MCF7_E2_VEH_12hr_over_MCF7_HD_VEH_12hr	TLN1	2195.3	-0.387572	0.0872037	2.13499e-06	1.72617e-05
2B	MCF7_E2_VEH_12hr_over_MCF7_HD_VEH_12hr	NAAA	483.399	-0.475789	0.110234	2.13758e-06	1.72732e-05
2B	MCF7_E2_VEH_12hr_over_MCF7_HD_VEH_12hr	RPL21	2787.83	0.357813	0.079815	2.16006e-06	1.74454e-05
2B	MCF7_E2_VEH_12hr_over_MCF7_HD_VEH_12hr	ANKMY2	165.289	-0.748781	0.185748	2.16256e-06	1.7456e-05
2B	MCF7_E2_VEH_12hr_over_MCF7_HD_VEH_12hr	PDPK1	1367.91	-0.321651	0.0710246	2.17516e-06	1.75482e-05
2B	MCF7_E2_VEH_12hr_over_MCF7_HD_VEH_12hr	CDK5RAP3	1381.53	0.75032	0.186439	2.21763e-06	1.7881e-05
2B	MCF7_E2_VEH_12hr_over_MCF7_HD_VEH_12hr	FANCB	55.4647	1.16011	0.299646	2.23685e-06	1.80263e-05
2B	MCF7_E2_VEH_12hr_over_MCF7_HD_VEH_12hr	TMEM79	420.865	-0.603744	0.145949	2.25318e-06	1.81479e-05
2B	MCF7_E2_VEH_12hr_over_MCF7_HD_VEH_12hr	DCAF4	301.716	-0.520281	0.122681	2.2549e-06	1.8152e-05
2B	MCF7_E2_VEH_12hr_over_MCF7_HD_VEH_12hr	CHD1	556.681	0.450516	0.103785	2.26004e-06	1.81835e-05
2B	MCF7_E2_VEH_12hr_over_MCF7_HD_VEH_12hr	CCDC74B	46.5632	1.46435	0.398794	2.2747e-06	1.82915e-05
2B	MCF7_E2_VEH_12hr_over_MCF7_HD_VEH_12hr	PPAT	360.821	0.482469	0.112419	2.28492e-06	1.83636e-05
2B	MCF7_E2_VEH_12hr_over_MCF7_HD_VEH_12hr	MPZL3	444.836	-0.553078	0.131938	2.30626e-06	1.85251e-05
2B	MCF7_E2_VEH_12hr_over_MCF7_HD_VEH_12hr	ABCA3	1418.04	-0.39264	0.0888808	2.33828e-06	1.87721e-05
2B	MCF7_E2_VEH_12hr_over_MCF7_HD_VEH_12hr	RPS7	4021.44	0.349655	0.0781054	2.34159e-06	1.87885e-05
2B	MCF7_E2_VEH_12hr_over_MCF7_HD_VEH_12hr	RAB17	278.549	0.720077	0.178789	2.35529e-06	1.88883e-05
2B	MCF7_E2_VEH_12hr_over_MCF7_HD_VEH_12hr	SLC30A4	82.7939	-1.29304	0.342451	2.36886e-06	1.89868e-05
2B	MCF7_E2_VEH_12hr_over_MCF7_HD_VEH_12hr	PAPSS2	1045.59	-0.330625	0.0735017	2.37997e-06	1.90655e-05
2B	MCF7_E2_VEH_12hr_over_MCF7_HD_VEH_12hr	RASGRP1	100.087	1.43958	0.391703	2.3848e-06	1.90938e-05
2B	MCF7_E2_VEH_12hr_over_MCF7_HD_VEH_12hr	TBL1X	696.41	-0.45281	0.104694	2.39104e-06	1.91335e-05
2B	MCF7_E2_VEH_12hr_over_MCF7_HD_VEH_12hr	MEF2D	476.558	-0.498899	0.117201	2.40293e-06	1.92182e-05
2B	MCF7_E2_VEH_12hr_over_MCF7_HD_VEH_12hr	NUF2	249.189	0.651421	0.159966	2.42673e-06	1.93981e-05
2B	MCF7_E2_VEH_12hr_over_MCF7_HD_VEH_12hr	LAPTM4B	2494.23	0.404037	0.0919755	2.43038e-06	1.94064e-05
2B	MCF7_E2_VEH_12hr_over_MCF7_HD_VEH_12hr	GABARAPL2	785.502	-0.45465	0.105272	2.42983e-06	1.94064e-05
2B	MCF7_E2_VEH_12hr_over_MCF7_HD_VEH_12hr	RNASEH2A	402.214	0.461048	0.107008	2.43914e-06	1.94658e-05
2B	MCF7_E2_VEH_12hr_over_MCF7_HD_VEH_12hr	ELMO2	515.003	-0.441432	0.101871	2.48583e-06	1.98278e-05
2B	MCF7_E2_VEH_12hr_over_MCF7_HD_VEH_12hr	CIT	704.715	0.599158	0.145461	2.48902e-06	1.98425e-05
2B	MCF7_E2_VEH_12hr_over_MCF7_HD_VEH_12hr	RP11-122A3.2	55.6755	1.01171	0.258917	2.49787e-06	1.99023e-05
2B	MCF7_E2_VEH_12hr_over_MCF7_HD_VEH_12hr	RHBDL1	99.8386	1.18523	0.309704	2.50968e-06	1.99857e-05
2B	MCF7_E2_VEH_12hr_over_MCF7_HD_VEH_12hr	FAM46B	318.667	-0.807109	0.203341	2.5178e-06	2.00181e-05
2B	MCF7_E2_VEH_12hr_over_MCF7_HD_VEH_12hr	SACS	165.291	0.7464	0.186745	2.51582e-06	2.00181e-05
2B	MCF7_E2_VEH_12hr_over_MCF7_HD_VEH_12hr	AP1G1	2189.56	-0.3341	0.0745475	2.51759e-06	2.00181e-05
2B	MCF7_E2_VEH_12hr_over_MCF7_HD_VEH_12hr	SOCS3	66.2653	-1.27726	0.339409	2.57558e-06	2.04664e-05
2B	MCF7_E2_VEH_12hr_over_MCF7_HD_VEH_12hr	PDK1	180.516	0.817554	0.206517	2.58757e-06	2.05507e-05
2B	MCF7_E2_VEH_12hr_over_MCF7_HD_VEH_12hr	JMJD8	1847.14	-0.291984	0.0645078	2.60943e-06	2.07132e-05
2B	MCF7_E2_VEH_12hr_over_MCF7_HD_VEH_12hr	CERS6	810.586	0.489863	0.115507	2.733e-06	2.16825e-05
2B	MCF7_E2_VEH_12hr_over_MCF7_HD_VEH_12hr	RNASEL	211.888	-0.72018	0.180428	2.74574e-06	2.17603e-05
2B	MCF7_E2_VEH_12hr_over_MCF7_HD_VEH_12hr	RAD1	495.756	0.444478	0.103205	2.74569e-06	2.17603e-05
2B	MCF7_E2_VEH_12hr_over_MCF7_HD_VEH_12hr	RNF144B	159.197	-1.09525	0.284694	2.76963e-06	2.19378e-05
2B	MCF7_E2_VEH_12hr_over_MCF7_HD_VEH_12hr	ELF5	434.632	-1.62291	0.461525	2.78318e-06	2.20334e-05
2B	MCF7_E2_VEH_12hr_over_MCF7_HD_VEH_12hr	HCN3	132.569	0.939388	0.240842	2.81214e-06	2.22508e-05
2B	MCF7_E2_VEH_12hr_over_MCF7_HD_VEH_12hr	PSMD1	1283.94	-0.375297	0.0852609	2.81598e-06	2.22692e-05
2B	MCF7_E2_VEH_12hr_over_MCF7_HD_VEH_12hr	POLR2H	1054.94	0.421236	0.097162	2.81753e-06	2.22696e-05
2B	MCF7_E2_VEH_12hr_over_MCF7_HD_VEH_12hr	CAND1	2366.61	0.299962	0.0666656	2.83095e-06	2.23637e-05
2B	MCF7_E2_VEH_12hr_over_MCF7_HD_VEH_12hr	RNF19A	560.217	-0.435855	0.101076	2.83859e-06	2.24002e-05
2B	MCF7_E2_VEH_12hr_over_MCF7_HD_VEH_12hr	CLPTM1	1368.81	-0.374766	0.0851587	2.83809e-06	2.24002e-05
2B	MCF7_E2_VEH_12hr_over_MCF7_HD_VEH_12hr	HPS3	547.453	-0.425681	0.0983771	2.84073e-06	2.24052e-05
2B	MCF7_E2_VEH_12hr_over_MCF7_HD_VEH_12hr	DDAH2	830.547	-0.476759	0.112188	2.86365e-06	2.25739e-05
2B	MCF7_E2_VEH_12hr_over_MCF7_HD_VEH_12hr	SLC12A2	966.337	-0.433967	0.100632	2.87136e-06	2.26227e-05
2B	MCF7_E2_VEH_12hr_over_MCF7_HD_VEH_12hr	MYO1D	1257.73	-0.487576	0.115244	2.90185e-06	2.28507e-05
2B	MCF7_E2_VEH_12hr_over_MCF7_HD_VEH_12hr	EGFL7	230.446	-0.623525	0.153679	2.90616e-06	2.28714e-05
2B	MCF7_E2_VEH_12hr_over_MCF7_HD_VEH_12hr	MUC3A	17.4001	-1.79812	0.526623	2.90756e-06	2.28714e-05
2B	MCF7_E2_VEH_12hr_over_MCF7_HD_VEH_12hr	OTUD6B	394.893	0.500672	0.118933	2.92982e-06	2.30343e-05
2B	MCF7_E2_VEH_12hr_over_MCF7_HD_VEH_12hr	NAA60	703.593	-0.365085	0.0828649	2.95131e-06	2.31786e-05
2B	MCF7_E2_VEH_12hr_over_MCF7_HD_VEH_12hr	KIF1C	2155.54	-0.35123	0.0793769	2.95028e-06	2.31786e-05
2B	MCF7_E2_VEH_12hr_over_MCF7_HD_VEH_12hr	H3F3B	7590.47	-0.240001	0.0526662	2.95326e-06	2.31816e-05
2B	MCF7_E2_VEH_12hr_over_MCF7_HD_VEH_12hr	CDC42BPA	966.128	-0.515272	0.123122	2.98014e-06	2.33802e-05
2B	MCF7_E2_VEH_12hr_over_MCF7_HD_VEH_12hr	SIX2	42.2164	1.41192	0.388892	2.98342e-06	2.33935e-05
2B	MCF7_E2_VEH_12hr_over_MCF7_HD_VEH_12hr	PM20D2	119.109	0.774539	0.196544	3.00321e-06	2.35362e-05
2B	MCF7_E2_VEH_12hr_over_MCF7_HD_VEH_12hr	LMBRD1	261.363	-0.67326	0.168152	3.00624e-06	2.35476e-05
2B	MCF7_E2_VEH_12hr_over_MCF7_HD_VEH_12hr	SPAG5	629.678	0.529595	0.127215	3.00824e-06	2.35508e-05
2B	MCF7_E2_VEH_12hr_over_MCF7_HD_VEH_12hr	HNRNPL	1316.87	0.388552	0.0889717	3.02754e-06	2.36893e-05
2B	MCF7_E2_VEH_12hr_over_MCF7_HD_VEH_12hr	PER1	187.856	0.694674	0.174372	3.05202e-06	2.38682e-05
2B	MCF7_E2_VEH_12hr_over_MCF7_HD_VEH_12hr	KREMEN2	191.53	0.829332	0.211973	3.07901e-06	2.40666e-05
2B	MCF7_E2_VEH_12hr_over_MCF7_HD_VEH_12hr	FAM53B	616.193	-0.475833	0.112405	3.10005e-06	2.42183e-05
2B	MCF7_E2_VEH_12hr_over_MCF7_HD_VEH_12hr	SIK1	342.682	-0.887843	0.228177	3.10663e-06	2.4257e-05
2B	MCF7_E2_VEH_12hr_over_MCF7_HD_VEH_12hr	HNRNPC	4833.74	0.264185	0.0584463	3.11886e-06	2.43396e-05
2B	MCF7_E2_VEH_12hr_over_MCF7_HD_VEH_12hr	CCSER2	466.096	-0.583052	0.142842	3.17392e-06	2.47562e-05
2B	MCF7_E2_VEH_12hr_over_MCF7_HD_VEH_12hr	ZNRF2	339.392	0.567117	0.1384	3.22442e-06	2.51237e-05
2B	MCF7_E2_VEH_12hr_over_MCF7_HD_VEH_12hr	PNPLA6	534.928	-0.462768	0.109046	3.22374e-06	2.51237e-05
2B	MCF7_E2_VEH_12hr_over_MCF7_HD_VEH_12hr	FOXA1	4049.06	-0.330156	0.0744849	3.24106e-06	2.52401e-05
2B	MCF7_E2_VEH_12hr_over_MCF7_HD_VEH_12hr	STOM	1276.27	-0.359572	0.0818647	3.25229e-06	2.53142e-05
2B	MCF7_E2_VEH_12hr_over_MCF7_HD_VEH_12hr	PLEKHH2	105.188	-0.879994	0.226747	3.26723e-06	2.54171e-05
2B	MCF7_E2_VEH_12hr_over_MCF7_HD_VEH_12hr	GPS1	1592.16	-0.320128	0.0720626	3.28808e-06	2.55659e-05
2B	MCF7_E2_VEH_12hr_over_MCF7_HD_VEH_12hr	ERGIC3	2109.25	-0.298111	0.0667061	3.29919e-06	2.56388e-05
2B	MCF7_E2_VEH_12hr_over_MCF7_HD_VEH_12hr	KIF3C	203.908	-0.760951	0.193893	3.30317e-06	2.56563e-05
2B	MCF7_E2_VEH_12hr_over_MCF7_HD_VEH_12hr	NPAT	208.563	0.750361	0.190945	3.30869e-06	2.56857e-05
2B	MCF7_E2_VEH_12hr_over_MCF7_HD_VEH_12hr	CC2D1B	364.542	-0.457093	0.10767	3.32466e-06	2.57962e-05
2B	MCF7_E2_VEH_12hr_over_MCF7_HD_VEH_12hr	BLNK	111.657	-1.30077	0.353864	3.32912e-06	2.58172e-05
2B	MCF7_E2_VEH_12hr_over_MCF7_HD_VEH_12hr	RADIL	89.6707	0.911009	0.235889	3.39057e-06	2.62801e-05
2B	MCF7_E2_VEH_12hr_over_MCF7_HD_VEH_12hr	MACROD1	415.251	0.530684	0.1284	3.40697e-06	2.63933e-05
2B	MCF7_E2_VEH_12hr_over_MCF7_HD_VEH_12hr	IER3	1037.01	-0.714004	0.181262	3.48523e-06	2.69573e-05
2B	MCF7_E2_VEH_12hr_over_MCF7_HD_VEH_12hr	ALG8	551.857	0.488782	0.116716	3.48304e-06	2.69573e-05
2B	MCF7_E2_VEH_12hr_over_MCF7_HD_VEH_12hr	VAV3	637.561	0.475998	0.113155	3.48389e-06	2.69573e-05
2B	MCF7_E2_VEH_12hr_over_MCF7_HD_VEH_12hr	RPL34	2469.6	0.423408	0.0989044	3.54898e-06	2.74361e-05
2B	MCF7_E2_VEH_12hr_over_MCF7_HD_VEH_12hr	MND1	50.3266	1.14974	0.306452	3.56095e-06	2.75142e-05
2B	MCF7_E2_VEH_12hr_over_MCF7_HD_VEH_12hr	RGP1	654.005	-0.385187	0.0888414	3.57084e-06	2.75762e-05
2B	MCF7_E2_VEH_12hr_over_MCF7_HD_VEH_12hr	C12orf75	326.345	-0.611903	0.152242	3.60727e-06	2.78431e-05
2B	MCF7_E2_VEH_12hr_over_MCF7_HD_VEH_12hr	SUN2	1060.61	-0.533538	0.129651	3.62061e-06	2.79315e-05
2B	MCF7_E2_VEH_12hr_over_MCF7_HD_VEH_12hr	CYB5R1	636.656	-0.423151	0.098976	3.64693e-06	2.81199e-05
2B	MCF7_E2_VEH_12hr_over_MCF7_HD_VEH_12hr	TCP11L2	62.44	-1.35853	0.37649	3.66854e-06	2.82619e-05
2B	MCF7_E2_VEH_12hr_over_MCF7_HD_VEH_12hr	HAUS1	94.4078	0.804656	0.20743	3.66917e-06	2.82619e-05
2B	MCF7_E2_VEH_12hr_over_MCF7_HD_VEH_12hr	UBC	8497.82	-0.294615	0.0662421	3.71842e-06	2.86264e-05
2B	MCF7_E2_VEH_12hr_over_MCF7_HD_VEH_12hr	C6orf132	601.855	0.533428	0.129824	3.72408e-06	2.86551e-05
2B	MCF7_E2_VEH_12hr_over_MCF7_HD_VEH_12hr	CGREF1	226.491	0.605236	0.150716	3.77833e-06	2.90574e-05
2B	MCF7_E2_VEH_12hr_over_MCF7_HD_VEH_12hr	TFDP1	1184.46	0.318811	0.0722357	3.78706e-06	2.91095e-05
2B	MCF7_E2_VEH_12hr_over_MCF7_HD_VEH_12hr	SPRY1	60.7954	-2.33274	0.743061	3.81211e-06	2.92868e-05
2B	MCF7_E2_VEH_12hr_over_MCF7_HD_VEH_12hr	GAN	651.663	0.458444	0.108888	3.84935e-06	2.95576e-05
2B	MCF7_E2_VEH_12hr_over_MCF7_HD_VEH_12hr	AVPI1	158.479	-0.717754	0.183517	3.87847e-06	2.97658e-05
2B	MCF7_E2_VEH_12hr_over_MCF7_HD_VEH_12hr	SH2D4A	214.873	-0.601884	0.150057	3.91773e-06	3.00515e-05
2B	MCF7_E2_VEH_12hr_over_MCF7_HD_VEH_12hr	DYNLL2	3164.81	-0.314485	0.0712918	3.92515e-06	3.00928e-05
2B	MCF7_E2_VEH_12hr_over_MCF7_HD_VEH_12hr	ANKZF1	341.697	0.533371	0.130251	3.95661e-06	3.03183e-05
2B	MCF7_E2_VEH_12hr_over_MCF7_HD_VEH_12hr	MAPK8IP2	43.671	-1.22694	0.333882	3.97629e-06	3.04534e-05
2B	MCF7_E2_VEH_12hr_over_MCF7_HD_VEH_12hr	OTUB1	1163.04	-0.323256	0.0735284	3.99117e-06	3.05515e-05
2B	MCF7_E2_VEH_12hr_over_MCF7_HD_VEH_12hr	MCMBP	839.552	0.374919	0.0866873	4.00647e-06	3.06528e-05
2B	MCF7_E2_VEH_12hr_over_MCF7_HD_VEH_12hr	MGAT4B	1514.61	-0.311257	0.0705729	4.01473e-06	3.07001e-05
2B	MCF7_E2_VEH_12hr_over_MCF7_HD_VEH_12hr	SLC25A43	351.585	-0.447659	0.106236	4.07092e-06	3.11138e-05
2B	MCF7_E2_VEH_12hr_over_MCF7_HD_VEH_12hr	MARCH6	1758.55	0.308636	0.0700049	4.10731e-06	3.13757e-05
2B	MCF7_E2_VEH_12hr_over_MCF7_HD_VEH_12hr	KIF3A	471.579	-0.491758	0.118734	4.18233e-06	3.19323e-05
2B	MCF7_E2_VEH_12hr_over_MCF7_HD_VEH_12hr	ATP6V1B2	847.962	-0.384411	0.0894346	4.24987e-06	3.24313e-05
2B	MCF7_E2_VEH_12hr_over_MCF7_HD_VEH_12hr	SPRYD7	130.279	-0.891643	0.234254	4.3325e-06	3.30448e-05
2B	MCF7_E2_VEH_12hr_over_MCF7_HD_VEH_12hr	CAMK2D	167.763	-0.605062	0.151901	4.34287e-06	3.31068e-05
2B	MCF7_E2_VEH_12hr_over_MCF7_HD_VEH_12hr	UBN2	341.095	0.539399	0.132768	4.38817e-06	3.34349e-05
2B	MCF7_E2_VEH_12hr_over_MCF7_HD_VEH_12hr	PGM2	540.662	-0.448516	0.106942	4.41729e-06	3.36395e-05
2B	MCF7_E2_VEH_12hr_over_MCF7_HD_VEH_12hr	TUBA4A	261.751	-0.97171	0.257492	4.42202e-06	3.36583e-05
2B	MCF7_E2_VEH_12hr_over_MCF7_HD_VEH_12hr	LIMA1	709.044	-0.565401	0.140565	4.50253e-06	3.42535e-05
2B	MCF7_E2_VEH_12hr_over_MCF7_HD_VEH_12hr	RRAGA	645.261	-0.389345	0.0910385	4.53243e-06	3.44633e-05
2B	MCF7_E2_VEH_12hr_over_MCF7_HD_VEH_12hr	CTDSP2	2177.78	0.2655	0.0598573	4.6e-06	3.4959e-05
2B	MCF7_E2_VEH_12hr_over_MCF7_HD_VEH_12hr	TFAP2C	1461.55	0.290902	0.0660503	4.63759e-06	3.52267e-05
2B	MCF7_E2_VEH_12hr_over_MCF7_HD_VEH_12hr	PEPD	311.31	-0.563628	0.140505	4.76276e-06	3.61589e-05
2B	MCF7_E2_VEH_12hr_over_MCF7_HD_VEH_12hr	DPH3	310.666	-0.510598	0.125038	4.77587e-06	3.62398e-05
2B	MCF7_E2_VEH_12hr_over_MCF7_HD_VEH_12hr	ZNF772	121.367	-1.19154	0.32699	4.79952e-06	3.64006e-05
2B	MCF7_E2_VEH_12hr_over_MCF7_HD_VEH_12hr	ORC6	151.317	0.847306	0.223277	4.82166e-06	3.65499e-05
2B	MCF7_E2_VEH_12hr_over_MCF7_HD_VEH_12hr	MAN2B2	730.897	-0.403677	0.0952323	4.8824e-06	3.69913e-05
2B	MCF7_E2_VEH_12hr_over_MCF7_HD_VEH_12hr	METTL8	220.244	0.612726	0.15535	4.94364e-06	3.74362e-05
2B	MCF7_E2_VEH_12hr_over_MCF7_HD_VEH_12hr	DNM2	1764.86	-0.322029	0.0740178	4.95316e-06	3.74891e-05
2B	MCF7_E2_VEH_12hr_over_MCF7_HD_VEH_12hr	IL17RA	476.827	-0.459394	0.110716	4.99801e-06	3.78093e-05
2B	MCF7_E2_VEH_12hr_over_MCF7_HD_VEH_12hr	MLK4	203.602	0.574802	0.144221	5.00615e-06	3.78515e-05
2B	MCF7_E2_VEH_12hr_over_MCF7_HD_VEH_12hr	B3GAT2	305.078	-0.565903	0.141793	5.13e-06	3.87682e-05
2B	MCF7_E2_VEH_12hr_over_MCF7_HD_VEH_12hr	GYG2	86.6395	-0.867593	0.230165	5.17711e-06	3.91042e-05
2B	MCF7_E2_VEH_12hr_over_MCF7_HD_VEH_12hr	RBM33	600.63	0.443277	0.106434	5.19886e-06	3.92485e-05
2B	MCF7_E2_VEH_12hr_over_MCF7_HD_VEH_12hr	UTP18	644.955	0.413713	0.0982902	5.21158e-06	3.93245e-05
2B	MCF7_E2_VEH_12hr_over_MCF7_HD_VEH_12hr	CCT6A	2716.22	0.282376	0.0643737	5.27254e-06	3.97642e-05
2B	MCF7_E2_VEH_12hr_over_MCF7_HD_VEH_12hr	ZBTB9	244.747	-0.587827	0.148554	5.28105e-06	3.98081e-05
2B	MCF7_E2_VEH_12hr_over_MCF7_HD_VEH_12hr	UBFD1	1679.42	-0.247042	0.0558459	5.33415e-06	4.01879e-05
2B	MCF7_E2_VEH_12hr_over_MCF7_HD_VEH_12hr	KMT2C	947.997	0.494626	0.121219	5.35426e-06	4.03189e-05
2B	MCF7_E2_VEH_12hr_over_MCF7_HD_VEH_12hr	ARFGAP3	245.882	-0.609905	0.155327	5.39303e-06	4.05902e-05
2B	MCF7_E2_VEH_12hr_over_MCF7_HD_VEH_12hr	CDKL5	52.2068	-1.34982	0.386115	5.50675e-06	4.14251e-05
2B	MCF7_E2_VEH_12hr_over_MCF7_HD_VEH_12hr	CSRP2	21.7002	1.47194	0.431763	5.51512e-06	4.1467e-05
2B	MCF7_E2_VEH_12hr_over_MCF7_HD_VEH_12hr	TRERF1	201.098	-0.556156	0.139597	5.57692e-06	4.19104e-05
2B	MCF7_E2_VEH_12hr_over_MCF7_HD_VEH_12hr	PGM5	23.3554	-1.26326	0.355705	5.61439e-06	4.21706e-05
2B	MCF7_E2_VEH_12hr_over_MCF7_HD_VEH_12hr	VAMP8	717.499	-0.429328	0.10302	5.64036e-06	4.23442e-05
2B	MCF7_E2_VEH_12hr_over_MCF7_HD_VEH_12hr	HABP4	178.056	-0.641411	0.165194	5.64677e-06	4.23708e-05
2B	MCF7_E2_VEH_12hr_over_MCF7_HD_VEH_12hr	ADM	132.719	-1.82029	0.569048	5.66531e-06	4.24761e-05
2B	MCF7_E2_VEH_12hr_over_MCF7_HD_VEH_12hr	CTNNB1	3199.03	-0.345993	0.0806759	5.66654e-06	4.24761e-05
2B	MCF7_E2_VEH_12hr_over_MCF7_HD_VEH_12hr	ZNRF3	153.071	0.678204	0.176357	5.74404e-06	4.30353e-05
2B	MCF7_E2_VEH_12hr_over_MCF7_HD_VEH_12hr	IFT140	412.226	0.480172	0.117582	5.79401e-06	4.33877e-05
2B	MCF7_E2_VEH_12hr_over_MCF7_HD_VEH_12hr	ASAP1	870.618	-0.478822	0.117353	5.93493e-06	4.44205e-05
2B	MCF7_E2_VEH_12hr_over_MCF7_HD_VEH_12hr	PLAU	17.9093	-2.46059	0.838774	5.94511e-06	4.44742e-05
2B	MCF7_E2_VEH_12hr_over_MCF7_HD_VEH_12hr	NOC3L	373.978	0.588116	0.149731	5.96198e-06	4.45779e-05
2B	MCF7_E2_VEH_12hr_over_MCF7_HD_VEH_12hr	CALR	8695.63	0.369759	0.0871397	5.97292e-06	4.46372e-05
2B	MCF7_E2_VEH_12hr_over_MCF7_HD_VEH_12hr	CDK18	203.11	0.61841	0.158936	6.02094e-06	4.49734e-05
2B	MCF7_E2_VEH_12hr_over_MCF7_HD_VEH_12hr	CCDC137	784.319	0.485465	0.119416	6.05885e-06	4.52337e-05
2B	MCF7_E2_VEH_12hr_over_MCF7_HD_VEH_12hr	RP11-192H23.4	62.6191	1.10585	0.304853	6.07776e-06	4.53521e-05
2B	MCF7_E2_VEH_12hr_over_MCF7_HD_VEH_12hr	TUBB6	939.543	-0.319676	0.0742409	6.15161e-06	4.588e-05
2B	MCF7_E2_VEH_12hr_over_MCF7_HD_VEH_12hr	NQO2	247.616	-0.554605	0.139989	6.17982e-06	4.60555e-05
2B	MCF7_E2_VEH_12hr_over_MCF7_HD_VEH_12hr	DEDD	429.85	-0.454557	0.110659	6.18136e-06	4.60555e-05
2B	MCF7_E2_VEH_12hr_over_MCF7_HD_VEH_12hr	GCC1	381.615	-0.498235	0.123284	6.18645e-06	4.60702e-05
2B	MCF7_E2_VEH_12hr_over_MCF7_HD_VEH_12hr	CCDC88C	457.67	0.579224	0.147438	6.21901e-06	4.62895e-05
2B	MCF7_E2_VEH_12hr_over_MCF7_HD_VEH_12hr	ZCCHC24	114.584	1.01484	0.277083	6.28951e-06	4.67907e-05
2B	MCF7_E2_VEH_12hr_over_MCF7_HD_VEH_12hr	RPL22	2129.11	0.299447	0.0692375	6.34846e-06	4.72055e-05
2B	MCF7_E2_VEH_12hr_over_MCF7_HD_VEH_12hr	CALML4	85.8715	0.873412	0.235152	6.36776e-06	4.73252e-05
2B	MCF7_E2_VEH_12hr_over_MCF7_HD_VEH_12hr	DIAPH3	273.129	0.637401	0.165266	6.3927e-06	4.74868e-05
2B	MCF7_E2_VEH_12hr_over_MCF7_HD_VEH_12hr	GPRIN3	7.11	-4.30057	2.21018	6.41225e-06	4.76081e-05
2B	MCF7_E2_VEH_12hr_over_MCF7_HD_VEH_12hr	TERT	12.2054	2.11998	0.699183	6.4329e-06	4.77376e-05
2B	MCF7_E2_VEH_12hr_over_MCF7_HD_VEH_12hr	RGS12	232.272	0.557233	0.141177	6.47828e-06	4.80502e-05
2B	MCF7_E2_VEH_12hr_over_MCF7_HD_VEH_12hr	SLC25A23	566.734	-0.467291	0.114718	6.58901e-06	4.88471e-05
2B	MCF7_E2_VEH_12hr_over_MCF7_HD_VEH_12hr	PILRB	933.247	0.685682	0.180188	6.60976e-06	4.89343e-05
[truncated: 336,887+ more rows]

## Sheet: Table_2
Figure	contrast	gene_id	baseMean	log2FoldChange	lfcSE	pvalue	padj
S2A	MCF7_ERY537S_IML_12hr_over_MCF7_ERY537S_VEH_12hr	CA12	2391.47	-3.17955	0.0713936	0	0
S2A	MCF7_ERY537S_IML_12hr_over_MCF7_ERY537S_VEH_12hr	GREB1	2359.56	-3.52432	0.108589	4.40772e-234	3.10347e-230
S2A	MCF7_ERY537S_IML_12hr_over_MCF7_ERY537S_VEH_12hr	XBP1	4566.91	-1.72884	0.0776151	1.17596e-111	5.51995e-108
S2A	MCF7_ERY537S_IML_12hr_over_MCF7_ERY537S_VEH_12hr	MCM7	2387.14	-1.18717	0.0639014	9.37925e-79	3.30197e-75
S2A	MCF7_ERY537S_IML_12hr_over_MCF7_ERY537S_VEH_12hr	IGFBP4	2011.73	-2.28953	0.125918	7.95508e-77	2.24047e-73
S2A	MCF7_ERY537S_IML_12hr_over_MCF7_ERY537S_VEH_12hr	CELSR2	3364.87	-1.44752	0.0797014	4.23855e-75	9.94788e-72
S2A	MCF7_ERY537S_IML_12hr_over_MCF7_ERY537S_VEH_12hr	ITGB4	3154.78	1.1187	0.0630763	2.78089e-72	5.59435e-69
S2A	MCF7_ERY537S_IML_12hr_over_MCF7_ERY537S_VEH_12hr	PAPSS2	1045.59	-1.29124	0.0730521	2.09248e-71	3.68329e-68
S2A	MCF7_ERY537S_IML_12hr_over_MCF7_ERY537S_VEH_12hr	KCNK6	420.996	-1.85122	0.105377	4.35998e-71	6.82192e-68
S2A	MCF7_ERY537S_IML_12hr_over_MCF7_ERY537S_VEH_12hr	NOTCH3	2446.63	1.26977	0.0728018	1.18101e-69	1.6631e-66
S2A	MCF7_ERY537S_IML_12hr_over_MCF7_ERY537S_VEH_12hr	FKBP4	5843.93	-1.14183	0.0670433	6.92041e-67	8.85938e-64
S2A	MCF7_ERY537S_IML_12hr_over_MCF7_ERY537S_VEH_12hr	RARG	861.867	1.40116	0.0870068	9.44444e-60	1.10831e-56
S2A	MCF7_ERY537S_IML_12hr_over_MCF7_ERY537S_VEH_12hr	HR	543.41	-1.74795	0.111023	1.21231e-57	1.31321e-54
S2A	MCF7_ERY537S_IML_12hr_over_MCF7_ERY537S_VEH_12hr	TPD52L1	1071.24	-1.32896	0.0857086	1.10582e-55	1.1123e-52
S2A	MCF7_ERY537S_IML_12hr_over_MCF7_ERY537S_VEH_12hr	MYB	198.359	-2.26952	0.148933	2.41076e-55	2.26322e-52
S2A	MCF7_ERY537S_IML_12hr_over_MCF7_ERY537S_VEH_12hr	ZNF467	496.745	1.68775	0.109871	6.17074e-55	5.43102e-52
S2A	MCF7_ERY537S_IML_12hr_over_MCF7_ERY537S_VEH_12hr	SEPT9	2947.74	-0.939798	0.0618807	3.14156e-54	2.60232e-51
S2A	MCF7_ERY537S_IML_12hr_over_MCF7_ERY537S_VEH_12hr	BMF	217.575	2.44205	0.165885	2.50063e-52	1.95633e-49
S2A	MCF7_ERY537S_IML_12hr_over_MCF7_ERY537S_VEH_12hr	FAM63A	681.099	-1.55402	0.103672	2.7869e-52	2.06553e-49
S2A	MCF7_ERY537S_IML_12hr_over_MCF7_ERY537S_VEH_12hr	FAM102A	2425.16	-0.94977	0.0647457	7.33878e-51	5.16723e-48
S2A	MCF7_ERY537S_IML_12hr_over_MCF7_ERY537S_VEH_12hr	CCND1	2976.74	-1.30986	0.0898099	1.12398e-49	7.53707e-47
S2A	MCF7_ERY537S_IML_12hr_over_MCF7_ERY537S_VEH_12hr	SLC7A5	12193.9	-1.6767	0.11644	1.11377e-48	7.12911e-46
S2A	MCF7_ERY537S_IML_12hr_over_MCF7_ERY537S_VEH_12hr	MISP	1013.12	1.23682	0.0871261	2.28522e-47	1.39915e-44
S2A	MCF7_ERY537S_IML_12hr_over_MCF7_ERY537S_VEH_12hr	SYTL5	232.108	-2.45155	0.177609	1.24048e-46	7.27851e-44
S2A	MCF7_ERY537S_IML_12hr_over_MCF7_ERY537S_VEH_12hr	KRT19	20399.8	-1.04105	0.075185	1.09764e-45	6.18281e-43
S2A	MCF7_ERY537S_IML_12hr_over_MCF7_ERY537S_VEH_12hr	ERBB3	3267.79	0.999028	0.0723758	1.79009e-45	9.69542e-43
S2A	MCF7_ERY537S_IML_12hr_over_MCF7_ERY537S_VEH_12hr	RAPGEFL1	506.329	-2.02708	0.147621	2.69292e-45	1.40451e-42
S2A	MCF7_ERY537S_IML_12hr_over_MCF7_ERY537S_VEH_12hr	PRSS23	642.679	-1.39106	0.100574	6.0931e-45	3.06439e-42
S2A	MCF7_ERY537S_IML_12hr_over_MCF7_ERY537S_VEH_12hr	E2F1	519.004	-1.81491	0.133782	7.37867e-44	3.58298e-41
S2A	MCF7_ERY537S_IML_12hr_over_MCF7_ERY537S_VEH_12hr	PPIF	995.36	-1.16798	0.0877489	3.17e-42	1.488e-39
S2A	MCF7_ERY537S_IML_12hr_over_MCF7_ERY537S_VEH_12hr	MYBL1	469.685	-1.59543	0.120281	1.04497e-41	4.74686e-39
S2A	MCF7_ERY537S_IML_12hr_over_MCF7_ERY537S_VEH_12hr	CXCL12	371.263	-2.2241	0.172341	6.40413e-41	2.81822e-38
S2A	MCF7_ERY537S_IML_12hr_over_MCF7_ERY537S_VEH_12hr	PGR	1432.93	-2.67673	0.21103	1.47865e-40	6.3098e-38
S2A	MCF7_ERY537S_IML_12hr_over_MCF7_ERY537S_VEH_12hr	MYC	946.836	-2.20397	0.171579	1.54029e-40	6.37953e-38
S2A	MCF7_ERY537S_IML_12hr_over_MCF7_ERY537S_VEH_12hr	TP53INP1	661.987	1.21287	0.0932938	2.43003e-40	9.77703e-38
S2A	MCF7_ERY537S_IML_12hr_over_MCF7_ERY537S_VEH_12hr	SLC9A3R1	4261.34	-0.903196	0.0701695	5.47178e-40	2.14038e-37
S2A	MCF7_ERY537S_IML_12hr_over_MCF7_ERY537S_VEH_12hr	MCM10	389.962	-1.88621	0.147636	1.82624e-39	6.95056e-37
S2A	MCF7_ERY537S_IML_12hr_over_MCF7_ERY537S_VEH_12hr	CDT1	847.319	-1.22194	0.0951505	1.98221e-39	7.34565e-37
S2A	MCF7_ERY537S_IML_12hr_over_MCF7_ERY537S_VEH_12hr	CDC6	379.876	-1.73687	0.138448	6.86086e-38	2.4773e-35
S2A	MCF7_ERY537S_IML_12hr_over_MCF7_ERY537S_VEH_12hr	ISOC1	1093.52	-0.96596	0.077503	8.64324e-38	3.04285e-35
S2A	MCF7_ERY537S_IML_12hr_over_MCF7_ERY537S_VEH_12hr	SREBF1	2727.49	0.933432	0.0748993	9.16672e-38	3.14843e-35
S2A	MCF7_ERY537S_IML_12hr_over_MCF7_ERY537S_VEH_12hr	PKIB	223.153	-1.80698	0.145465	2.354e-37	7.89263e-35
S2A	MCF7_ERY537S_IML_12hr_over_MCF7_ERY537S_VEH_12hr	CCNG2	669.268	1.14434	0.092363	4.0059e-37	1.31189e-34
S2A	MCF7_ERY537S_IML_12hr_over_MCF7_ERY537S_VEH_12hr	NEBL	1043.77	1.13857	0.0925815	1.20787e-36	3.86574e-34
S2A	MCF7_ERY537S_IML_12hr_over_MCF7_ERY537S_VEH_12hr	EHD1	1593.58	-0.987275	0.083132	1.16763e-34	3.65391e-32
S2A	MCF7_ERY537S_IML_12hr_over_MCF7_ERY537S_VEH_12hr	MARCKSL1	2070.28	-0.968292	0.082114	3.16953e-34	9.70289e-32
S2A	MCF7_ERY537S_IML_12hr_over_MCF7_ERY537S_VEH_12hr	RAB3D	1065.99	1.03927	0.08879	9.87938e-34	2.96003e-31
S2A	MCF7_ERY537S_IML_12hr_over_MCF7_ERY537S_VEH_12hr	DDR1	4013.82	0.741976	0.0630521	1.49293e-33	4.36903e-31
S2A	MCF7_ERY537S_IML_12hr_over_MCF7_ERY537S_VEH_12hr	RRM2	1355.11	-1.06423	0.0911489	1.52026e-33	4.36903e-31
S2A	MCF7_ERY537S_IML_12hr_over_MCF7_ERY537S_VEH_12hr	SLC3A2	4063.1	-1.12347	0.09649	2.93088e-33	8.25453e-31
S2A	MCF7_ERY537S_IML_12hr_over_MCF7_ERY537S_VEH_12hr	MCM2	1392.98	-1.06825	0.0927564	9.88726e-33	2.73005e-30
S2A	MCF7_ERY537S_IML_12hr_over_MCF7_ERY537S_VEH_12hr	AIM1	814.601	1.3383	0.116069	2.81697e-32	7.62858e-30
S2A	MCF7_ERY537S_IML_12hr_over_MCF7_ERY537S_VEH_12hr	PIK3R3	1184.46	0.98823	0.0867211	3.2822e-32	8.72074e-30
S2A	MCF7_ERY537S_IML_12hr_over_MCF7_ERY537S_VEH_12hr	PCNA	1097.61	-1.11156	0.0976676	5.75034e-32	1.49956e-29
S2A	MCF7_ERY537S_IML_12hr_over_MCF7_ERY537S_VEH_12hr	GINS2	727.316	-1.17803	0.103536	8.4252e-32	2.15716e-29
S2A	MCF7_ERY537S_IML_12hr_over_MCF7_ERY537S_VEH_12hr	PIM1	142.593	-1.94434	0.17281	1.38188e-31	3.47492e-29
S2A	MCF7_ERY537S_IML_12hr_over_MCF7_ERY537S_VEH_12hr	STC2	1616.27	-1.53024	0.134622	1.88029e-31	4.64531e-29
S2A	MCF7_ERY537S_IML_12hr_over_MCF7_ERY537S_VEH_12hr	FURIN	397.134	1.60912	0.143028	5.8142e-31	1.41165e-28
S2A	MCF7_ERY537S_IML_12hr_over_MCF7_ERY537S_VEH_12hr	AHNAK	12503.1	1.0229	0.0929536	2.86637e-30	6.84139e-28
S2A	MCF7_ERY537S_IML_12hr_over_MCF7_ERY537S_VEH_12hr	TFRC	10327.4	-0.590759	0.0535461	1.06088e-29	2.4899e-27
S2A	MCF7_ERY537S_IML_12hr_over_MCF7_ERY537S_VEH_12hr	SYBU	110.074	-1.68461	0.154013	1.46137e-29	3.3736e-27
S2A	MCF7_ERY537S_IML_12hr_over_MCF7_ERY537S_VEH_12hr	RARA	588.478	-1.33553	0.123218	6.49381e-29	1.47493e-26
S2A	MCF7_ERY537S_IML_12hr_over_MCF7_ERY537S_VEH_12hr	PLEKHA6	1380.07	0.808441	0.0754563	1.3555e-28	3.02987e-26
S2A	MCF7_ERY537S_IML_12hr_over_MCF7_ERY537S_VEH_12hr	RFX5	763.352	0.867577	0.0812938	1.42965e-28	3.14567e-26
S2A	MCF7_ERY537S_IML_12hr_over_MCF7_ERY537S_VEH_12hr	MCM6	1105.22	-0.891055	0.0838222	1.98467e-28	4.2997e-26
S2A	MCF7_ERY537S_IML_12hr_over_MCF7_ERY537S_VEH_12hr	ID2	558.631	1.23223	0.115284	2.27064e-28	4.84471e-26
S2A	MCF7_ERY537S_IML_12hr_over_MCF7_ERY537S_VEH_12hr	LRIG1	975.038	-0.917697	0.0866967	2.89853e-28	6.0921e-26
S2A	MCF7_ERY537S_IML_12hr_over_MCF7_ERY537S_VEH_12hr	RET	251.082	-1.60206	0.150094	3.39129e-28	7.02296e-26
S2A	MCF7_ERY537S_IML_12hr_over_MCF7_ERY537S_VEH_12hr	RAB27B	558.837	1.23256	0.115884	3.98774e-28	8.13846e-26
S2A	MCF7_ERY537S_IML_12hr_over_MCF7_ERY537S_VEH_12hr	FAM111B	447.128	-1.88552	0.178752	4.11325e-28	8.27468e-26
S2A	MCF7_ERY537S_IML_12hr_over_MCF7_ERY537S_VEH_12hr	MCM3	1327.39	-0.895118	0.0847851	4.24847e-28	8.42633e-26
S2A	MCF7_ERY537S_IML_12hr_over_MCF7_ERY537S_VEH_12hr	SLC22A5	347.886	-1.23087	0.116257	6.6372e-28	1.29813e-25
S2A	MCF7_ERY537S_IML_12hr_over_MCF7_ERY537S_VEH_12hr	CTPS1	464.884	-1.22428	0.116869	2.10128e-27	4.05347e-25
S2A	MCF7_ERY537S_IML_12hr_over_MCF7_ERY537S_VEH_12hr	CGN	1098.51	0.853652	0.0819878	2.48053e-27	4.72037e-25
S2A	MCF7_ERY537S_IML_12hr_over_MCF7_ERY537S_VEH_12hr	SLC25A24	1482.82	-0.751777	0.0717561	2.6103e-27	4.9011e-25
S2A	MCF7_ERY537S_IML_12hr_over_MCF7_ERY537S_VEH_12hr	TIFA	144.733	-1.42303	0.136047	4.17842e-27	7.74217e-25
S2A	MCF7_ERY537S_IML_12hr_over_MCF7_ERY537S_VEH_12hr	ZNF367	240.073	-1.81655	0.175646	4.95359e-27	9.05928e-25
S2A	MCF7_ERY537S_IML_12hr_over_MCF7_ERY537S_VEH_12hr	HSPB1	19941.8	-0.806261	0.0777134	5.08021e-27	9.17173e-25
S2A	MCF7_ERY537S_IML_12hr_over_MCF7_ERY537S_VEH_12hr	ALCAM	1162.48	0.797277	0.076833	5.32212e-27	9.48685e-25
S2A	MCF7_ERY537S_IML_12hr_over_MCF7_ERY537S_VEH_12hr	ERBB2	2208.56	0.748457	0.0726577	1.67912e-26	2.95567e-24
S2A	MCF7_ERY537S_IML_12hr_over_MCF7_ERY537S_VEH_12hr	RHOD	929.555	-1.06834	0.104782	1.8697e-26	3.2505e-24
S2A	MCF7_ERY537S_IML_12hr_over_MCF7_ERY537S_VEH_12hr	AKAP1	1045.38	-0.91578	0.0909934	6.71773e-26	1.15365e-23
S2A	MCF7_ERY537S_IML_12hr_over_MCF7_ERY537S_VEH_12hr	PHLDA1	350.948	-1.59141	0.159068	3.61914e-25	6.14032e-23
S2A	MCF7_ERY537S_IML_12hr_over_MCF7_ERY537S_VEH_12hr	CITED4	322.564	-1.47195	0.147749	6.72371e-25	1.12718e-22
S2A	MCF7_ERY537S_IML_12hr_over_MCF7_ERY537S_VEH_12hr	CERS2	5613.45	-0.463604	0.0466246	7.82164e-25	1.29582e-22
S2A	MCF7_ERY537S_IML_12hr_over_MCF7_ERY537S_VEH_12hr	TMPRSS13	812.835	1.30874	0.132076	9.45989e-25	1.549e-22
S2A	MCF7_ERY537S_IML_12hr_over_MCF7_ERY537S_VEH_12hr	DTL	291.718	-1.95084	0.200444	1.24803e-24	2.02009e-22
S2A	MCF7_ERY537S_IML_12hr_over_MCF7_ERY537S_VEH_12hr	SLC39A8	243.288	-1.31586	0.133233	1.33327e-24	2.13353e-22
S2A	MCF7_ERY537S_IML_12hr_over_MCF7_ERY537S_VEH_12hr	BCAS1	1072.14	0.959517	0.0990349	2.61148e-24	4.13201e-22
S2A	MCF7_ERY537S_IML_12hr_over_MCF7_ERY537S_VEH_12hr	C5AR2	152.634	-2.51294	0.268463	3.09905e-24	4.84898e-22
S2A	MCF7_ERY537S_IML_12hr_over_MCF7_ERY537S_VEH_12hr	ABCC5	2557.63	0.818329	0.0842717	3.91251e-24	6.05451e-22
S2A	MCF7_ERY537S_IML_12hr_over_MCF7_ERY537S_VEH_12hr	SLITRK4	127.588	-1.5898	0.163241	5.0452e-24	7.72244e-22
S2A	MCF7_ERY537S_IML_12hr_over_MCF7_ERY537S_VEH_12hr	AGRN	6411.09	0.633834	0.0649764	6.81756e-24	1.03231e-21
S2A	MCF7_ERY537S_IML_12hr_over_MCF7_ERY537S_VEH_12hr	SLC1A5	3053.08	-0.753918	0.0781248	1.11884e-23	1.67612e-21
S2A	MCF7_ERY537S_IML_12hr_over_MCF7_ERY537S_VEH_12hr	E2F7	265.015	-1.32414	0.138303	2.58383e-23	3.83005e-21
S2A	MCF7_ERY537S_IML_12hr_over_MCF7_ERY537S_VEH_12hr	TRIB3	730.422	1.05237	0.111368	2.91591e-23	4.27727e-21
S2A	MCF7_ERY537S_IML_12hr_over_MCF7_ERY537S_VEH_12hr	PAICS	1788.39	-0.829375	0.087399	3.09965e-23	4.49993e-21
S2A	MCF7_ERY537S_IML_12hr_over_MCF7_ERY537S_VEH_12hr	PVRL4	837.859	1.09756	0.116381	4.06728e-23	5.84443e-21
S2A	MCF7_ERY537S_IML_12hr_over_MCF7_ERY537S_VEH_12hr	MCM4	3112.09	-0.664914	0.0695433	4.21179e-23	5.99095e-21
S2A	MCF7_ERY537S_IML_12hr_over_MCF7_ERY537S_VEH_12hr	KIAA1522	3126.1	0.646759	0.0676734	4.56702e-23	6.43127e-21
S2A	MCF7_ERY537S_IML_12hr_over_MCF7_ERY537S_VEH_12hr	WNT7B	431.614	1.42317	0.149589	5.34708e-23	7.45521e-21
S2A	MCF7_ERY537S_IML_12hr_over_MCF7_ERY537S_VEH_12hr	PLXNB2	3881.83	0.598096	0.0629398	7.73077e-23	1.0673e-20
S2A	MCF7_ERY537S_IML_12hr_over_MCF7_ERY537S_VEH_12hr	MCM5	709.917	-1.02956	0.110725	1.15749e-22	1.58251e-20
S2A	MCF7_ERY537S_IML_12hr_over_MCF7_ERY537S_VEH_12hr	EFNA1	494.622	1.27238	0.136659	2.65604e-22	3.59638e-20
S2A	MCF7_ERY537S_IML_12hr_over_MCF7_ERY537S_VEH_12hr	LIMA1	709.044	1.04238	0.113217	2.80123e-22	3.75685e-20
S2A	MCF7_ERY537S_IML_12hr_over_MCF7_ERY537S_VEH_12hr	RBL2	711.534	0.804641	0.0870754	3.86748e-22	5.13791e-20
S2A	MCF7_ERY537S_IML_12hr_over_MCF7_ERY537S_VEH_12hr	MTHFD1	1780.75	-0.605546	0.0649714	4.38e-22	5.76441e-20
S2A	MCF7_ERY537S_IML_12hr_over_MCF7_ERY537S_VEH_12hr	MB21D2	389.923	0.912873	0.100235	7.37675e-22	9.61847e-20
S2A	MCF7_ERY537S_IML_12hr_over_MCF7_ERY537S_VEH_12hr	LYPD3	614.465	1.21203	0.132183	7.73617e-22	9.99457e-20
S2A	MCF7_ERY537S_IML_12hr_over_MCF7_ERY537S_VEH_12hr	RHOBTB3	1744.18	-0.695357	0.0756033	1.15726e-21	1.4815e-19
S2A	MCF7_ERY537S_IML_12hr_over_MCF7_ERY537S_VEH_12hr	CTDSP2	2177.78	0.531921	0.0580366	1.56318e-21	1.98313e-19
S2A	MCF7_ERY537S_IML_12hr_over_MCF7_ERY537S_VEH_12hr	ABCG1	150.404	1.34071	0.147782	2.8976e-21	3.64321e-19
S2A	MCF7_ERY537S_IML_12hr_over_MCF7_ERY537S_VEH_12hr	KLF10	586.791	-0.802736	0.0891599	3.49505e-21	4.35552e-19
S2A	MCF7_ERY537S_IML_12hr_over_MCF7_ERY537S_VEH_12hr	CCT5	4512.79	-0.476912	0.0529095	5.75044e-21	7.10082e-19
S2A	MCF7_ERY537S_IML_12hr_over_MCF7_ERY537S_VEH_12hr	NOP56	1246.51	-0.821888	0.0920027	5.79885e-21	7.10082e-19
S2A	MCF7_ERY537S_IML_12hr_over_MCF7_ERY537S_VEH_12hr	UGDH	2420.86	-0.618864	0.0685767	6.73182e-21	8.17219e-19
S2A	MCF7_ERY537S_IML_12hr_over_MCF7_ERY537S_VEH_12hr	CXXC5	1428.7	-0.772306	0.0863083	7.10394e-21	8.55023e-19
S2A	MCF7_ERY537S_IML_12hr_over_MCF7_ERY537S_VEH_12hr	CSK	1079.74	-0.681256	0.0757862	8.23324e-21	9.82547e-19
S2A	MCF7_ERY537S_IML_12hr_over_MCF7_ERY537S_VEH_12hr	FUT4	124.511	-1.44631	0.163579	2.56401e-20	3.03415e-18
S2A	MCF7_ERY537S_IML_12hr_over_MCF7_ERY537S_VEH_12hr	EPN3	1187.46	0.623979	0.0706952	3.97354e-20	4.66295e-18
S2A	MCF7_ERY537S_IML_12hr_over_MCF7_ERY537S_VEH_12hr	HK2	517.885	0.935879	0.108667	5.94327e-20	6.91678e-18
S2A	MCF7_ERY537S_IML_12hr_over_MCF7_ERY537S_VEH_12hr	RNF43	248.32	1.3024	0.151038	1.39348e-19	1.60844e-17
S2A	MCF7_ERY537S_IML_12hr_over_MCF7_ERY537S_VEH_12hr	EXO1	225.684	-1.43148	0.165722	1.51379e-19	1.7331e-17
S2A	MCF7_ERY537S_IML_12hr_over_MCF7_ERY537S_VEH_12hr	BYSL	267.666	-1.26271	0.146978	1.61511e-19	1.83419e-17
S2A	MCF7_ERY537S_IML_12hr_over_MCF7_ERY537S_VEH_12hr	CLSPN	262.202	-1.26707	0.147576	1.71494e-19	1.93198e-17
S2A	MCF7_ERY537S_IML_12hr_over_MCF7_ERY537S_VEH_12hr	AMZ1	378.098	-1.4983	0.174361	2.18326e-19	2.44005e-17
S2A	MCF7_ERY537S_IML_12hr_over_MCF7_ERY537S_VEH_12hr	SMAD6	200.006	1.59513	0.186426	2.54559e-19	2.8226e-17
S2A	MCF7_ERY537S_IML_12hr_over_MCF7_ERY537S_VEH_12hr	ZNF703	856.547	-0.826801	0.0973909	2.81422e-19	3.07208e-17
S2A	MCF7_ERY537S_IML_12hr_over_MCF7_ERY537S_VEH_12hr	HNRNPAB	3484.32	-0.670218	0.0779851	2.79908e-19	3.07208e-17
S2A	MCF7_ERY537S_IML_12hr_over_MCF7_ERY537S_VEH_12hr	TMEM64	1960.19	-0.793441	0.0934896	3.57141e-19	3.86866e-17
S2A	MCF7_ERY537S_IML_12hr_over_MCF7_ERY537S_VEH_12hr	MKNK2	1022.93	0.67984	0.0794163	3.62474e-19	3.89646e-17
S2A	MCF7_ERY537S_IML_12hr_over_MCF7_ERY537S_VEH_12hr	UNG	1005.39	-0.793264	0.0939717	5.27381e-19	5.6262e-17
S2A	MCF7_ERY537S_IML_12hr_over_MCF7_ERY537S_VEH_12hr	NCOA3	8080.11	0.558201	0.0656448	6.09163e-19	6.4498e-17
S2A	MCF7_ERY537S_IML_12hr_over_MCF7_ERY537S_VEH_12hr	RAN	4740.14	-0.420754	0.0494519	6.19942e-19	6.51494e-17
S2A	MCF7_ERY537S_IML_12hr_over_MCF7_ERY537S_VEH_12hr	EHD2	380.946	-1.47616	0.174853	7.98581e-19	8.33009e-17
S2A	MCF7_ERY537S_IML_12hr_over_MCF7_ERY537S_VEH_12hr	NR2F2	2251.41	-0.557203	0.0658633	8.80426e-19	9.11629e-17
S2A	MCF7_ERY537S_IML_12hr_over_MCF7_ERY537S_VEH_12hr	MXD4	1267.63	0.641329	0.0762948	1.48825e-18	1.52975e-16
S2A	MCF7_ERY537S_IML_12hr_over_MCF7_ERY537S_VEH_12hr	BCL3	268.095	-1.41048	0.169087	1.83507e-18	1.87257e-16
S2A	MCF7_ERY537S_IML_12hr_over_MCF7_ERY537S_VEH_12hr	KIF21A	849.145	-0.718977	0.0868576	3.32682e-18	3.37038e-16
S2A	MCF7_ERY537S_IML_12hr_over_MCF7_ERY537S_VEH_12hr	PRLR	4571.19	-0.715372	0.0865874	3.86592e-18	3.88856e-16
S2A	MCF7_ERY537S_IML_12hr_over_MCF7_ERY537S_VEH_12hr	SIAH2	700.082	-0.753388	0.0915743	4.14851e-18	4.14322e-16
S2A	MCF7_ERY537S_IML_12hr_over_MCF7_ERY537S_VEH_12hr	GPRC5A	1518.84	-0.871191	0.107394	5.27888e-18	5.23501e-16
S2A	MCF7_ERY537S_IML_12hr_over_MCF7_ERY537S_VEH_12hr	IPO4	1337.24	-0.677261	0.0822437	5.70203e-18	5.61511e-16
S2A	MCF7_ERY537S_IML_12hr_over_MCF7_ERY537S_VEH_12hr	CCNE2	457.657	-1.01428	0.125958	6.54051e-18	6.39607e-16
S2A	MCF7_ERY537S_IML_12hr_over_MCF7_ERY537S_VEH_12hr	PUS1	513.517	-1.04585	0.129827	6.67578e-18	6.48334e-16
S2A	MCF7_ERY537S_IML_12hr_over_MCF7_ERY537S_VEH_12hr	PCDH10	928.417	0.654872	0.079645	6.72372e-18	6.48516e-16
S2A	MCF7_ERY537S_IML_12hr_over_MCF7_ERY537S_VEH_12hr	PNRC1	499.595	0.892476	0.110656	7.05812e-18	6.76139e-16
S2A	MCF7_ERY537S_IML_12hr_over_MCF7_ERY537S_VEH_12hr	PCDH1	633.672	0.891053	0.110636	7.79399e-18	7.40174e-16
S2A	MCF7_ERY537S_IML_12hr_over_MCF7_ERY537S_VEH_12hr	LRP10	2359.3	0.518608	0.0633242	7.83169e-18	7.40174e-16
S2A	MCF7_ERY537S_IML_12hr_over_MCF7_ERY537S_VEH_12hr	LAMA3	291.576	-1.10533	0.137583	9.36314e-18	8.79012e-16
S2A	MCF7_ERY537S_IML_12hr_over_MCF7_ERY537S_VEH_12hr	ATAD2	1975.07	-0.682137	0.0837715	1.19412e-17	1.11362e-15
S2A	MCF7_ERY537S_IML_12hr_over_MCF7_ERY537S_VEH_12hr	TXNDC5	1790.62	-0.540968	0.0664523	1.22916e-17	1.13875e-15
S2A	MCF7_ERY537S_IML_12hr_over_MCF7_ERY537S_VEH_12hr	MLPH	2411.49	-0.683208	0.0839572	1.24175e-17	1.1429e-15
S2A	MCF7_ERY537S_IML_12hr_over_MCF7_ERY537S_VEH_12hr	AEN	285.782	-1.25795	0.156291	1.44927e-17	1.32523e-15
S2A	MCF7_ERY537S_IML_12hr_over_MCF7_ERY537S_VEH_12hr	HSPB8	1109.8	-1.00557	0.126511	1.51548e-17	1.37684e-15
S2A	MCF7_ERY537S_IML_12hr_over_MCF7_ERY537S_VEH_12hr	LONRF2	546.289	-0.707625	0.0877133	1.98103e-17	1.78826e-15
S2A	MCF7_ERY537S_IML_12hr_over_MCF7_ERY537S_VEH_12hr	PSD3	494.74	0.984726	0.124556	2.12808e-17	1.90877e-15
S2A	MCF7_ERY537S_IML_12hr_over_MCF7_ERY537S_VEH_12hr	NACC2	721.863	0.777801	0.0973427	2.46749e-17	2.19919e-15
S2A	MCF7_ERY537S_IML_12hr_over_MCF7_ERY537S_VEH_12hr	ESRP1	1771.32	0.482089	0.0599481	2.56139e-17	2.25434e-15
S2A	MCF7_ERY537S_IML_12hr_over_MCF7_ERY537S_VEH_12hr	PPL	1348.26	0.79099	0.0991725	2.54995e-17	2.25434e-15
S2A	MCF7_ERY537S_IML_12hr_over_MCF7_ERY537S_VEH_12hr	TNRC18	2877.29	0.600319	0.0748365	3.58042e-17	3.13164e-15
S2A	MCF7_ERY537S_IML_12hr_over_MCF7_ERY537S_VEH_12hr	KRT8	78004.5	-0.653889	0.081852	4.51119e-17	3.9214e-15
S2A	MCF7_ERY537S_IML_12hr_over_MCF7_ERY537S_VEH_12hr	LHX4	224.957	-1.13685	0.144877	4.6701e-17	4.03462e-15
S2A	MCF7_ERY537S_IML_12hr_over_MCF7_ERY537S_VEH_12hr	CHD6	1160.09	0.634962	0.0795276	4.81919e-17	4.13803e-15
S2A	MCF7_ERY537S_IML_12hr_over_MCF7_ERY537S_VEH_12hr	MBOAT1	197.574	-1.26906	0.161053	5.7643e-17	4.91957e-15
S2A	MCF7_ERY537S_IML_12hr_over_MCF7_ERY537S_VEH_12hr	TRAM2	721.908	0.706092	0.0890312	5.98518e-17	5.07731e-15
S2A	MCF7_ERY537S_IML_12hr_over_MCF7_ERY537S_VEH_12hr	SNX24	209.284	-1.11872	0.143577	6.78911e-17	5.72481e-15
S2A	MCF7_ERY537S_IML_12hr_over_MCF7_ERY537S_VEH_12hr	TYMS	552.337	-0.827456	0.105879	7.37248e-17	6.17972e-15
S2A	MCF7_ERY537S_IML_12hr_over_MCF7_ERY537S_VEH_12hr	SLC44A2	2781.29	0.461292	0.0584098	8.45989e-17	7.04924e-15
S2A	MCF7_ERY537S_IML_12hr_over_MCF7_ERY537S_VEH_12hr	DRAM1	285.7	1.45393	0.185229	9.86216e-17	8.16935e-15
S2A	MCF7_ERY537S_IML_12hr_over_MCF7_ERY537S_VEH_12hr	BRI3BP	1487.17	-0.590661	0.0751642	1.30916e-16	1.0781e-14
S2A	MCF7_ERY537S_IML_12hr_over_MCF7_ERY537S_VEH_12hr	CD44	773.634	-0.748566	0.09638	1.74356e-16	1.42749e-14
S2A	MCF7_ERY537S_IML_12hr_over_MCF7_ERY537S_VEH_12hr	COL12A1	369.591	-1.64499	0.212826	1.87952e-16	1.52991e-14
S2A	MCF7_ERY537S_IML_12hr_over_MCF7_ERY537S_VEH_12hr	SORL1	1537.97	1.12081	0.146581	2.12458e-16	1.71944e-14
S2A	MCF7_ERY537S_IML_12hr_over_MCF7_ERY537S_VEH_12hr	PBX1	1440.37	0.70892	0.0917471	2.93851e-16	2.36458e-14
S2A	MCF7_ERY537S_IML_12hr_over_MCF7_ERY537S_VEH_12hr	CDV3	3278.69	-0.527164	0.0683261	3.6154e-16	2.89273e-14
S2A	MCF7_ERY537S_IML_12hr_over_MCF7_ERY537S_VEH_12hr	RRS1	450.524	-1.15776	0.153189	4.74673e-16	3.77646e-14
S2A	MCF7_ERY537S_IML_12hr_over_MCF7_ERY537S_VEH_12hr	LAMB2	2091.41	0.720874	0.0941961	4.91123e-16	3.88539e-14
S2A	MCF7_ERY537S_IML_12hr_over_MCF7_ERY537S_VEH_12hr	SSBP2	356.606	1.00611	0.134182	5.24461e-16	4.10303e-14
S2A	MCF7_ERY537S_IML_12hr_over_MCF7_ERY537S_VEH_12hr	EIF4A1	7096.97	-0.354704	0.0456106	5.23064e-16	4.10303e-14
S2A	MCF7_ERY537S_IML_12hr_over_MCF7_ERY537S_VEH_12hr	CABLES1	402.347	0.949003	0.127104	6.90412e-16	5.37148e-14
S2A	MCF7_ERY537S_IML_12hr_over_MCF7_ERY537S_VEH_12hr	KRT18	29666.4	-0.486811	0.0640605	8.61095e-16	6.6626e-14
S2A	MCF7_ERY537S_IML_12hr_over_MCF7_ERY537S_VEH_12hr	RNF213	1820.32	0.800859	0.106956	1.09219e-15	8.40449e-14
S2A	MCF7_ERY537S_IML_12hr_over_MCF7_ERY537S_VEH_12hr	CDCA7	78.1276	-3.86114	0.545393	1.71503e-15	1.31256e-13
S2A	MCF7_ERY537S_IML_12hr_over_MCF7_ERY537S_VEH_12hr	CDH3	1008.2	0.60354	0.0804521	2.06968e-15	1.57542e-13
S2A	MCF7_ERY537S_IML_12hr_over_MCF7_ERY537S_VEH_12hr	FAM46B	318.667	2.00326	0.277927	2.24928e-15	1.70292e-13
S2A	MCF7_ERY537S_IML_12hr_over_MCF7_ERY537S_VEH_12hr	ECI1	680.696	-0.673032	0.0901317	2.44728e-15	1.84292e-13
S2A	MCF7_ERY537S_IML_12hr_over_MCF7_ERY537S_VEH_12hr	GLIS2	288.342	0.976988	0.134043	2.55389e-15	1.91297e-13
S2A	MCF7_ERY537S_IML_12hr_over_MCF7_ERY537S_VEH_12hr	PTMA	12596.1	-0.436019	0.0583415	2.56787e-15	1.91327e-13
S2A	MCF7_ERY537S_IML_12hr_over_MCF7_ERY537S_VEH_12hr	PSD4	655.184	0.671867	0.0901162	2.67943e-15	1.98588e-13
S2A	MCF7_ERY537S_IML_12hr_over_MCF7_ERY537S_VEH_12hr	ELMSAN1	1093.2	-0.585943	0.0785025	2.72022e-15	2.00556e-13
S2A	MCF7_ERY537S_IML_12hr_over_MCF7_ERY537S_VEH_12hr	CDK6	303.283	1.25189	0.170147	2.90158e-15	2.1186e-13
S2A	MCF7_ERY537S_IML_12hr_over_MCF7_ERY537S_VEH_12hr	SYT12	220.609	-1.68705	0.229563	2.90363e-15	2.1186e-13
S2A	MCF7_ERY537S_IML_12hr_over_MCF7_ERY537S_VEH_12hr	TMEM164	584.059	-0.792901	0.10778	3.06449e-15	2.22444e-13
S2A	MCF7_ERY537S_IML_12hr_over_MCF7_ERY537S_VEH_12hr	SGK1	50.2047	-1.96983	0.274818	3.50814e-15	2.53341e-13
S2A	MCF7_ERY537S_IML_12hr_over_MCF7_ERY537S_VEH_12hr	C6orf132	601.855	-0.730166	0.0991783	4.20484e-15	3.02105e-13
S2A	MCF7_ERY537S_IML_12hr_over_MCF7_ERY537S_VEH_12hr	FAM214A	538.886	0.752239	0.102437	4.28502e-15	3.06303e-13
S2A	MCF7_ERY537S_IML_12hr_over_MCF7_ERY537S_VEH_12hr	CDC45	254.962	-1.20857	0.165931	4.3543e-15	3.09683e-13
S2A	MCF7_ERY537S_IML_12hr_over_MCF7_ERY537S_VEH_12hr	CCT2	3397.22	-0.447012	0.0604532	4.45824e-15	3.15482e-13
S2A	MCF7_ERY537S_IML_12hr_over_MCF7_ERY537S_VEH_12hr	CCDC86	455.83	-1.0074	0.139765	4.63347e-15	3.26242e-13
S2A	MCF7_ERY537S_IML_12hr_over_MCF7_ERY537S_VEH_12hr	VARS	1353.9	-0.607397	0.082422	5.57323e-15	3.90459e-13
S2A	MCF7_ERY537S_IML_12hr_over_MCF7_ERY537S_VEH_12hr	RERG	160.974	-1.42391	0.194912	5.8484e-15	4.07709e-13
S2A	MCF7_ERY537S_IML_12hr_over_MCF7_ERY537S_VEH_12hr	MYO19	779.762	-0.676566	0.0921927	6.2885e-15	4.3623e-13
S2A	MCF7_ERY537S_IML_12hr_over_MCF7_ERY537S_VEH_12hr	MYBL2	2002.41	-0.871938	0.121081	6.36103e-15	4.39098e-13
S2A	MCF7_ERY537S_IML_12hr_over_MCF7_ERY537S_VEH_12hr	TBKBP1	113.529	-1.22294	0.169107	6.64297e-15	4.55794e-13
S2A	MCF7_ERY537S_IML_12hr_over_MCF7_ERY537S_VEH_12hr	MREG	496.515	-0.743171	0.101941	6.66763e-15	4.55794e-13
S2A	MCF7_ERY537S_IML_12hr_over_MCF7_ERY537S_VEH_12hr	CDYL2	428.384	0.789568	0.109503	9.17686e-15	6.24293e-13
S2A	MCF7_ERY537S_IML_12hr_over_MCF7_ERY537S_VEH_12hr	IL4R	287.698	-1.09841	0.15427	1.01714e-14	6.88622e-13
S2A	MCF7_ERY537S_IML_12hr_over_MCF7_ERY537S_VEH_12hr	CDCA5	717.965	-0.756127	0.104751	1.04962e-14	7.07211e-13
S2A	MCF7_ERY537S_IML_12hr_over_MCF7_ERY537S_VEH_12hr	EPHB3	610.929	0.976059	0.137637	1.0879e-14	7.29513e-13
S2A	MCF7_ERY537S_IML_12hr_over_MCF7_ERY537S_VEH_12hr	RBBP8NL	268.843	0.924484	0.130512	1.25184e-14	8.31529e-13
S2A	MCF7_ERY537S_IML_12hr_over_MCF7_ERY537S_VEH_12hr	WWC1	1164.48	-0.653327	0.0900721	1.24729e-14	8.31529e-13
S2A	MCF7_ERY537S_IML_12hr_over_MCF7_ERY537S_VEH_12hr	TIPARP	529.163	-0.70473	0.0976018	1.33985e-14	8.85811e-13
S2A	MCF7_ERY537S_IML_12hr_over_MCF7_ERY537S_VEH_12hr	PBXIP1	772.504	0.690931	0.0956434	1.38069e-14	9.08545e-13
S2A	MCF7_ERY537S_IML_12hr_over_MCF7_ERY537S_VEH_12hr	TRERF1	201.098	1.03929	0.147317	1.45041e-14	9.49987e-13
S2A	MCF7_ERY537S_IML_12hr_over_MCF7_ERY537S_VEH_12hr	CYP1A1	1981.42	1.41138	0.197023	1.60313e-14	1.04515e-12
S2A	MCF7_ERY537S_IML_12hr_over_MCF7_ERY537S_VEH_12hr	DDX21	2942.02	-0.720773	0.100773	2.03401e-14	1.31995e-12
S2A	MCF7_ERY537S_IML_12hr_over_MCF7_ERY537S_VEH_12hr	IKZF2	149.789	1.04459	0.150098	2.88575e-14	1.86409e-12
S2A	MCF7_ERY537S_IML_12hr_over_MCF7_ERY537S_VEH_12hr	AIM1L	112.56	2.34858	0.35659	3.5082e-14	2.25582e-12
S2A	MCF7_ERY537S_IML_12hr_over_MCF7_ERY537S_VEH_12hr	CUEDC1	813.505	-0.658964	0.092856	3.80273e-14	2.43409e-12
S2A	MCF7_ERY537S_IML_12hr_over_MCF7_ERY537S_VEH_12hr	ABCA1	88.4503	1.44065	0.205191	4.41161e-14	2.81105e-12
S2A	MCF7_ERY537S_IML_12hr_over_MCF7_ERY537S_VEH_12hr	GAS7	41.1146	-4.25538	0.633055	4.61783e-14	2.91607e-12
S2A	MCF7_ERY537S_IML_12hr_over_MCF7_ERY537S_VEH_12hr	NTN1	462.92	-1.02587	0.148886	4.6067e-14	2.91607e-12
S2A	MCF7_ERY537S_IML_12hr_over_MCF7_ERY537S_VEH_12hr	BRCA1	498.83	-0.785328	0.113112	6.3725e-14	4.00614e-12
S2A	MCF7_ERY537S_IML_12hr_over_MCF7_ERY537S_VEH_12hr	FJX1	908.299	-1.82505	0.266883	6.5959e-14	4.12816e-12
S2A	MCF7_ERY537S_IML_12hr_over_MCF7_ERY537S_VEH_12hr	GINS1	516.759	-0.724776	0.103883	6.93714e-14	4.32251e-12
S2A	MCF7_ERY537S_IML_12hr_over_MCF7_ERY537S_VEH_12hr	IRS1	1425.61	0.569138	0.0812316	7.50869e-14	4.65804e-12
S2A	MCF7_ERY537S_IML_12hr_over_MCF7_ERY537S_VEH_12hr	RAB31	557.029	-0.914583	0.133978	8.00533e-14	4.94435e-12
S2A	MCF7_ERY537S_IML_12hr_over_MCF7_ERY537S_VEH_12hr	TACSTD2	3978.49	0.416425	0.0593362	8.46803e-14	5.20728e-12
S2A	MCF7_ERY537S_IML_12hr_over_MCF7_ERY537S_VEH_12hr	TJP2	792.107	0.655409	0.0938854	8.66795e-14	5.30705e-12
S2A	MCF7_ERY537S_IML_12hr_over_MCF7_ERY537S_VEH_12hr	STARD10	2559.64	-0.66062	0.0947395	9.05175e-14	5.51804e-12
S2A	MCF7_ERY537S_IML_12hr_over_MCF7_ERY537S_VEH_12hr	CDK2	861.785	-0.635334	0.0911897	9.88699e-14	6.00123e-12
S2A	MCF7_ERY537S_IML_12hr_over_MCF7_ERY537S_VEH_12hr	GCNT1	157.582	1.04181	0.153624	1.00021e-13	6.04505e-12
S2A	MCF7_ERY537S_IML_12hr_over_MCF7_ERY537S_VEH_12hr	DKC1	946.017	-0.608144	0.0873442	1.04095e-13	6.26437e-12
S2A	MCF7_ERY537S_IML_12hr_over_MCF7_ERY537S_VEH_12hr	YRDC	558.533	-0.963883	0.143248	1.43078e-13	8.57375e-12
S2A	MCF7_ERY537S_IML_12hr_over_MCF7_ERY537S_VEH_12hr	BRIP1	1578.33	-0.612909	0.0886784	1.48316e-13	8.84995e-12
S2A	MCF7_ERY537S_IML_12hr_over_MCF7_ERY537S_VEH_12hr	TP73	178.375	-1.2658	0.187665	2.23591e-13	1.32852e-11
S2A	MCF7_ERY537S_IML_12hr_over_MCF7_ERY537S_VEH_12hr	ARHGAP35	2342.43	0.523612	0.0766071	2.37763e-13	1.4068e-11
S2A	MCF7_ERY537S_IML_12hr_over_MCF7_ERY537S_VEH_12hr	SLITRK6	47.2676	1.86018	0.281045	2.5058e-13	1.47028e-11
S2A	MCF7_ERY537S_IML_12hr_over_MCF7_ERY537S_VEH_12hr	ABCB6	575.169	0.707554	0.104014	2.50378e-13	1.47028e-11
S2A	MCF7_ERY537S_IML_12hr_over_MCF7_ERY537S_VEH_12hr	KLF4	787.659	-0.631952	0.0925957	2.65541e-13	1.5516e-11
S2A	MCF7_ERY537S_IML_12hr_over_MCF7_ERY537S_VEH_12hr	LAPTM4A	1444.52	-0.448335	0.0656492	2.70304e-13	1.5729e-11
S2A	MCF7_ERY537S_IML_12hr_over_MCF7_ERY537S_VEH_12hr	SRM	920.571	-0.830658	0.124581	3.33998e-13	1.93554e-11
S2A	MCF7_ERY537S_IML_12hr_over_MCF7_ERY537S_VEH_12hr	SPDEF	1668.41	-0.638194	0.0940184	3.38631e-13	1.95435e-11
S2A	MCF7_ERY537S_IML_12hr_over_MCF7_ERY537S_VEH_12hr	IFRD2	630.216	-0.682654	0.100949	3.61539e-13	2.07804e-11
S2A	MCF7_ERY537S_IML_12hr_over_MCF7_ERY537S_VEH_12hr	NAB2	481.895	-0.910284	0.138001	3.93628e-13	2.25328e-11
S2A	MCF7_ERY537S_IML_12hr_over_MCF7_ERY537S_VEH_12hr	ZNRF1	932.47	-0.624075	0.0923312	4.19e-13	2.38881e-11
S2A	MCF7_ERY537S_IML_12hr_over_MCF7_ERY537S_VEH_12hr	SMIM14	2089.25	0.470847	0.0697785	4.45276e-13	2.52838e-11
S2A	MCF7_ERY537S_IML_12hr_over_MCF7_ERY537S_VEH_12hr	TNKS1BP1	2809.87	0.616072	0.0913406	4.6447e-13	2.62677e-11
S2A	MCF7_ERY537S_IML_12hr_over_MCF7_ERY537S_VEH_12hr	SOX12	931.605	0.686535	0.102192	4.8116e-13	2.71028e-11
S2A	MCF7_ERY537S_IML_12hr_over_MCF7_ERY537S_VEH_12hr	MYH14	1947.14	0.670652	0.0998415	5.09125e-13	2.85638e-11
S2A	MCF7_ERY537S_IML_12hr_over_MCF7_ERY537S_VEH_12hr	SGSM2	1347.2	0.639526	0.0951808	5.38636e-13	3.00995e-11
S2A	MCF7_ERY537S_IML_12hr_over_MCF7_ERY537S_VEH_12hr	NPNT	686.932	0.811061	0.122701	5.43612e-13	3.02575e-11
S2A	MCF7_ERY537S_IML_12hr_over_MCF7_ERY537S_VEH_12hr	TUBB	8363.48	-0.486131	0.0726026	6.21669e-13	3.44659e-11
S2A	MCF7_ERY537S_IML_12hr_over_MCF7_ERY537S_VEH_12hr	HIVEP2	205.937	1.16814	0.178334	6.27681e-13	3.46628e-11
S2A	MCF7_ERY537S_IML_12hr_over_MCF7_ERY537S_VEH_12hr	FMN1	409.4	-0.993284	0.152751	6.49651e-13	3.57359e-11
S2A	MCF7_ERY537S_IML_12hr_over_MCF7_ERY537S_VEH_12hr	GPR126	1010.29	0.627562	0.0938517	6.79973e-13	3.72583e-11
S2A	MCF7_ERY537S_IML_12hr_over_MCF7_ERY537S_VEH_12hr	AMD1	735.827	-0.643945	0.0963697	6.85599e-13	3.7421e-11
S2A	MCF7_ERY537S_IML_12hr_over_MCF7_ERY537S_VEH_12hr	SOX2	194.125	1.36297	0.206416	6.88776e-13	3.74492e-11
S2A	MCF7_ERY537S_IML_12hr_over_MCF7_ERY537S_VEH_12hr	LAMB1	545.519	1.22312	0.187066	7.85977e-13	4.25697e-11
S2A	MCF7_ERY537S_IML_12hr_over_MCF7_ERY537S_VEH_12hr	CCT6A	2716.22	-0.441472	0.0662242	8.60038e-13	4.64025e-11
S2A	MCF7_ERY537S_IML_12hr_over_MCF7_ERY537S_VEH_12hr	MRTO4	575.662	-0.819824	0.125717	9.39605e-13	5.0502e-11
S2A	MCF7_ERY537S_IML_12hr_over_MCF7_ERY537S_VEH_12hr	NBPF1	1176.33	-0.615049	0.0926372	9.43403e-13	5.05133e-11
S2A	MCF7_ERY537S_IML_12hr_over_MCF7_ERY537S_VEH_12hr	TSKU	310.276	-1.12345	0.17417	1.08098e-12	5.76605e-11
S2A	MCF7_ERY537S_IML_12hr_over_MCF7_ERY537S_VEH_12hr	WDR43	652.487	-0.663149	0.10048	1.13605e-12	6.03694e-11
S2A	MCF7_ERY537S_IML_12hr_over_MCF7_ERY537S_VEH_12hr	RERE	769.79	0.723955	0.110346	1.17709e-12	6.23148e-11
S2A	MCF7_ERY537S_IML_12hr_over_MCF7_ERY537S_VEH_12hr	SELENBP1	1048.78	0.968645	0.151302	1.28299e-12	6.76671e-11
S2A	MCF7_ERY537S_IML_12hr_over_MCF7_ERY537S_VEH_12hr	CHDH	314.414	-1.03455	0.162034	1.4317e-12	7.52283e-11
S2A	MCF7_ERY537S_IML_12hr_over_MCF7_ERY537S_VEH_12hr	NOLC1	2250.08	-0.59541	0.0906686	1.53448e-12	8.03293e-11
S2A	MCF7_ERY537S_IML_12hr_over_MCF7_ERY537S_VEH_12hr	ELOVL2	218.959	-1.22299	0.190202	1.58643e-12	8.27413e-11
S2A	MCF7_ERY537S_IML_12hr_over_MCF7_ERY537S_VEH_12hr	FAM110C	258.762	0.892108	0.139677	1.67143e-12	8.68529e-11
S2A	MCF7_ERY537S_IML_12hr_over_MCF7_ERY537S_VEH_12hr	NOP2	518.664	-0.735127	0.113233	1.75067e-12	9.06357e-11
S2A	MCF7_ERY537S_IML_12hr_over_MCF7_ERY537S_VEH_12hr	GPR37	100.477	1.26499	0.197965	2.26428e-12	1.16797e-10
S2A	MCF7_ERY537S_IML_12hr_over_MCF7_ERY537S_VEH_12hr	ABCE1	1039.93	-0.607689	0.0934838	2.36602e-12	1.216e-10
S2A	MCF7_ERY537S_IML_12hr_over_MCF7_ERY537S_VEH_12hr	PTPRU	616.666	0.620457	0.0956182	2.52919e-12	1.29513e-10
S2A	MCF7_ERY537S_IML_12hr_over_MCF7_ERY537S_VEH_12hr	RBBP8	388.125	-0.726399	0.112937	2.69498e-12	1.37503e-10
S2A	MCF7_ERY537S_IML_12hr_over_MCF7_ERY537S_VEH_12hr	VEPH1	308.238	-1.21768	0.191986	2.73343e-12	1.38961e-10
S2A	MCF7_ERY537S_IML_12hr_over_MCF7_ERY537S_VEH_12hr	ARL10	176.616	-1.14719	0.181823	2.83539e-12	1.43626e-10
S2A	MCF7_ERY537S_IML_12hr_over_MCF7_ERY537S_VEH_12hr	SH3BP4	651.705	0.738573	0.115191	2.90049e-12	1.46397e-10
S2A	MCF7_ERY537S_IML_12hr_over_MCF7_ERY537S_VEH_12hr	BAG3	1298.78	-0.471885	0.0729675	2.97023e-12	1.49381e-10
S2A	MCF7_ERY537S_IML_12hr_over_MCF7_ERY537S_VEH_12hr	E2F2	156.504	-1.37013	0.215192	3.13445e-12	1.56635e-10
S2A	MCF7_ERY537S_IML_12hr_over_MCF7_ERY537S_VEH_12hr	TXNRD1	3907.56	0.392874	0.0601932	3.1367e-12	1.56635e-10
S2A	MCF7_ERY537S_IML_12hr_over_MCF7_ERY537S_VEH_12hr	PLEKHH1	604.064	-0.745569	0.116703	3.25314e-12	1.61875e-10
S2A	MCF7_ERY537S_IML_12hr_over_MCF7_ERY537S_VEH_12hr	TTF2	542.609	-0.599194	0.0931405	3.67266e-12	1.82107e-10
S2A	MCF7_ERY537S_IML_12hr_over_MCF7_ERY537S_VEH_12hr	SPINT1	2813.15	0.350059	0.053326	3.96366e-12	1.95847e-10
S2A	MCF7_ERY537S_IML_12hr_over_MCF7_ERY537S_VEH_12hr	ALS2CL	265.345	-1.1059	0.177334	4.12265e-12	2.0299e-10
S2A	MCF7_ERY537S_IML_12hr_over_MCF7_ERY537S_VEH_12hr	SCARB1	1757.18	-0.502013	0.0784391	4.44581e-12	2.18139e-10
S2A	MCF7_ERY537S_IML_12hr_over_MCF7_ERY537S_VEH_12hr	WNT4	38.0779	-2.07279	0.344916	4.69467e-12	2.2955e-10
S2A	MCF7_ERY537S_IML_12hr_over_MCF7_ERY537S_VEH_12hr	TK1	1225.28	-0.673176	0.105664	4.87916e-12	2.37745e-10
S2A	MCF7_ERY537S_IML_12hr_over_MCF7_ERY537S_VEH_12hr	PIK3C2B	1103.33	0.548065	0.0858284	4.92673e-12	2.39235e-10
S2A	MCF7_ERY537S_IML_12hr_over_MCF7_ERY537S_VEH_12hr	FOXC1	170.554	-1.00485	0.162347	4.97126e-12	2.40568e-10
S2A	MCF7_ERY537S_IML_12hr_over_MCF7_ERY537S_VEH_12hr	DCAF13	1211.63	-0.453827	0.0711411	5.58969e-12	2.69569e-10
S2A	MCF7_ERY537S_IML_12hr_over_MCF7_ERY537S_VEH_12hr	PJA2	1131.74	0.537803	0.0846533	6.05122e-12	2.9083e-10
S2A	MCF7_ERY537S_IML_12hr_over_MCF7_ERY537S_VEH_12hr	SYDE2	241.764	0.828357	0.133138	6.25057e-12	2.99389e-10
S2A	MCF7_ERY537S_IML_12hr_over_MCF7_ERY537S_VEH_12hr	C4orf19	591.967	-0.974351	0.158363	6.36063e-12	3.03628e-10
S2A	MCF7_ERY537S_IML_12hr_over_MCF7_ERY537S_VEH_12hr	CD55	719.603	0.573646	0.0906545	7.22079e-12	3.43524e-10
S2A	MCF7_ERY537S_IML_12hr_over_MCF7_ERY537S_VEH_12hr	ARL3	429.079	-0.740279	0.118402	7.92707e-12	3.75855e-10
S2A	MCF7_ERY537S_IML_12hr_over_MCF7_ERY537S_VEH_12hr	TMEM135	364.925	0.753019	0.120637	7.95446e-12	3.75888e-10
S2A	MCF7_ERY537S_IML_12hr_over_MCF7_ERY537S_VEH_12hr	ITGA3	855.197	0.563156	0.0893022	8.26274e-12	3.8915e-10
S2A	MCF7_ERY537S_IML_12hr_over_MCF7_ERY537S_VEH_12hr	CHD3	1869.52	0.568374	0.0903208	9.01108e-12	4.2298e-10
S2A	MCF7_ERY537S_IML_12hr_over_MCF7_ERY537S_VEH_12hr	PAQR4	964.998	-0.613843	0.0976832	9.44771e-12	4.3998e-10
S2A	MCF7_ERY537S_IML_12hr_over_MCF7_ERY537S_VEH_12hr	IL17RB	186.286	-1.28021	0.207651	9.46698e-12	4.3998e-10
S2A	MCF7_ERY537S_IML_12hr_over_MCF7_ERY537S_VEH_12hr	MYOF	3351.31	-0.510989	0.0813183	9.40794e-12	4.3998e-10
S2A	MCF7_ERY537S_IML_12hr_over_MCF7_ERY537S_VEH_12hr	FEN1	784.782	-0.663043	0.105798	9.66821e-12	4.47854e-10
S2A	MCF7_ERY537S_IML_12hr_over_MCF7_ERY537S_VEH_12hr	ESR1	3610.63	0.320397	0.0494189	1.01408e-11	4.68205e-10
S2A	MCF7_ERY537S_IML_12hr_over_MCF7_ERY537S_VEH_12hr	GTPBP4	1503.78	-0.46522	0.0740793	1.0272e-11	4.72715e-10
S2A	MCF7_ERY537S_IML_12hr_over_MCF7_ERY537S_VEH_12hr	DSCC1	282.536	-0.862723	0.141019	1.03713e-11	4.75729e-10
S2A	MCF7_ERY537S_IML_12hr_over_MCF7_ERY537S_VEH_12hr	SLC25A19	203.723	-1.00597	0.166957	1.38996e-11	6.355e-10
S2A	MCF7_ERY537S_IML_12hr_over_MCF7_ERY537S_VEH_12hr	CTNND2	412.375	0.819734	0.134942	1.62819e-11	7.42014e-10
S2A	MCF7_ERY537S_IML_12hr_over_MCF7_ERY537S_VEH_12hr	ACPP	13.5249	3.67891	0.67045	1.68775e-11	7.64211e-10
S2A	MCF7_ERY537S_IML_12hr_over_MCF7_ERY537S_VEH_12hr	APEX1	1347.53	-0.441555	0.0710201	1.68349e-11	7.64211e-10
S2A	MCF7_ERY537S_IML_12hr_over_MCF7_ERY537S_VEH_12hr	C1QBP	1819.33	-0.455438	0.0734379	1.75373e-11	7.9154e-10
S2A	MCF7_ERY537S_IML_12hr_over_MCF7_ERY537S_VEH_12hr	ATP8B2	506.153	0.64896	0.105092	1.77037e-11	7.96498e-10
S2A	MCF7_ERY537S_IML_12hr_over_MCF7_ERY537S_VEH_12hr	SLBP	687.689	-0.63114	0.102149	1.78884e-11	8.02244e-10
S2A	MCF7_ERY537S_IML_12hr_over_MCF7_ERY537S_VEH_12hr	ILF2	2157.71	-0.344744	0.054524	2.09657e-11	9.37265e-10
S2A	MCF7_ERY537S_IML_12hr_over_MCF7_ERY537S_VEH_12hr	ASF1B	445.814	-0.790927	0.130668	2.1323e-11	9.50225e-10
S2A	MCF7_ERY537S_IML_12hr_over_MCF7_ERY537S_VEH_12hr	MRPL3	1133.32	-0.468576	0.0760193	2.13956e-11	9.50451e-10
S2A	MCF7_ERY537S_IML_12hr_over_MCF7_ERY537S_VEH_12hr	ADAM9	2431.36	0.423257	0.0683408	2.17976e-11	9.65264e-10
S2A	MCF7_ERY537S_IML_12hr_over_MCF7_ERY537S_VEH_12hr	KHNYN	1193.54	0.441049	0.0714346	2.22333e-11	9.8147e-10
S2A	MCF7_ERY537S_IML_12hr_over_MCF7_ERY537S_VEH_12hr	KIAA1161	1415.82	0.593932	0.0966389	2.26322e-11	9.95956e-10
S2A	MCF7_ERY537S_IML_12hr_over_MCF7_ERY537S_VEH_12hr	ESRP2	2017.39	-0.401084	0.0645567	2.27978e-11	1.00012e-09
S2A	MCF7_ERY537S_IML_12hr_over_MCF7_ERY537S_VEH_12hr	IDS	1072.92	0.426532	0.0690025	2.30313e-11	1.00723e-09
S2A	MCF7_ERY537S_IML_12hr_over_MCF7_ERY537S_VEH_12hr	EPHA4	578.375	0.847251	0.141313	2.34508e-11	1.0224e-09
S2A	MCF7_ERY537S_IML_12hr_over_MCF7_ERY537S_VEH_12hr	FNBP1	901.646	0.47634	0.0776825	2.57089e-11	1.11739e-09
S2A	MCF7_ERY537S_IML_12hr_over_MCF7_ERY537S_VEH_12hr	PKMYT1	847.879	-0.758928	0.125544	2.60755e-11	1.12983e-09
S2A	MCF7_ERY537S_IML_12hr_over_MCF7_ERY537S_VEH_12hr	MAL2	3147.08	0.456168	0.0743652	2.68615e-11	1.16032e-09
S2A	MCF7_ERY537S_IML_12hr_over_MCF7_ERY537S_VEH_12hr	SYT1	333.68	0.654936	0.107713	3.12135e-11	1.34418e-09
S2A	MCF7_ERY537S_IML_12hr_over_MCF7_ERY537S_VEH_12hr	GPATCH4	479.526	-0.794938	0.133194	3.4967e-11	1.50124e-09
S2A	MCF7_ERY537S_IML_12hr_over_MCF7_ERY537S_VEH_12hr	RGS16	69.2597	-1.71116	0.291154	4.07324e-11	1.74345e-09
S2A	MCF7_ERY537S_IML_12hr_over_MCF7_ERY537S_VEH_12hr	POC1B	257.135	-0.719282	0.1207	5.22204e-11	2.22839e-09
S2A	MCF7_ERY537S_IML_12hr_over_MCF7_ERY537S_VEH_12hr	KCNK5	73.6594	-1.93593	0.340192	5.33975e-11	2.27173e-09
S2A	MCF7_ERY537S_IML_12hr_over_MCF7_ERY537S_VEH_12hr	NASP	861.326	-0.482317	0.0802909	5.53315e-11	2.34692e-09
S2A	MCF7_ERY537S_IML_12hr_over_MCF7_ERY537S_VEH_12hr	BTG2	366.293	0.772936	0.130852	5.59962e-11	2.36798e-09
S2A	MCF7_ERY537S_IML_12hr_over_MCF7_ERY537S_VEH_12hr	PNO1	286.46	-0.796687	0.136816	8.23379e-11	3.4715e-09
S2A	MCF7_ERY537S_IML_12hr_over_MCF7_ERY537S_VEH_12hr	BLM	161.979	-0.994882	0.173659	8.31626e-11	3.49581e-09
S2A	MCF7_ERY537S_IML_12hr_over_MCF7_ERY537S_VEH_12hr	EIF5	2889.6	-0.323493	0.0526348	8.62015e-11	3.61277e-09
S2A	MCF7_ERY537S_IML_12hr_over_MCF7_ERY537S_VEH_12hr	MEF2D	476.558	0.659353	0.111601	8.6619e-11	3.61949e-09
S2A	MCF7_ERY537S_IML_12hr_over_MCF7_ERY537S_VEH_12hr	SLC6A6	976.597	-0.456551	0.0769181	9.23487e-11	3.8475e-09
S2A	MCF7_ERY537S_IML_12hr_over_MCF7_ERY537S_VEH_12hr	TMPO	2535.14	-0.391323	0.0653251	1.01219e-10	4.20464e-09
S2A	MCF7_ERY537S_IML_12hr_over_MCF7_ERY537S_VEH_12hr	DNASE1L2	71.0981	-1.23841	0.215504	1.03179e-10	4.27343e-09
S2A	MCF7_ERY537S_IML_12hr_over_MCF7_ERY537S_VEH_12hr	WDR77	515.464	-0.641374	0.109131	1.08274e-10	4.47131e-09
S2A	MCF7_ERY537S_IML_12hr_over_MCF7_ERY537S_VEH_12hr	GFRA1	1049.68	-0.801042	0.138862	1.11014e-10	4.57105e-09
S2A	MCF7_ERY537S_IML_12hr_over_MCF7_ERY537S_VEH_12hr	SH3RF2	176.065	-1.68475	0.295159	1.13201e-10	4.64751e-09
S2A	MCF7_ERY537S_IML_12hr_over_MCF7_ERY537S_VEH_12hr	MYBBP1A	863.521	-0.67459	0.115288	1.15903e-10	4.74462e-09
S2A	MCF7_ERY537S_IML_12hr_over_MCF7_ERY537S_VEH_12hr	SHROOM2	299.691	0.805866	0.139988	1.16442e-10	4.75287e-09
S2A	MCF7_ERY537S_IML_12hr_over_MCF7_ERY537S_VEH_12hr	NR3C1	456.714	0.71655	0.123113	1.19714e-10	4.87227e-09
S2A	MCF7_ERY537S_IML_12hr_over_MCF7_ERY537S_VEH_12hr	C8orf46	36.2796	-2.78465	0.55664	1.27847e-10	5.18829e-09
S2A	MCF7_ERY537S_IML_12hr_over_MCF7_ERY537S_VEH_12hr	SLC9A1	1038.58	0.598619	0.102375	1.36597e-10	5.52747e-09
S2A	MCF7_ERY537S_IML_12hr_over_MCF7_ERY537S_VEH_12hr	TMEM194A	671.106	-0.559225	0.0958096	1.47694e-10	5.95937e-09
S2A	MCF7_ERY537S_IML_12hr_over_MCF7_ERY537S_VEH_12hr	IGSF9	661.805	0.738116	0.12814	1.54831e-10	6.22952e-09
S2A	MCF7_ERY537S_IML_12hr_over_MCF7_ERY537S_VEH_12hr	SEMA3C	3125.62	-0.425636	0.0724482	1.56184e-10	6.26605e-09
S2A	MCF7_ERY537S_IML_12hr_over_MCF7_ERY537S_VEH_12hr	CTNNA1	5110.75	0.340911	0.0567157	1.59001e-10	6.36093e-09
S2A	MCF7_ERY537S_IML_12hr_over_MCF7_ERY537S_VEH_12hr	LYAR	289.617	-0.886501	0.156956	1.6043e-10	6.39993e-09
S2A	MCF7_ERY537S_IML_12hr_over_MCF7_ERY537S_VEH_12hr	GRAMD1A	452.964	0.813565	0.142887	1.62039e-10	6.44587e-09
S2A	MCF7_ERY537S_IML_12hr_over_MCF7_ERY537S_VEH_12hr	CALHM2	187.813	0.851241	0.150294	1.65186e-10	6.55255e-09
S2A	MCF7_ERY537S_IML_12hr_over_MCF7_ERY537S_VEH_12hr	ZNF395	526.197	0.583024	0.100401	1.74785e-10	6.91383e-09
S2A	MCF7_ERY537S_IML_12hr_over_MCF7_ERY537S_VEH_12hr	EIF3B	3534.04	-0.431783	0.0740131	1.93047e-10	7.61481e-09
S2A	MCF7_ERY537S_IML_12hr_over_MCF7_ERY537S_VEH_12hr	SAT1	895.011	0.805818	0.142264	1.98535e-10	7.80941e-09
S2A	MCF7_ERY537S_IML_12hr_over_MCF7_ERY537S_VEH_12hr	RNF223	410.711	-1.12257	0.200951	2.08163e-10	8.16532e-09
S2A	MCF7_ERY537S_IML_12hr_over_MCF7_ERY537S_VEH_12hr	DYRK1B	175.732	0.855865	0.152391	2.13396e-10	8.34733e-09
S2A	MCF7_ERY537S_IML_12hr_over_MCF7_ERY537S_VEH_12hr	HIST1H2BC	143.855	0.996857	0.179344	2.231e-10	8.70276e-09
S2A	MCF7_ERY537S_IML_12hr_over_MCF7_ERY537S_VEH_12hr	QSOX1	2338.57	-0.378618	0.0644695	2.36549e-10	9.20189e-09
S2A	MCF7_ERY537S_IML_12hr_over_MCF7_ERY537S_VEH_12hr	MYO1B	1770.14	0.447871	0.077482	2.45096e-10	9.5081e-09
S2A	MCF7_ERY537S_IML_12hr_over_MCF7_ERY537S_VEH_12hr	ABTB2	377.173	-0.641482	0.111891	2.49661e-10	9.65858e-09
S2A	MCF7_ERY537S_IML_12hr_over_MCF7_ERY537S_VEH_12hr	PAQR5	76.2178	-1.2504	0.223647	2.52175e-10	9.72911e-09
S2A	MCF7_ERY537S_IML_12hr_over_MCF7_ERY537S_VEH_12hr	BAZ2A	1997.04	0.430722	0.0744577	2.61033e-10	1.00433e-08
S2A	MCF7_ERY537S_IML_12hr_over_MCF7_ERY537S_VEH_12hr	C11orf82	204.435	-0.874937	0.157334	2.73795e-10	1.05057e-08
S2A	MCF7_ERY537S_IML_12hr_over_MCF7_ERY537S_VEH_12hr	HDAC5	531.6	0.755848	0.134041	2.86336e-10	1.0957e-08
S2A	MCF7_ERY537S_IML_12hr_over_MCF7_ERY537S_VEH_12hr	NOL6	673.025	-0.556682	0.0972698	2.87866e-10	1.09857e-08
S2A	MCF7_ERY537S_IML_12hr_over_MCF7_ERY537S_VEH_12hr	NOP58	1027.18	-0.513635	0.08978	2.97424e-10	1.13198e-08
S2A	MCF7_ERY537S_IML_12hr_over_MCF7_ERY537S_VEH_12hr	RAD54L	172.119	-0.959902	0.174279	3.06091e-10	1.1587e-08
S2A	MCF7_ERY537S_IML_12hr_over_MCF7_ERY537S_VEH_12hr	TRIQK	701.396	0.570461	0.0998727	3.05567e-10	1.1587e-08
S2A	MCF7_ERY537S_IML_12hr_over_MCF7_ERY537S_VEH_12hr	UCK2	341.458	-0.714919	0.126383	3.07591e-10	1.16126e-08
S2A	MCF7_ERY537S_IML_12hr_over_MCF7_ERY537S_VEH_12hr	TXNIP	1023.67	0.648866	0.114058	3.16101e-10	1.1902e-08
S2A	MCF7_ERY537S_IML_12hr_over_MCF7_ERY537S_VEH_12hr	ATG2A	577.057	0.504321	0.0883031	3.18025e-10	1.19425e-08
S2A	MCF7_ERY537S_IML_12hr_over_MCF7_ERY537S_VEH_12hr	EPS15L1	623.818	-0.533995	0.093572	3.19104e-10	1.19511e-08
S2A	MCF7_ERY537S_IML_12hr_over_MCF7_ERY537S_VEH_12hr	FAM214B	128.356	1.13177	0.205616	3.33991e-10	1.24755e-08
S2A	MCF7_ERY537S_IML_12hr_over_MCF7_ERY537S_VEH_12hr	PTPN13	621.715	0.706486	0.125268	3.49575e-10	1.30231e-08
S2A	MCF7_ERY537S_IML_12hr_over_MCF7_ERY537S_VEH_12hr	SASH1	247.882	0.790478	0.141853	3.57143e-10	1.32699e-08
S2A	MCF7_ERY537S_IML_12hr_over_MCF7_ERY537S_VEH_12hr	GRB7	130.243	1.1732	0.213832	3.93478e-10	1.45815e-08
S2A	MCF7_ERY537S_IML_12hr_over_MCF7_ERY537S_VEH_12hr	VWF	15.2193	-2.4337	0.493003	4.12076e-10	1.52115e-08
S2A	MCF7_ERY537S_IML_12hr_over_MCF7_ERY537S_VEH_12hr	NRIP1	796.909	-0.536491	0.0947489	4.12639e-10	1.52115e-08
S2A	MCF7_ERY537S_IML_12hr_over_MCF7_ERY537S_VEH_12hr	TUFT1	1236.94	0.490794	0.0866885	4.33948e-10	1.59552e-08
S2A	MCF7_ERY537S_IML_12hr_over_MCF7_ERY537S_VEH_12hr	ARHGEF17	1225.68	0.578042	0.102403	4.47306e-10	1.64036e-08
S2A	MCF7_ERY537S_IML_12hr_over_MCF7_ERY537S_VEH_12hr	CDC25A	141.582	-1.27738	0.232896	4.68582e-10	1.71391e-08
S2A	MCF7_ERY537S_IML_12hr_over_MCF7_ERY537S_VEH_12hr	ATP2B4	614.279	0.631651	0.112399	4.84156e-10	1.76629e-08
S2A	MCF7_ERY537S_IML_12hr_over_MCF7_ERY537S_VEH_12hr	POLE3	1021.73	-0.448825	0.0795571	5.54802e-10	2.01879e-08
S2A	MCF7_ERY537S_IML_12hr_over_MCF7_ERY537S_VEH_12hr	MYADM	615.319	0.858553	0.157832	5.7081e-10	2.07169e-08
S2A	MCF7_ERY537S_IML_12hr_over_MCF7_ERY537S_VEH_12hr	MBTPS1	2895.36	0.336284	0.0578965	5.78905e-10	2.09566e-08
S2A	MCF7_ERY537S_IML_12hr_over_MCF7_ERY537S_VEH_12hr	RASGRP1	100.087	-2.15732	0.426716	6.25105e-10	2.25711e-08
S2A	MCF7_ERY537S_IML_12hr_over_MCF7_ERY537S_VEH_12hr	PDLIM2	84.3224	-1.20961	0.224266	6.90477e-10	2.48678e-08
S2A	MCF7_ERY537S_IML_12hr_over_MCF7_ERY537S_VEH_12hr	SOX13	1194.03	0.396311	0.0699835	6.96818e-10	2.50321e-08
S2A	MCF7_ERY537S_IML_12hr_over_MCF7_ERY537S_VEH_12hr	CHEK1	458.801	-0.914198	0.170223	7.12586e-10	2.55334e-08
S2A	MCF7_ERY537S_IML_12hr_over_MCF7_ERY537S_VEH_12hr	PRELID1	1943.12	-0.487675	0.0876781	7.76505e-10	2.77532e-08
S2A	MCF7_ERY537S_IML_12hr_over_MCF7_ERY537S_VEH_12hr	LRP1	216.484	1.03301	0.193795	7.93144e-10	2.82761e-08
S2A	MCF7_ERY537S_IML_12hr_over_MCF7_ERY537S_VEH_12hr	TP53INP2	222.051	0.717992	0.131215	8.48374e-10	3.01687e-08
S2A	MCF7_ERY537S_IML_12hr_over_MCF7_ERY537S_VEH_12hr	MXD3	1517.42	-0.469755	0.0846178	8.64294e-10	3.05804e-08
S2A	MCF7_ERY537S_IML_12hr_over_MCF7_ERY537S_VEH_12hr	CLUH	1815.92	-0.51285	0.0926302	8.63914e-10	3.05804e-08
S2A	MCF7_ERY537S_IML_12hr_over_MCF7_ERY537S_VEH_12hr	GOLM1	762.37	-0.413685	0.073975	9.12504e-10	3.22052e-08
S2A	MCF7_ERY537S_IML_12hr_over_MCF7_ERY537S_VEH_12hr	SGK3	60.3102	-1.53372	0.286201	9.51032e-10	3.34811e-08
S2A	MCF7_ERY537S_IML_12hr_over_MCF7_ERY537S_VEH_12hr	SLC7A1	936.064	-0.61317	0.111515	9.79972e-10	3.44139e-08
S2A	MCF7_ERY537S_IML_12hr_over_MCF7_ERY537S_VEH_12hr	TNRC6B	273.994	0.75764	0.139962	9.91854e-10	3.47445e-08
S2A	MCF7_ERY537S_IML_12hr_over_MCF7_ERY537S_VEH_12hr	URB2	332.614	-0.874319	0.164237	1.02489e-09	3.58128e-08
S2A	MCF7_ERY537S_IML_12hr_over_MCF7_ERY537S_VEH_12hr	PIAS3	1397.18	0.457349	0.0827677	1.04704e-09	3.6496e-08
S2A	MCF7_ERY537S_IML_12hr_over_MCF7_ERY537S_VEH_12hr	COBLL1	458.252	0.676344	0.123897	1.0542e-09	3.6655e-08
S2A	MCF7_ERY537S_IML_12hr_over_MCF7_ERY537S_VEH_12hr	PPM1J	69.5412	-1.52004	0.28467	1.064e-09	3.69046e-08
S2A	MCF7_ERY537S_IML_12hr_over_MCF7_ERY537S_VEH_12hr	CHAF1B	240.317	-0.806046	0.150372	1.07639e-09	3.72425e-08
S2A	MCF7_ERY537S_IML_12hr_over_MCF7_ERY537S_VEH_12hr	ANXA9	1814.12	-0.744988	0.137866	1.10114e-09	3.80056e-08
S2A	MCF7_ERY537S_IML_12hr_over_MCF7_ERY537S_VEH_12hr	CAPN2	1148.39	-0.56595	0.103259	1.13392e-09	3.90413e-08
S2A	MCF7_ERY537S_IML_12hr_over_MCF7_ERY537S_VEH_12hr	TOMM40	1058.75	-0.505012	0.091996	1.13928e-09	3.913e-08
S2A	MCF7_ERY537S_IML_12hr_over_MCF7_ERY537S_VEH_12hr	GART	1089.64	-0.478109	0.0870925	1.2015e-09	4.11668e-08
S2A	MCF7_ERY537S_IML_12hr_over_MCF7_ERY537S_VEH_12hr	KDM5B	2334.6	0.532744	0.097432	1.24841e-09	4.22598e-08
S2A	MCF7_ERY537S_IML_12hr_over_MCF7_ERY537S_VEH_12hr	RFC3	393.56	-0.630472	0.115693	1.24496e-09	4.22598e-08
S2A	MCF7_ERY537S_IML_12hr_over_MCF7_ERY537S_VEH_12hr	HSP90AB1	17575.8	-0.292957	0.0507044	1.23984e-09	4.22598e-08
S2A	MCF7_ERY537S_IML_12hr_over_MCF7_ERY537S_VEH_12hr	CAD	1115.19	-0.525189	0.096023	1.24583e-09	4.22598e-08
S2A	MCF7_ERY537S_IML_12hr_over_MCF7_ERY537S_VEH_12hr	UTRN	659.619	0.703668	0.130017	1.23857e-09	4.22598e-08
S2A	MCF7_ERY537S_IML_12hr_over_MCF7_ERY537S_VEH_12hr	RFC4	451.079	-0.79823	0.149623	1.27459e-09	4.30425e-08
S2A	MCF7_ERY537S_IML_12hr_over_MCF7_ERY537S_VEH_12hr	PXN	2777.51	0.366688	0.0653523	1.27785e-09	4.30494e-08
S2A	MCF7_ERY537S_IML_12hr_over_MCF7_ERY537S_VEH_12hr	ASAP3	398.815	0.764947	0.143824	1.59856e-09	5.37254e-08
S2A	MCF7_ERY537S_IML_12hr_over_MCF7_ERY537S_VEH_12hr	ATP2A3	2269.41	0.535834	0.0988251	1.6069e-09	5.38771e-08
S2A	MCF7_ERY537S_IML_12hr_over_MCF7_ERY537S_VEH_12hr	TOM1L2	1133.13	0.422751	0.077335	1.76368e-09	5.89933e-08
S2A	MCF7_ERY537S_IML_12hr_over_MCF7_ERY537S_VEH_12hr	SULT2B1	260.674	-0.717149	0.134624	1.85644e-09	6.19488e-08
S2A	MCF7_ERY537S_IML_12hr_over_MCF7_ERY537S_VEH_12hr	NUMA1	4591.71	0.427026	0.0783252	1.86292e-09	6.20181e-08
S2A	MCF7_ERY537S_IML_12hr_over_MCF7_ERY537S_VEH_12hr	PLD1	275.367	0.760136	0.143614	1.87005e-09	6.21087e-08
S2A	MCF7_ERY537S_IML_12hr_over_MCF7_ERY537S_VEH_12hr	CTNND1	3698.59	0.334675	0.0596422	1.88582e-09	6.24851e-08
S2A	MCF7_ERY537S_IML_12hr_over_MCF7_ERY537S_VEH_12hr	MCMBP	839.552	-0.500712	0.0927666	1.92131e-09	6.35115e-08
S2A	MCF7_ERY537S_IML_12hr_over_MCF7_ERY537S_VEH_12hr	USP31	253.559	-0.844657	0.162024	2.04103e-09	6.7311e-08
S2A	MCF7_ERY537S_IML_12hr_over_MCF7_ERY537S_VEH_12hr	FOXK2	1312.09	-0.421475	0.0774645	2.05751e-09	6.76958e-08
S2A	MCF7_ERY537S_IML_12hr_over_MCF7_ERY537S_VEH_12hr	ALAD	860.033	0.46202	0.0856269	2.14924e-09	7.05492e-08
S2A	MCF7_ERY537S_IML_12hr_over_MCF7_ERY537S_VEH_12hr	PTPRK	1066.68	0.495494	0.0922361	2.23558e-09	7.32126e-08
S2A	MCF7_ERY537S_IML_12hr_over_MCF7_ERY537S_VEH_12hr	TMEM30A	1720.06	0.330851	0.0592404	2.30985e-09	7.54695e-08
S2A	MCF7_ERY537S_IML_12hr_over_MCF7_ERY537S_VEH_12hr	CA8	191.287	-0.945785	0.184248	2.40884e-09	7.85216e-08
S2A	MCF7_ERY537S_IML_12hr_over_MCF7_ERY537S_VEH_12hr	FAM168A	1161.02	0.420281	0.0776674	2.45222e-09	7.97509e-08
S2A	MCF7_ERY537S_IML_12hr_over_MCF7_ERY537S_VEH_12hr	ENDOD1	340.689	-0.640184	0.120399	2.48615e-09	8.0668e-08
S2A	MCF7_ERY537S_IML_12hr_over_MCF7_ERY537S_VEH_12hr	SLC25A29	1366.35	0.519804	0.0974703	2.66938e-09	8.64143e-08
S2A	MCF7_ERY537S_IML_12hr_over_MCF7_ERY537S_VEH_12hr	ZSWIM8	1469.66	0.419111	0.0776585	2.6819e-09	8.66204e-08
S2A	MCF7_ERY537S_IML_12hr_over_MCF7_ERY537S_VEH_12hr	LMNB1	1606.73	-0.433875	0.0807264	2.76394e-09	8.90658e-08
S2A	MCF7_ERY537S_IML_12hr_over_MCF7_ERY537S_VEH_12hr	GCH1	449.728	-0.551782	0.103839	2.8662e-09	9.21504e-08
S2A	MCF7_ERY537S_IML_12hr_over_MCF7_ERY537S_VEH_12hr	CXCR5	769.687	0.422322	0.0786539	3.06062e-09	9.81769e-08
S2A	MCF7_ERY537S_IML_12hr_over_MCF7_ERY537S_VEH_12hr	NFIC	1123.06	-0.598279	0.113148	3.13821e-09	1.00437e-07
S2A	MCF7_ERY537S_IML_12hr_over_MCF7_ERY537S_VEH_12hr	GRB14	121.105	1.09645	0.216123	3.20418e-09	1.02316e-07
S2A	MCF7_ERY537S_IML_12hr_over_MCF7_ERY537S_VEH_12hr	YPEL3	462.437	0.832796	0.162274	3.25631e-09	1.03745e-07
S2A	MCF7_ERY537S_IML_12hr_over_MCF7_ERY537S_VEH_12hr	PTPRF	5340.64	0.368103	0.0676531	3.33008e-09	1.05856e-07
S2A	MCF7_ERY537S_IML_12hr_over_MCF7_ERY537S_VEH_12hr	DIEXF	232.655	-0.842355	0.164672	3.43335e-09	1.08893e-07
S2A	MCF7_ERY537S_IML_12hr_over_MCF7_ERY537S_VEH_12hr	SDC1	1272.67	-0.502897	0.0951816	3.5873e-09	1.1352e-07
S2A	MCF7_ERY537S_IML_12hr_over_MCF7_ERY537S_VEH_12hr	AMIGO2	371.594	0.841634	0.16492	3.66363e-09	1.15675e-07
S2A	MCF7_ERY537S_IML_12hr_over_MCF7_ERY537S_VEH_12hr	MELK	366.17	-0.616693	0.117566	3.8083e-09	1.19974e-07
S2A	MCF7_ERY537S_IML_12hr_over_MCF7_ERY537S_VEH_12hr	CDR2L	402.824	-0.658892	0.126121	3.86643e-09	1.21534e-07
S2A	MCF7_ERY537S_IML_12hr_over_MCF7_ERY537S_VEH_12hr	DOCK11	115.257	1.14099	0.226226	3.88983e-09	1.21975e-07
S2A	MCF7_ERY537S_IML_12hr_over_MCF7_ERY537S_VEH_12hr	TUBA1A	2386.81	-0.486149	0.0921631	3.89781e-09	1.21975e-07
S2A	MCF7_ERY537S_IML_12hr_over_MCF7_ERY537S_VEH_12hr	LAMA5	5176.57	0.548141	0.104427	4.07679e-09	1.27294e-07
S2A	MCF7_ERY537S_IML_12hr_over_MCF7_ERY537S_VEH_12hr	SIGMAR1	612.003	-0.70649	0.136548	4.30327e-09	1.34068e-07
S2A	MCF7_ERY537S_IML_12hr_over_MCF7_ERY537S_VEH_12hr	FAM65A	537.921	0.623215	0.119687	4.60127e-09	1.43036e-07
S2A	MCF7_ERY537S_IML_12hr_over_MCF7_ERY537S_VEH_12hr	DNAJA1	2209.1	-0.372423	0.0694937	5.03125e-09	1.56057e-07
S2A	MCF7_ERY537S_IML_12hr_over_MCF7_ERY537S_VEH_12hr	KIAA0922	231.652	0.806795	0.159378	5.13922e-09	1.58707e-07
S2A	MCF7_ERY537S_IML_12hr_over_MCF7_ERY537S_VEH_12hr	PERP	2554.87	-0.387972	0.0728287	5.12829e-09	1.58707e-07
S2A	MCF7_ERY537S_IML_12hr_over_MCF7_ERY537S_VEH_12hr	CAV1	199.282	-0.882801	0.176374	5.33736e-09	1.64465e-07
S2A	MCF7_ERY537S_IML_12hr_over_MCF7_ERY537S_VEH_12hr	AMOTL1	273.07	-0.71013	0.13854	5.43454e-09	1.67094e-07
S2A	MCF7_ERY537S_IML_12hr_over_MCF7_ERY537S_VEH_12hr	P2RY6	370.263	0.828903	0.164747	5.53959e-09	1.69725e-07
S2A	MCF7_ERY537S_IML_12hr_over_MCF7_ERY537S_VEH_12hr	NUDCD1	685.232	-0.441956	0.0843286	5.5442e-09	1.69725e-07
S2A	MCF7_ERY537S_IML_12hr_over_MCF7_ERY537S_VEH_12hr	PLK2	1237.19	0.565739	0.109102	5.60907e-09	1.71338e-07
S2A	MCF7_ERY537S_IML_12hr_over_MCF7_ERY537S_VEH_12hr	ENC1	585.503	0.693978	0.13559	5.98484e-09	1.82421e-07
S2A	MCF7_ERY537S_IML_12hr_over_MCF7_ERY537S_VEH_12hr	H6PD	601.396	0.536626	0.103828	6.34485e-09	1.92977e-07
S2A	MCF7_ERY537S_IML_12hr_over_MCF7_ERY537S_VEH_12hr	RNF150	95.7283	-1.31526	0.264286	6.45006e-09	1.95333e-07
S2A	MCF7_ERY537S_IML_12hr_over_MCF7_ERY537S_VEH_12hr	ATP8A1	142.937	1.12938	0.228595	6.43897e-09	1.95333e-07
S2A	MCF7_ERY537S_IML_12hr_over_MCF7_ERY537S_VEH_12hr	C20orf27	481.621	-0.578485	0.112391	6.75113e-09	2.04012e-07
S2A	MCF7_ERY537S_IML_12hr_over_MCF7_ERY537S_VEH_12hr	RFC5	471.022	-0.498421	0.0966594	7.18587e-09	2.16684e-07
S2A	MCF7_ERY537S_IML_12hr_over_MCF7_ERY537S_VEH_12hr	CITED2	1619.03	-0.388648	0.073877	7.35356e-09	2.21267e-07
S2A	MCF7_ERY537S_IML_12hr_over_MCF7_ERY537S_VEH_12hr	ABHD4	423.266	0.641912	0.125717	7.43156e-09	2.23137e-07
S2A	MCF7_ERY537S_IML_12hr_over_MCF7_ERY537S_VEH_12hr	TBL1XR1	1186.35	0.443618	0.0855672	7.4739e-09	2.23931e-07
S2A	MCF7_ERY537S_IML_12hr_over_MCF7_ERY537S_VEH_12hr	FOXO6	111.787	-1.12536	0.229335	7.56741e-09	2.26251e-07
S2A	MCF7_ERY537S_IML_12hr_over_MCF7_ERY537S_VEH_12hr	TCOF1	1253.63	-0.488538	0.0948568	7.60018e-09	2.26749e-07
S2A	MCF7_ERY537S_IML_12hr_over_MCF7_ERY537S_VEH_12hr	RRP12	1042.8	-0.580701	0.11358	8.04643e-09	2.39556e-07
S2A	MCF7_ERY537S_IML_12hr_over_MCF7_ERY537S_VEH_12hr	ESCO2	183.956	-0.849318	0.171832	8.08482e-09	2.40191e-07
S2A	MCF7_ERY537S_IML_12hr_over_MCF7_ERY537S_VEH_12hr	BASP1	1692.43	0.49783	0.0971172	8.45908e-09	2.50781e-07
S2A	MCF7_ERY537S_IML_12hr_over_MCF7_ERY537S_VEH_12hr	KIAA0020	332.423	-0.758223	0.151744	8.65301e-09	2.55991e-07
S2A	MCF7_ERY537S_IML_12hr_over_MCF7_ERY537S_VEH_12hr	CCDC120	549.051	0.60434	0.118746	8.75025e-09	2.58325e-07
S2A	MCF7_ERY537S_IML_12hr_over_MCF7_ERY537S_VEH_12hr	SCARB2	1319.3	0.404026	0.0776605	8.82112e-09	2.59872e-07
S2A	MCF7_ERY537S_IML_12hr_over_MCF7_ERY537S_VEH_12hr	MAX	527.222	-0.489296	0.0956259	9.06808e-09	2.6659e-07
S2A	MCF7_ERY537S_IML_12hr_over_MCF7_ERY537S_VEH_12hr	FAM20C	515.022	0.790182	0.159307	9.15931e-09	2.68508e-07
S2A	MCF7_ERY537S_IML_12hr_over_MCF7_ERY537S_VEH_12hr	DENND3	205.689	0.839843	0.170572	9.17146e-09	2.68508e-07
S2A	MCF7_ERY537S_IML_12hr_over_MCF7_ERY537S_VEH_12hr	ORC1	138.855	-1.00726	0.207261	9.20723e-09	2.68996e-07
S2A	MCF7_ERY537S_IML_12hr_over_MCF7_ERY537S_VEH_12hr	AMOT	65.5422	1.30192	0.265749	9.24392e-09	2.69509e-07
S2A	MCF7_ERY537S_IML_12hr_over_MCF7_ERY537S_VEH_12hr	BCL9L	3080.8	0.400972	0.0771595	9.34016e-09	2.71752e-07
S2A	MCF7_ERY537S_IML_12hr_over_MCF7_ERY537S_VEH_12hr	PA2G4	1617.26	-0.400177	0.0770031	9.39096e-09	2.72667e-07
S2A	MCF7_ERY537S_IML_12hr_over_MCF7_ERY537S_VEH_12hr	AC117834.1	355.554	0.58536	0.115232	9.4678e-09	2.74332e-07
S2A	MCF7_ERY537S_IML_12hr_over_MCF7_ERY537S_VEH_12hr	HECTD4	1250.69	0.526024	0.103591	1.03619e-08	2.99621e-07
S2A	MCF7_ERY537S_IML_12hr_over_MCF7_ERY537S_VEH_12hr	CYCS	1867.57	-0.40758	0.0789794	1.07554e-08	3.10364e-07
S2A	MCF7_ERY537S_IML_12hr_over_MCF7_ERY537S_VEH_12hr	EEF1A2	7789.62	0.453235	0.0887712	1.08997e-08	3.13884e-07
S2A	MCF7_ERY537S_IML_12hr_over_MCF7_ERY537S_VEH_12hr	CACNG4	2098.83	-0.502648	0.0992067	1.14553e-08	3.2921e-07
S2A	MCF7_ERY537S_IML_12hr_over_MCF7_ERY537S_VEH_12hr	TRIB1	486.283	0.870057	0.179298	1.1885e-08	3.40864e-07
S2A	MCF7_ERY537S_IML_12hr_over_MCF7_ERY537S_VEH_12hr	PXK	270.985	-0.827973	0.169819	1.21132e-08	3.46703e-07
S2A	MCF7_ERY537S_IML_12hr_over_MCF7_ERY537S_VEH_12hr	TTC3	2767.01	0.469565	0.0925769	1.21952e-08	3.48342e-07
S2A	MCF7_ERY537S_IML_12hr_over_MCF7_ERY537S_VEH_12hr	ARID5B	370.749	0.813925	0.16694	1.27329e-08	3.62966e-07
S2A	MCF7_ERY537S_IML_12hr_over_MCF7_ERY537S_VEH_12hr	RNF24	482.034	0.554044	0.110242	1.30504e-08	3.71263e-07
S2A	MCF7_ERY537S_IML_12hr_over_MCF7_ERY537S_VEH_12hr	PNP	560.391	-0.459945	0.0909054	1.35239e-08	3.83958e-07
S2A	MCF7_ERY537S_IML_12hr_over_MCF7_ERY537S_VEH_12hr	XRCC2	136.134	-0.984727	0.205858	1.35845e-08	3.84803e-07
S2A	MCF7_ERY537S_IML_12hr_over_MCF7_ERY537S_VEH_12hr	PTGES3	3995.37	-0.318892	0.0601983	1.36083e-08	3.84803e-07
S2A	MCF7_ERY537S_IML_12hr_over_MCF7_ERY537S_VEH_12hr	CYP1B1	6748.35	0.451765	0.0893812	1.44111e-08	4.06689e-07
S2A	MCF7_ERY537S_IML_12hr_over_MCF7_ERY537S_VEH_12hr	PXDN	1263.04	0.420551	0.0827376	1.48135e-08	4.17208e-07
S2A	MCF7_ERY537S_IML_12hr_over_MCF7_ERY537S_VEH_12hr	TRPM4	562.01	0.546167	0.109181	1.487e-08	4.17484e-07
S2A	MCF7_ERY537S_IML_12hr_over_MCF7_ERY537S_VEH_12hr	C10orf2	281.647	-0.804378	0.165825	1.48826e-08	4.17484e-07
S2A	MCF7_ERY537S_IML_12hr_over_MCF7_ERY537S_VEH_12hr	STARD7	1708.9	-0.303532	0.0571029	1.50913e-08	4.22496e-07
S2A	MCF7_ERY537S_IML_12hr_over_MCF7_ERY537S_VEH_12hr	ARSD	1058.73	0.461483	0.0916163	1.51304e-08	4.22751e-07
S2A	MCF7_ERY537S_IML_12hr_over_MCF7_ERY537S_VEH_12hr	PTPRS	981.117	0.518839	0.103857	1.60592e-08	4.47814e-07
S2A	MCF7_ERY537S_IML_12hr_over_MCF7_ERY537S_VEH_12hr	CDC42EP4	582.509	0.502077	0.100385	1.61135e-08	4.4844e-07
S2A	MCF7_ERY537S_IML_12hr_over_MCF7_ERY537S_VEH_12hr	FAM43A	212.129	-0.726309	0.148402	1.62392e-08	4.51046e-07
S2A	MCF7_ERY537S_IML_12hr_over_MCF7_ERY537S_VEH_12hr	PTPN14	836.009	0.78402	0.161734	1.63121e-08	4.52178e-07
S2A	MCF7_ERY537S_IML_12hr_over_MCF7_ERY537S_VEH_12hr	PCDH7	301.726	0.746668	0.153117	1.6377e-08	4.53087e-07
S2A	MCF7_ERY537S_IML_12hr_over_MCF7_ERY537S_VEH_12hr	CYP51A1	1658.42	-0.352454	0.0680192	1.66976e-08	4.6105e-07
S2A	MCF7_ERY537S_IML_12hr_over_MCF7_ERY537S_VEH_12hr	RNPS1	1816.45	-0.326441	0.0622896	1.6793e-08	4.62164e-07
S2A	MCF7_ERY537S_IML_12hr_over_MCF7_ERY537S_VEH_12hr	CTDSP1	889.031	0.464913	0.0927123	1.68036e-08	4.62164e-07
S2A	MCF7_ERY537S_IML_12hr_over_MCF7_ERY537S_VEH_12hr	TCF19	492.875	-0.574764	0.11573	1.71267e-08	4.70133e-07
S2A	MCF7_ERY537S_IML_12hr_over_MCF7_ERY537S_VEH_12hr	AKAP13	691.756	0.561191	0.112944	1.72694e-08	4.73127e-07
S2A	MCF7_ERY537S_IML_12hr_over_MCF7_ERY537S_VEH_12hr	GPER1	72.0011	1.10359	0.233467	1.77932e-08	4.86532e-07
S2A	MCF7_ERY537S_IML_12hr_over_MCF7_ERY537S_VEH_12hr	NOL11	1210.47	-0.359927	0.0698982	1.82148e-08	4.97094e-07
S2A	MCF7_ERY537S_IML_12hr_over_MCF7_ERY537S_VEH_12hr	ANKRD50	760.022	0.499009	0.100289	1.85421e-08	5.04073e-07
S2A	MCF7_ERY537S_IML_12hr_over_MCF7_ERY537S_VEH_12hr	PMM2	642.681	-0.548824	0.110684	1.85263e-08	5.04073e-07
S2A	MCF7_ERY537S_IML_12hr_over_MCF7_ERY537S_VEH_12hr	BRIX1	483.309	-0.533973	0.107659	1.88202e-08	5.10647e-07
S2A	MCF7_ERY537S_IML_12hr_over_MCF7_ERY537S_VEH_12hr	TSC22D1	897.047	0.385201	0.0756813	1.9157e-08	5.18786e-07
S2A	MCF7_ERY537S_IML_12hr_over_MCF7_ERY537S_VEH_12hr	LHFPL2	241.414	0.70839	0.145738	2.04135e-08	5.51753e-07
S2A	MCF7_ERY537S_IML_12hr_over_MCF7_ERY537S_VEH_12hr	AHDC1	516.174	-0.484587	0.0979013	2.20261e-08	5.94199e-07
S2A	MCF7_ERY537S_IML_12hr_over_MCF7_ERY537S_VEH_12hr	PUS7	387.298	-0.727713	0.150706	2.21786e-08	5.97168e-07
S2A	MCF7_ERY537S_IML_12hr_over_MCF7_ERY537S_VEH_12hr	NKAIN1	68.8861	-1.49909	0.320085	2.36284e-08	6.3499e-07
S2A	MCF7_ERY537S_IML_12hr_over_MCF7_ERY537S_VEH_12hr	EXOSC2	509.204	-0.503641	0.102256	2.37706e-08	6.37595e-07
S2A	MCF7_ERY537S_IML_12hr_over_MCF7_ERY537S_VEH_12hr	YPEL5	453.209	0.492801	0.100261	2.57114e-08	6.88341e-07
S2A	MCF7_ERY537S_IML_12hr_over_MCF7_ERY537S_VEH_12hr	TPBG	1239.18	-0.424275	0.0853521	2.60859e-08	6.97042e-07
S2A	MCF7_ERY537S_IML_12hr_over_MCF7_ERY537S_VEH_12hr	SLC29A1	325.843	-0.754274	0.158263	2.70558e-08	7.2159e-07
S2A	MCF7_ERY537S_IML_12hr_over_MCF7_ERY537S_VEH_12hr	RHOU	144.755	-0.755561	0.158861	2.82141e-08	7.51062e-07
S2A	MCF7_ERY537S_IML_12hr_over_MCF7_ERY537S_VEH_12hr	SMS	1202.82	-0.399556	0.0800716	2.84707e-08	7.56462e-07
S2A	MCF7_ERY537S_IML_12hr_over_MCF7_ERY537S_VEH_12hr	NRP1	518.9	0.59255	0.122006	2.86718e-08	7.59264e-07
S2A	MCF7_ERY537S_IML_12hr_over_MCF7_ERY537S_VEH_12hr	GGA2	1030.35	-0.343984	0.0674525	2.8684e-08	7.59264e-07
S2A	MCF7_ERY537S_IML_12hr_over_MCF7_ERY537S_VEH_12hr	TGIF2	319.151	-0.613484	0.126598	2.89817e-08	7.65703e-07
S2A	MCF7_ERY537S_IML_12hr_over_MCF7_ERY537S_VEH_12hr	COMT	995.342	0.463304	0.0943595	2.91103e-08	7.65854e-07
S2A	MCF7_ERY537S_IML_12hr_over_MCF7_ERY537S_VEH_12hr	TC2N	793.958	0.478919	0.0977621	2.91218e-08	7.65854e-07
S2A	MCF7_ERY537S_IML_12hr_over_MCF7_ERY537S_VEH_12hr	KDM6B	537.539	0.527805	0.108262	2.91808e-08	7.65854e-07
S2A	MCF7_ERY537S_IML_12hr_over_MCF7_ERY537S_VEH_12hr	SRPRB	679.984	-0.457077	0.0930064	2.92049e-08	7.65854e-07
S2A	MCF7_ERY537S_IML_12hr_over_MCF7_ERY537S_VEH_12hr	CGREF1	226.491	-0.867699	0.185997	2.95757e-08	7.74136e-07
S2A	MCF7_ERY537S_IML_12hr_over_MCF7_ERY537S_VEH_12hr	NPM3	316.45	-0.669044	0.139143	2.99903e-08	7.83531e-07
S2A	MCF7_ERY537S_IML_12hr_over_MCF7_ERY537S_VEH_12hr	TRIM14	412.696	-0.708885	0.14864	3.15882e-08	8.23751e-07
S2A	MCF7_ERY537S_IML_12hr_over_MCF7_ERY537S_VEH_12hr	LRRFIP2	392.846	-0.528097	0.108773	3.22759e-08	8.40128e-07
S2A	MCF7_ERY537S_IML_12hr_over_MCF7_ERY537S_VEH_12hr	DDX10	288.293	-0.765094	0.162162	3.25704e-08	8.4623e-07
S2A	MCF7_ERY537S_IML_12hr_over_MCF7_ERY537S_VEH_12hr	ERCC6L	136.856	-0.849474	0.182504	3.27583e-08	8.49544e-07
S2A	MCF7_ERY537S_IML_12hr_over_MCF7_ERY537S_VEH_12hr	FRMD6	244.412	0.63153	0.131379	3.35496e-08	8.68467e-07
S2A	MCF7_ERY537S_IML_12hr_over_MCF7_ERY537S_VEH_12hr	CLIP1	1526.39	0.317003	0.0617504	3.37662e-08	8.72469e-07
S2A	MCF7_ERY537S_IML_12hr_over_MCF7_ERY537S_VEH_12hr	ASB13	299.159	-0.703897	0.148013	3.42824e-08	8.84186e-07
S2A	MCF7_ERY537S_IML_12hr_over_MCF7_ERY537S_VEH_12hr	TRPS1	4526.63	0.420591	0.0855216	3.52113e-08	9.0648e-07
S2A	MCF7_ERY537S_IML_12hr_over_MCF7_ERY537S_VEH_12hr	PPAP2C	304.601	0.700748	0.147578	3.5888e-08	9.22218e-07
S2A	MCF7_ERY537S_IML_12hr_over_MCF7_ERY537S_VEH_12hr	KIAA1217	391.191	0.662035	0.138714	3.63262e-08	9.31778e-07
S2A	MCF7_ERY537S_IML_12hr_over_MCF7_ERY537S_VEH_12hr	CDK1	1024.36	-0.489701	0.101029	3.66536e-08	9.38465e-07
S2A	MCF7_ERY537S_IML_12hr_over_MCF7_ERY537S_VEH_12hr	C6orf141	115.491	-1.2627	0.27529	3.74979e-08	9.5834e-07
S2A	MCF7_ERY537S_IML_12hr_over_MCF7_ERY537S_VEH_12hr	C19orf48	593.764	-0.562541	0.116934	3.78786e-08	9.66316e-07
S2A	MCF7_ERY537S_IML_12hr_over_MCF7_ERY537S_VEH_12hr	DCAF11	668.929	0.491119	0.101515	3.82506e-08	9.7404e-07
S2A	MCF7_ERY537S_IML_12hr_over_MCF7_ERY537S_VEH_12hr	OTUD6B	394.893	-0.547845	0.1139	3.90075e-08	9.91523e-07
S2A	MCF7_ERY537S_IML_12hr_over_MCF7_ERY537S_VEH_12hr	GLUL	2194.1	-0.345772	0.0687014	3.98964e-08	1.01104e-06
S2A	MCF7_ERY537S_IML_12hr_over_MCF7_ERY537S_VEH_12hr	METRNL	1082.62	-0.529659	0.110075	3.99189e-08	1.01104e-06
S2A	MCF7_ERY537S_IML_12hr_over_MCF7_ERY537S_VEH_12hr	DCTPP1	736.899	-0.487373	0.100902	4.02037e-08	1.01643e-06
S2A	MCF7_ERY537S_IML_12hr_over_MCF7_ERY537S_VEH_12hr	BCOR	473.21	0.507662	0.10535	4.03567e-08	1.01846e-06
S2A	MCF7_ERY537S_IML_12hr_over_MCF7_ERY537S_VEH_12hr	POLD3	308.368	-0.560752	0.116943	4.10285e-08	1.03357e-06
S2A	MCF7_ERY537S_IML_12hr_over_MCF7_ERY537S_VEH_12hr	HSPA8	25510.6	-0.416191	0.0850558	4.12856e-08	1.03819e-06
S2A	MCF7_ERY537S_IML_12hr_over_MCF7_ERY537S_VEH_12hr	NTMT1	540.375	-0.535806	0.111663	4.21713e-08	1.05857e-06
S2A	MCF7_ERY537S_IML_12hr_over_MCF7_ERY537S_VEH_12hr	CDC42BPA	966.128	0.563288	0.117725	4.2959e-08	1.07642e-06
S2A	MCF7_ERY537S_IML_12hr_over_MCF7_ERY537S_VEH_12hr	S1PR3	416.786	0.664476	0.14047	4.40503e-08	1.10181e-06
S2A	MCF7_ERY537S_IML_12hr_over_MCF7_ERY537S_VEH_12hr	SHISA2	227.61	-0.981137	0.216498	4.49799e-08	1.12306e-06
S2A	MCF7_ERY537S_IML_12hr_over_MCF7_ERY537S_VEH_12hr	GEMIN4	463.067	-0.49093	0.102336	4.69483e-08	1.17013e-06
S2A	MCF7_ERY537S_IML_12hr_over_MCF7_ERY537S_VEH_12hr	PROM2	927.125	0.51189	0.106954	4.70443e-08	1.17046e-06
S2A	MCF7_ERY537S_IML_12hr_over_MCF7_ERY537S_VEH_12hr	MRPL17	393.179	-0.667563	0.142032	5.02931e-08	1.24908e-06
S2A	MCF7_ERY537S_IML_12hr_over_MCF7_ERY537S_VEH_12hr	ID3	1029.2	0.904271	0.199594	5.07335e-08	1.2578e-06
S2A	MCF7_ERY537S_IML_12hr_over_MCF7_ERY537S_VEH_12hr	TRIP13	567.537	-0.52368	0.109949	5.14343e-08	1.27293e-06
S2A	MCF7_ERY537S_IML_12hr_over_MCF7_ERY537S_VEH_12hr	P4HA2	412.771	-0.542766	0.11416	5.16796e-08	1.27676e-06
S2A	MCF7_ERY537S_IML_12hr_over_MCF7_ERY537S_VEH_12hr	EPHB4	972.559	0.429728	0.0890008	5.24925e-08	1.29457e-06
S2A	MCF7_ERY537S_IML_12hr_over_MCF7_ERY537S_VEH_12hr	EIF2S1	1546.12	-0.436017	0.0904946	5.32256e-08	1.31036e-06
S2A	MCF7_ERY537S_IML_12hr_over_MCF7_ERY537S_VEH_12hr	PRPF19	2171.99	-0.375616	0.0765536	5.50034e-08	1.35176e-06
S2A	MCF7_ERY537S_IML_12hr_over_MCF7_ERY537S_VEH_12hr	STON1	35.8048	1.67516	0.380492	5.56407e-08	1.36504e-06
S2A	MCF7_ERY537S_IML_12hr_over_MCF7_ERY537S_VEH_12hr	TNRC6C	350.396	0.557999	0.118071	5.77016e-08	1.40952e-06
S2A	MCF7_ERY537S_IML_12hr_over_MCF7_ERY537S_VEH_12hr	NPAS1	74.6459	1.727	0.396015	5.77543e-08	1.40952e-06
S2A	MCF7_ERY537S_IML_12hr_over_MCF7_ERY537S_VEH_12hr	MCM8	290.931	-0.656476	0.140325	5.76202e-08	1.40952e-06
S2A	MCF7_ERY537S_IML_12hr_over_MCF7_ERY537S_VEH_12hr	SRSF3	2729.46	-0.33942	0.0682138	5.80862e-08	1.41273e-06
S2A	MCF7_ERY537S_IML_12hr_over_MCF7_ERY537S_VEH_12hr	SSH3	1240.49	0.438879	0.0914769	5.80702e-08	1.41273e-06
S2A	MCF7_ERY537S_IML_12hr_over_MCF7_ERY537S_VEH_12hr	EPB41L5	754.062	0.500081	0.105376	5.91525e-08	1.43618e-06
S2A	MCF7_ERY537S_IML_12hr_over_MCF7_ERY537S_VEH_12hr	PABPC4	2083.45	-0.315376	0.0627645	6.1196e-08	1.48324e-06
S2A	MCF7_ERY537S_IML_12hr_over_MCF7_ERY537S_VEH_12hr	HELZ2	1224.69	0.553473	0.117468	6.23356e-08	1.50827e-06
S2A	MCF7_ERY537S_IML_12hr_over_MCF7_ERY537S_VEH_12hr	STRAP	1497.53	-0.341705	0.0690685	6.54463e-08	1.58081e-06
S2A	MCF7_ERY537S_IML_12hr_over_MCF7_ERY537S_VEH_12hr	WIPF1	206.889	-0.76407	0.16745	6.70777e-08	1.61745e-06
S2A	MCF7_ERY537S_IML_12hr_over_MCF7_ERY537S_VEH_12hr	ACADSB	287.913	0.599391	0.128474	7.09209e-08	1.70719e-06
S2A	MCF7_ERY537S_IML_12hr_over_MCF7_ERY537S_VEH_12hr	MAPT	294.894	-0.623449	0.134165	7.30768e-08	1.75609e-06
S2A	MCF7_ERY537S_IML_12hr_over_MCF7_ERY537S_VEH_12hr	EBNA1BP2	790.951	-0.449994	0.0949607	7.36236e-08	1.76621e-06
S2A	MCF7_ERY537S_IML_12hr_over_MCF7_ERY537S_VEH_12hr	PRKAR1A	4403.88	0.21865	0.0419755	7.39968e-08	1.77215e-06
S2A	MCF7_ERY537S_IML_12hr_over_MCF7_ERY537S_VEH_12hr	BOD1	520.55	-0.50355	0.107197	7.43215e-08	1.7769e-06
S2A	MCF7_ERY537S_IML_12hr_over_MCF7_ERY537S_VEH_12hr	CEBPB	966.61	-0.608536	0.130954	7.5764e-08	1.80832e-06
S2A	MCF7_ERY537S_IML_12hr_over_MCF7_ERY537S_VEH_12hr	SRSF7	1108.97	-0.571831	0.122654	7.62855e-08	1.81769e-06
S2A	MCF7_ERY537S_IML_12hr_over_MCF7_ERY537S_VEH_12hr	STAG2	1266.36	0.494133	0.105201	7.64258e-08	1.81795e-06
S2A	MCF7_ERY537S_IML_12hr_over_MCF7_ERY537S_VEH_12hr	TACC1	1172.71	0.519048	0.110901	7.78192e-08	1.84798e-06
S2A	MCF7_ERY537S_IML_12hr_over_MCF7_ERY537S_VEH_12hr	PRMT5	952.896	-0.373787	0.0772208	7.8582e-08	1.86295e-06
S2A	MCF7_ERY537S_IML_12hr_over_MCF7_ERY537S_VEH_12hr	ARID3A	257.652	0.600871	0.129547	8.03209e-08	1.90097e-06
S2A	MCF7_ERY537S_IML_12hr_over_MCF7_ERY537S_VEH_12hr	SERINC1	1075.51	0.361349	0.0743308	8.07793e-08	1.90862e-06
S2A	MCF7_ERY537S_IML_12hr_over_MCF7_ERY537S_VEH_12hr	HSPA9	3864.81	-0.255162	0.0498581	8.09438e-08	1.9093e-06
S2A	MCF7_ERY537S_IML_12hr_over_MCF7_ERY537S_VEH_12hr	PGAM5	615.914	-0.495809	0.10589	8.17527e-08	1.92515e-06
S2A	MCF7_ERY537S_IML_12hr_over_MCF7_ERY537S_VEH_12hr	CA2	456.892	-0.471388	0.100411	8.34729e-08	1.95911e-06
S2A	MCF7_ERY537S_IML_12hr_over_MCF7_ERY537S_VEH_12hr	NR2F6	913.958	-0.531021	0.11394	8.33919e-08	1.95911e-06
S2A	MCF7_ERY537S_IML_12hr_over_MCF7_ERY537S_VEH_12hr	MCCC1	1052.47	0.424777	0.0898127	8.91553e-08	2.08552e-06
S2A	MCF7_ERY537S_IML_12hr_over_MCF7_ERY537S_VEH_12hr	IGFBP5	4896.84	1.10292	0.252232	8.91055e-08	2.08552e-06
S2A	MCF7_ERY537S_IML_12hr_over_MCF7_ERY537S_VEH_12hr	GRN	2724.52	0.33572	0.0685345	9.05079e-08	2.11365e-06
S2A	MCF7_ERY537S_IML_12hr_over_MCF7_ERY537S_VEH_12hr	RTN2	169.991	0.775132	0.172851	9.18743e-08	2.14201e-06
S2A	MCF7_ERY537S_IML_12hr_over_MCF7_ERY537S_VEH_12hr	CALCOCO1	479.405	0.564493	0.122125	9.35264e-08	2.17692e-06
S2A	MCF7_ERY537S_IML_12hr_over_MCF7_ERY537S_VEH_12hr	CDCA4	627.958	-0.497495	0.107058	9.66419e-08	2.24573e-06
S2A	MCF7_ERY537S_IML_12hr_over_MCF7_ERY537S_VEH_12hr	PRRT3	419.182	0.508447	0.109612	9.76932e-08	2.26642e-06
S2A	MCF7_ERY537S_IML_12hr_over_MCF7_ERY537S_VEH_12hr	SH3PXD2A	51.7122	-1.13308	0.260377	9.82555e-08	2.27571e-06
S2A	MCF7_ERY537S_IML_12hr_over_MCF7_ERY537S_VEH_12hr	GATA3	9621.43	0.26478	0.0524088	1.01699e-07	2.3516e-06
S2A	MCF7_ERY537S_IML_12hr_over_MCF7_ERY537S_VEH_12hr	EPHA1	276.93	0.61582	0.134652	1.047e-07	2.41702e-06
S2A	MCF7_ERY537S_IML_12hr_over_MCF7_ERY537S_VEH_12hr	ARRDC3	516.355	0.684552	0.151468	1.08964e-07	2.51133e-06
S2A	MCF7_ERY537S_IML_12hr_over_MCF7_ERY537S_VEH_12hr	DMRTA1	72.6011	1.0805	0.250054	1.11188e-07	2.55423e-06
S2A	MCF7_ERY537S_IML_12hr_over_MCF7_ERY537S_VEH_12hr	PPARA	94.3623	1.01182	0.233911	1.1103e-07	2.55423e-06
S2A	MCF7_ERY537S_IML_12hr_over_MCF7_ERY537S_VEH_12hr	GRPEL1	405.035	-0.523805	0.113802	1.1178e-07	2.56366e-06
S2A	MCF7_ERY537S_IML_12hr_over_MCF7_ERY537S_VEH_12hr	SOCS2	129.371	0.773149	0.174106	1.12446e-07	2.57475e-06
S2A	MCF7_ERY537S_IML_12hr_over_MCF7_ERY537S_VEH_12hr	MED16	535.484	0.477704	0.103217	1.12856e-07	2.57993e-06
S2A	MCF7_ERY537S_IML_12hr_over_MCF7_ERY537S_VEH_12hr	RASSF3	419.769	-0.535082	0.116865	1.22213e-07	2.7893e-06
S2A	MCF7_ERY537S_IML_12hr_over_MCF7_ERY537S_VEH_12hr	CAPN8	85.4562	-1.52621	0.357586	1.22733e-07	2.79665e-06
S2A	MCF7_ERY537S_IML_12hr_over_MCF7_ERY537S_VEH_12hr	POLA1	416.49	-0.573702	0.12582	1.22978e-07	2.79771e-06
S2A	MCF7_ERY537S_IML_12hr_over_MCF7_ERY537S_VEH_12hr	LRP5	1339.09	0.36373	0.0762902	1.26249e-07	2.86749e-06
S2A	MCF7_ERY537S_IML_12hr_over_MCF7_ERY537S_VEH_12hr	MTHFR	408.154	0.48752	0.10625	1.3224e-07	2.99873e-06
S2A	MCF7_ERY537S_IML_12hr_over_MCF7_ERY537S_VEH_12hr	KIAA1147	605.057	0.461319	0.100139	1.3374e-07	3.02153e-06
S2A	MCF7_ERY537S_IML_12hr_over_MCF7_ERY537S_VEH_12hr	ZMYM3	661.126	0.410379	0.0879058	1.33878e-07	3.02153e-06
S2A	MCF7_ERY537S_IML_12hr_over_MCF7_ERY537S_VEH_12hr	BRPF3	867.107	0.38279	0.0811586	1.3389e-07	3.02153e-06
S2A	MCF7_ERY537S_IML_12hr_over_MCF7_ERY537S_VEH_12hr	PLA2G15	422.62	-0.490856	0.107449	1.44104e-07	3.24683e-06
S2A	MCF7_ERY537S_IML_12hr_over_MCF7_ERY537S_VEH_12hr	LIMCH1	157.886	1.64535	0.395023	1.4507e-07	3.26338e-06
S2A	MCF7_ERY537S_IML_12hr_over_MCF7_ERY537S_VEH_12hr	HNRNPU	5888.97	-0.195163	0.0381064	1.46097e-07	3.28124e-06
S2A	MCF7_ERY537S_IML_12hr_over_MCF7_ERY537S_VEH_12hr	RHBDF1	1100.37	0.478841	0.104861	1.51474e-07	3.3966e-06
S2A	MCF7_ERY537S_IML_12hr_over_MCF7_ERY537S_VEH_12hr	ST8SIA6	27.5536	-1.77065	0.436131	1.55377e-07	3.47305e-06
S2A	MCF7_ERY537S_IML_12hr_over_MCF7_ERY537S_VEH_12hr	RND3	479.519	0.576478	0.127883	1.55297e-07	3.47305e-06
S2A	MCF7_ERY537S_IML_12hr_over_MCF7_ERY537S_VEH_12hr	UBA5	622.222	0.428623	0.0932177	1.66289e-07	3.71107e-06
S2A	MCF7_ERY537S_IML_12hr_over_MCF7_ERY537S_VEH_12hr	BIRC3	38.1644	-1.45336	0.345193	1.66605e-07	3.71222e-06
S2A	MCF7_ERY537S_IML_12hr_over_MCF7_ERY537S_VEH_12hr	FANCA	936.61	-0.476195	0.10471	1.67304e-07	3.72191e-06
S2A	MCF7_ERY537S_IML_12hr_over_MCF7_ERY537S_VEH_12hr	ANK3	795.478	0.486333	0.107299	1.73507e-07	3.85383e-06
S2A	MCF7_ERY537S_IML_12hr_over_MCF7_ERY537S_VEH_12hr	AMOTL2	1717.51	0.344651	0.0726449	1.76512e-07	3.91441e-06
S2A	MCF7_ERY537S_IML_12hr_over_MCF7_ERY537S_VEH_12hr	PCYOX1	1211.41	-0.403964	0.0874131	1.77459e-07	3.9292e-06
S2A	MCF7_ERY537S_IML_12hr_over_MCF7_ERY537S_VEH_12hr	TMCO3	918.572	0.432471	0.0944928	1.80047e-07	3.98024e-06
S2A	MCF7_ERY537S_IML_12hr_over_MCF7_ERY537S_VEH_12hr	TFE3	836.934	0.388914	0.0837426	1.80716e-07	3.98877e-06
S2A	MCF7_ERY537S_IML_12hr_over_MCF7_ERY537S_VEH_12hr	MUC20	64.6738	1.19639	0.284311	1.81712e-07	4.00448e-06
S2A	MCF7_ERY537S_IML_12hr_over_MCF7_ERY537S_VEH_12hr	NCL	6471.39	-0.381221	0.0820275	1.91189e-07	4.20676e-06
S2A	MCF7_ERY537S_IML_12hr_over_MCF7_ERY537S_VEH_12hr	SLC25A1	2259.51	-0.364082	0.0777627	1.92508e-07	4.22916e-06
S2A	MCF7_ERY537S_IML_12hr_over_MCF7_ERY537S_VEH_12hr	ZNF704	447.918	0.782078	0.181707	1.97932e-07	4.3348e-06
S2A	MCF7_ERY537S_IML_12hr_over_MCF7_ERY537S_VEH_12hr	GAB1	256.034	0.650773	0.147563	1.97832e-07	4.3348e-06
S2A	MCF7_ERY537S_IML_12hr_over_MCF7_ERY537S_VEH_12hr	SSR3	1781.9	-0.322882	0.0676374	1.99627e-07	4.36514e-06
S2A	MCF7_ERY537S_IML_12hr_over_MCF7_ERY537S_VEH_12hr	FAM107B	657.476	0.577827	0.129835	2.0118e-07	4.39228e-06
S2A	MCF7_ERY537S_IML_12hr_over_MCF7_ERY537S_VEH_12hr	LRP11	971.194	0.413106	0.0901878	2.01646e-07	4.39564e-06
S2A	MCF7_ERY537S_IML_12hr_over_MCF7_ERY537S_VEH_12hr	GMNN	305.052	-0.654613	0.1487	2.02371e-07	4.40462e-06
S2A	MCF7_ERY537S_IML_12hr_over_MCF7_ERY537S_VEH_12hr	SPTB	57.4516	1.22877	0.29425	2.07505e-07	4.50938e-06
S2A	MCF7_ERY537S_IML_12hr_over_MCF7_ERY537S_VEH_12hr	POLR1B	529.878	-0.516722	0.115489	2.08579e-07	4.52575e-06
S2A	MCF7_ERY537S_IML_12hr_over_MCF7_ERY537S_VEH_12hr	KRT15	359.566	-1.1009	0.264029	2.10616e-07	4.56292e-06
S2A	MCF7_ERY537S_IML_12hr_over_MCF7_ERY537S_VEH_12hr	HLA-E	1495.76	0.344285	0.073115	2.11352e-07	4.57182e-06
S2A	MCF7_ERY537S_IML_12hr_over_MCF7_ERY537S_VEH_12hr	GALNT6	676.637	0.521307	0.116761	2.15385e-07	4.65071e-06
S2A	MCF7_ERY537S_IML_12hr_over_MCF7_ERY537S_VEH_12hr	C1orf122	925.24	-0.627118	0.142315	2.15659e-07	4.65071e-06
S2A	MCF7_ERY537S_IML_12hr_over_MCF7_ERY537S_VEH_12hr	GPRC5C	445.812	0.558084	0.125678	2.20326e-07	4.74407e-06
S2A	MCF7_ERY537S_IML_12hr_over_MCF7_ERY537S_VEH_12hr	PPP1R37	820.95	0.433617	0.0956828	2.22101e-07	4.77501e-06
S2A	MCF7_ERY537S_IML_12hr_over_MCF7_ERY537S_VEH_12hr	SYTL1	566.48	0.629476	0.143164	2.23554e-07	4.79892e-06
S2A	MCF7_ERY537S_IML_12hr_over_MCF7_ERY537S_VEH_12hr	PFDN2	364.482	-0.67449	0.154594	2.25165e-07	4.82613e-06
S2A	MCF7_ERY537S_IML_12hr_over_MCF7_ERY537S_VEH_12hr	SEH1L	462.767	-0.521586	0.117157	2.28312e-07	4.88616e-06
S2A	MCF7_ERY537S_IML_12hr_over_MCF7_ERY537S_VEH_12hr	IL13RA1	701.095	0.4882	0.109318	2.36244e-07	5.04823e-06
S2A	MCF7_ERY537S_IML_12hr_over_MCF7_ERY537S_VEH_12hr	FARSB	539.689	-0.508912	0.114574	2.47851e-07	5.28823e-06
S2A	MCF7_ERY537S_IML_12hr_over_MCF7_ERY537S_VEH_12hr	IMP4	598.452	-0.463172	0.103527	2.50815e-07	5.34339e-06
S2A	MCF7_ERY537S_IML_12hr_over_MCF7_ERY537S_VEH_12hr	FERMT2	518.264	0.461869	0.103265	2.53837e-07	5.39959e-06
S2A	MCF7_ERY537S_IML_12hr_over_MCF7_ERY537S_VEH_12hr	LDLRAD3	297.191	-0.801526	0.189555	2.55997e-07	5.43733e-06
S2A	MCF7_ERY537S_IML_12hr_over_MCF7_ERY537S_VEH_12hr	AJUBA	851.193	0.515199	0.116352	2.5962e-07	5.50597e-06
S2A	MCF7_ERY537S_IML_12hr_over_MCF7_ERY537S_VEH_12hr	CARD10	157.05	-0.927091	0.223543	2.62719e-07	5.56332e-06
S2A	MCF7_ERY537S_IML_12hr_over_MCF7_ERY537S_VEH_12hr	C2CD2	298.36	1.08257	0.263124	2.64831e-07	5.59963e-06
S2A	MCF7_ERY537S_IML_12hr_over_MCF7_ERY537S_VEH_12hr	SPTBN1	1683.84	0.356509	0.0769539	2.66333e-07	5.62295e-06
S2A	MCF7_ERY537S_IML_12hr_over_MCF7_ERY537S_VEH_12hr	P2RY2	330.54	-0.632911	0.145419	2.69163e-07	5.67418e-06
S2A	MCF7_ERY537S_IML_12hr_over_MCF7_ERY537S_VEH_12hr	AGR3	95.9001	-1.71501	0.436397	2.78523e-07	5.86271e-06
S2A	MCF7_ERY537S_IML_12hr_over_MCF7_ERY537S_VEH_12hr	TNS3	897.047	0.746145	0.175688	2.86873e-07	6.02946e-06
S2A	MCF7_ERY537S_IML_12hr_over_MCF7_ERY537S_VEH_12hr	MARK4	259.982	0.533938	0.121635	2.945e-07	6.18055e-06
S2A	MCF7_ERY537S_IML_12hr_over_MCF7_ERY537S_VEH_12hr	VAV2	1008.31	-0.409704	0.0909097	2.95249e-07	6.18705e-06
S2A	MCF7_ERY537S_IML_12hr_over_MCF7_ERY537S_VEH_12hr	GEMIN5	604.88	-0.419535	0.0934298	2.96977e-07	6.21402e-06
S2A	MCF7_ERY537S_IML_12hr_over_MCF7_ERY537S_VEH_12hr	RALGPS1	309.803	0.560894	0.128403	3.0354e-07	6.34192e-06
S2A	MCF7_ERY537S_IML_12hr_over_MCF7_ERY537S_VEH_12hr	SPNS2	312.954	-1.45157	0.358978	3.07443e-07	6.41395e-06
S2A	MCF7_ERY537S_IML_12hr_over_MCF7_ERY537S_VEH_12hr	TP53I11	1587.11	-0.34409	0.0743211	3.11934e-07	6.49801e-06
S2A	MCF7_ERY537S_IML_12hr_over_MCF7_ERY537S_VEH_12hr	TFPI	112.834	0.930783	0.227391	3.26994e-07	6.80167e-06
S2A	MCF7_ERY537S_IML_12hr_over_MCF7_ERY537S_VEH_12hr	SLC43A2	461.692	0.515182	0.117774	3.32136e-07	6.89843e-06
S2A	MCF7_ERY537S_IML_12hr_over_MCF7_ERY537S_VEH_12hr	PITPNC1	311.752	-0.588263	0.135858	3.35918e-07	6.96672e-06
S2A	MCF7_ERY537S_IML_12hr_over_MCF7_ERY537S_VEH_12hr	CSNK1A1	3333.31	0.260794	0.0540805	3.45317e-07	7.15111e-06
S2A	MCF7_ERY537S_IML_12hr_over_MCF7_ERY537S_VEH_12hr	QSOX2	430.623	-0.474482	0.107976	3.47281e-07	7.18122e-06
S2A	MCF7_ERY537S_IML_12hr_over_MCF7_ERY537S_VEH_12hr	FAM160A1	65.0693	1.00074	0.246787	3.51194e-07	7.25149e-06
S2A	MCF7_ERY537S_IML_12hr_over_MCF7_ERY537S_VEH_12hr	AP5B1	443.211	0.46342	0.105363	3.57336e-07	7.36751e-06
S2A	MCF7_ERY537S_IML_12hr_over_MCF7_ERY537S_VEH_12hr	EFEMP1	1660.1	0.774358	0.185734	3.59935e-07	7.41024e-06
S2A	MCF7_ERY537S_IML_12hr_over_MCF7_ERY537S_VEH_12hr	DOPEY2	774.565	-0.365967	0.0804982	3.64833e-07	7.50011e-06
S2A	MCF7_ERY537S_IML_12hr_over_MCF7_ERY537S_VEH_12hr	TRIM36	144.915	0.709016	0.167983	3.66408e-07	7.52151e-06
S2A	MCF7_ERY537S_IML_12hr_over_MCF7_ERY537S_VEH_12hr	LTBP4	373.965	0.593692	0.137912	3.69714e-07	7.57832e-06
S2A	MCF7_ERY537S_IML_12hr_over_MCF7_ERY537S_VEH_12hr	LARP1	4471.66	-0.26732	0.0557972	3.72938e-07	7.63331e-06
S2A	MCF7_ERY537S_IML_12hr_over_MCF7_ERY537S_VEH_12hr	DBN1	861.124	0.550105	0.127131	3.74877e-07	7.66186e-06
S2A	MCF7_ERY537S_IML_12hr_over_MCF7_ERY537S_VEH_12hr	RMI2	369.158	-0.543657	0.125889	3.95943e-07	8.08069e-06
S2A	MCF7_ERY537S_IML_12hr_over_MCF7_ERY537S_VEH_12hr	MTFR1	679.135	0.406545	0.0914065	4.00684e-07	8.1656e-06
S2A	MCF7_ERY537S_IML_12hr_over_MCF7_ERY537S_VEH_12hr	DDX56	1126.6	-0.327391	0.0709146	4.07338e-07	8.28922e-06
S2A	MCF7_ERY537S_IML_12hr_over_MCF7_ERY537S_VEH_12hr	CDK4	1937.94	-0.35375	0.077761	4.11366e-07	8.3591e-06
S2A	MCF7_ERY537S_IML_12hr_over_MCF7_ERY537S_VEH_12hr	WSB2	728.099	0.445625	0.101777	4.282e-07	8.68863e-06
S2A	MCF7_ERY537S_IML_12hr_over_MCF7_ERY537S_VEH_12hr	RANBP1	987.012	-0.409849	0.0925663	4.29269e-07	8.6978e-06
S2A	MCF7_ERY537S_IML_12hr_over_MCF7_ERY537S_VEH_12hr	CPEB2	239.246	0.632201	0.149119	4.38709e-07	8.86356e-06
S2A	MCF7_ERY537S_IML_12hr_over_MCF7_ERY537S_VEH_12hr	MICB	301.7	-0.729167	0.175272	4.38655e-07	8.86356e-06
S2A	MCF7_ERY537S_IML_12hr_over_MCF7_ERY537S_VEH_12hr	FAM160B1	347.917	0.549207	0.127992	4.41283e-07	8.90278e-06
S2A	MCF7_ERY537S_IML_12hr_over_MCF7_ERY537S_VEH_12hr	TMTC2	473.672	0.44425	0.101634	4.46519e-07	8.99553e-06
S2A	MCF7_ERY537S_IML_12hr_over_MCF7_ERY537S_VEH_12hr	HGSNAT	818.692	0.528346	0.122996	4.56909e-07	9.19169e-06
S2A	MCF7_ERY537S_IML_12hr_over_MCF7_ERY537S_VEH_12hr	ANKRD34A	111.617	0.949184	0.237088	4.59164e-07	9.2239e-06
S2A	MCF7_ERY537S_IML_12hr_over_MCF7_ERY537S_VEH_12hr	TUBA1B	13156	-0.3808	0.0852944	4.63463e-07	9.29699e-06
S2A	MCF7_ERY537S_IML_12hr_over_MCF7_ERY537S_VEH_12hr	DDX31	615.32	-0.483715	0.111962	4.71e-07	9.43475e-06
S2A	MCF7_ERY537S_IML_12hr_over_MCF7_ERY537S_VEH_12hr	TBL1X	696.41	0.48341	0.111906	4.72781e-07	9.45697e-06
S2A	MCF7_ERY537S_IML_12hr_over_MCF7_ERY537S_VEH_12hr	AREG	26.2775	-1.93471	0.543143	4.73816e-07	9.46421e-06
S2A	MCF7_ERY537S_IML_12hr_over_MCF7_ERY537S_VEH_12hr	VEGFA	394.51	-0.718876	0.173337	4.80295e-07	9.58005e-06
S2A	MCF7_ERY537S_IML_12hr_over_MCF7_ERY537S_VEH_12hr	MPPED2	16.4458	-1.5942	0.41476	4.83799e-07	9.63628e-06
S2A	MCF7_ERY537S_IML_12hr_over_MCF7_ERY537S_VEH_12hr	RAD51AP1	107.746	-0.90916	0.227107	4.91479e-07	9.77543e-06
S2A	MCF7_ERY537S_IML_12hr_over_MCF7_ERY537S_VEH_12hr	NCOA2	844.852	0.487846	0.113264	4.92619e-07	9.78428e-06
S2A	MCF7_ERY537S_IML_12hr_over_MCF7_ERY537S_VEH_12hr	SOX3	114.335	-0.77266	0.188819	4.97725e-07	9.87178e-06
S2A	MCF7_ERY537S_IML_12hr_over_MCF7_ERY537S_VEH_12hr	RNF145	324.185	0.605457	0.143204	4.9921e-07	9.88731e-06
S2A	MCF7_ERY537S_IML_12hr_over_MCF7_ERY537S_VEH_12hr	NOP14	863.305	-0.484378	0.11255	5.06985e-07	1.00272e-05
S2A	MCF7_ERY537S_IML_12hr_over_MCF7_ERY537S_VEH_12hr	GHR	404.072	0.735636	0.179038	5.29578e-07	1.04593e-05
S2A	MCF7_ERY537S_IML_12hr_over_MCF7_ERY537S_VEH_12hr	SRPK1	851.247	-0.372425	0.08368	5.37749e-07	1.06059e-05
S2A	MCF7_ERY537S_IML_12hr_over_MCF7_ERY537S_VEH_12hr	PLEC	9644.45	0.42832	0.0985738	5.53948e-07	1.09101e-05
S2A	MCF7_ERY537S_IML_12hr_over_MCF7_ERY537S_VEH_12hr	INPPL1	2251.38	0.295912	0.063847	5.57863e-07	1.09718e-05
S2A	MCF7_ERY537S_IML_12hr_over_MCF7_ERY537S_VEH_12hr	EPS8	619.384	0.457833	0.106372	5.66927e-07	1.11345e-05
S2A	MCF7_ERY537S_IML_12hr_over_MCF7_ERY537S_VEH_12hr	KIAA1671	508.789	0.452537	0.105105	5.78205e-07	1.13402e-05
S2A	MCF7_ERY537S_IML_12hr_over_MCF7_ERY537S_VEH_12hr	TRIM16L	452.564	0.530443	0.125097	5.81022e-07	1.13796e-05
S2A	MCF7_ERY537S_IML_12hr_over_MCF7_ERY537S_VEH_12hr	POLA2	388.407	-0.554128	0.131158	5.82292e-07	1.13887e-05
S2A	MCF7_ERY537S_IML_12hr_over_MCF7_ERY537S_VEH_12hr	UBE2H	841.325	0.347043	0.0773074	5.91205e-07	1.1547e-05
S2A	MCF7_ERY537S_IML_12hr_over_MCF7_ERY537S_VEH_12hr	DENND4C	563.508	0.428196	0.0989164	5.97812e-07	1.16598e-05
S2A	MCF7_ERY537S_IML_12hr_over_MCF7_ERY537S_VEH_12hr	EPPK1	2404.82	0.476204	0.111461	6.03364e-07	1.17518e-05
S2A	MCF7_ERY537S_IML_12hr_over_MCF7_ERY537S_VEH_12hr	ARHGAP5	998.136	0.435758	0.101	6.09447e-07	1.18539e-05
S2A	MCF7_ERY537S_IML_12hr_over_MCF7_ERY537S_VEH_12hr	NCKAP5L	725.498	0.426621	0.0986402	6.14812e-07	1.19418e-05
S2A	MCF7_ERY537S_IML_12hr_over_MCF7_ERY537S_VEH_12hr	TRAFD1	815.394	0.395773	0.0904624	6.15685e-07	1.19423e-05
S2A	MCF7_ERY537S_IML_12hr_over_MCF7_ERY537S_VEH_12hr	LGALS8	723.671	0.40053	0.0918405	6.3089e-07	1.22204e-05
S2A	MCF7_ERY537S_IML_12hr_over_MCF7_ERY537S_VEH_12hr	SCD	16439.4	0.380315	0.0864486	6.3268e-07	1.22382e-05
S2A	MCF7_ERY537S_IML_12hr_over_MCF7_ERY537S_VEH_12hr	EIF3J	791.088	-0.412164	0.0949679	6.34917e-07	1.22646e-05
S2A	MCF7_ERY537S_IML_12hr_over_MCF7_ERY537S_VEH_12hr	RAD51	184.966	-0.840696	0.211531	6.4811e-07	1.25023e-05
S2A	MCF7_ERY537S_IML_12hr_over_MCF7_ERY537S_VEH_12hr	SERINC3	1740.03	0.279737	0.0602171	6.51066e-07	1.25422e-05
S2A	MCF7_ERY537S_IML_12hr_over_MCF7_ERY537S_VEH_12hr	TNKS2	1166.35	0.423523	0.0981383	6.55576e-07	1.26118e-05
S2A	MCF7_ERY537S_IML_12hr_over_MCF7_ERY537S_VEH_12hr	GPR37L1	153.076	-0.77997	0.194238	6.62178e-07	1.27214e-05
S2A	MCF7_ERY537S_IML_12hr_over_MCF7_ERY537S_VEH_12hr	POGK	1137.48	-0.344892	0.0773397	6.97188e-07	1.33757e-05
S2A	MCF7_ERY537S_IML_12hr_over_MCF7_ERY537S_VEH_12hr	CLDN7	1317.37	-0.435027	0.101507	6.98452e-07	1.33818e-05
S2A	MCF7_ERY537S_IML_12hr_over_MCF7_ERY537S_VEH_12hr	ARHGEF10L	418.046	-0.544208	0.129975	7.05673e-07	1.35017e-05
S2A	MCF7_ERY537S_IML_12hr_over_MCF7_ERY537S_VEH_12hr	KIAA0513	659.59	0.383842	0.0878802	7.0864e-07	1.35401e-05
S2A	MCF7_ERY537S_IML_12hr_over_MCF7_ERY537S_VEH_12hr	WDR62	300.534	-0.573837	0.137976	7.32972e-07	1.39861e-05
S2A	MCF7_ERY537S_IML_12hr_over_MCF7_ERY537S_VEH_12hr	DPH2	375.962	-0.585462	0.1411	7.39057e-07	1.40831e-05
S2A	MCF7_ERY537S_IML_12hr_over_MCF7_ERY537S_VEH_12hr	ATP7A	164.965	0.743869	0.185401	7.60491e-07	1.44719e-05
S2A	MCF7_ERY537S_IML_12hr_over_MCF7_ERY537S_VEH_12hr	FAM208B	1548.51	-0.378179	0.0866677	7.62821e-07	1.44967e-05
S2A	MCF7_ERY537S_IML_12hr_over_MCF7_ERY537S_VEH_12hr	MTHFD1L	264.942	-0.759431	0.19023	7.80048e-07	1.48041e-05
S2A	MCF7_ERY537S_IML_12hr_over_MCF7_ERY537S_VEH_12hr	C4orf32	323.387	0.516041	0.123504	7.96527e-07	1.50965e-05
S2A	MCF7_ERY537S_IML_12hr_over_MCF7_ERY537S_VEH_12hr	SLC27A4	776.746	-0.456118	0.107928	8.14641e-07	1.5419e-05
S2A	MCF7_ERY537S_IML_12hr_over_MCF7_ERY537S_VEH_12hr	TIMM8A	159.516	-0.689905	0.170658	8.17097e-07	1.54357e-05
S2A	MCF7_ERY537S_IML_12hr_over_MCF7_ERY537S_VEH_12hr	ADCY6	1486.33	0.492013	0.117404	8.18007e-07	1.54357e-05
S2A	MCF7_ERY537S_IML_12hr_over_MCF7_ERY537S_VEH_12hr	FKBP5	550.804	-0.463001	0.109779	8.18811e-07	1.54357e-05
S2A	MCF7_ERY537S_IML_12hr_over_MCF7_ERY537S_VEH_12hr	PPP3CA	948.201	0.492661	0.117647	8.27521e-07	1.55791e-05
S2A	MCF7_ERY537S_IML_12hr_over_MCF7_ERY537S_VEH_12hr	MTMR11	237.636	0.767713	0.193418	8.3061e-07	1.56164e-05
S2A	MCF7_ERY537S_IML_12hr_over_MCF7_ERY537S_VEH_12hr	SEMA3E	39.0266	1.31857	0.34809	8.45018e-07	1.5866e-05
S2A	MCF7_ERY537S_IML_12hr_over_MCF7_ERY537S_VEH_12hr	TMEM150C	224.545	0.562567	0.136338	8.69869e-07	1.63109e-05
S2A	MCF7_ERY537S_IML_12hr_over_MCF7_ERY537S_VEH_12hr	WDR3	502.97	-0.494109	0.118433	8.81851e-07	1.65136e-05
S2A	MCF7_ERY537S_IML_12hr_over_MCF7_ERY537S_VEH_12hr	ZNF488	20.6816	-2.28045	0.765081	8.86342e-07	1.65757e-05
S2A	MCF7_ERY537S_IML_12hr_over_MCF7_ERY537S_VEH_12hr	DHRS13	217.311	0.851317	0.219081	8.94285e-07	1.6702e-05
S2A	MCF7_ERY537S_IML_12hr_over_MCF7_ERY537S_VEH_12hr	CAPS	297.274	0.65758	0.16275	9.23606e-07	1.72268e-05
S2A	MCF7_ERY537S_IML_12hr_over_MCF7_ERY537S_VEH_12hr	CMSS1	247.696	-0.594545	0.145596	9.48466e-07	1.76671e-05
S2A	MCF7_ERY537S_IML_12hr_over_MCF7_ERY537S_VEH_12hr	EPHA7	156.999	0.664271	0.164958	9.53149e-07	1.77308e-05
S2A	MCF7_ERY537S_IML_12hr_over_MCF7_ERY537S_VEH_12hr	CENPK	215.872	-0.688029	0.171766	9.54532e-07	1.77331e-05
S2A	MCF7_ERY537S_IML_12hr_over_MCF7_ERY537S_VEH_12hr	PYCR1	876.372	-0.564067	0.137549	9.64783e-07	1.79e-05
S2A	MCF7_ERY537S_IML_12hr_over_MCF7_ERY537S_VEH_12hr	ATIC	1661.9	-0.329262	0.0743941	9.83181e-07	1.82173e-05
S2A	MCF7_ERY537S_IML_12hr_over_MCF7_ERY537S_VEH_12hr	FGF13	59.402	1.19492	0.317652	9.91474e-07	1.83468e-05
S2A	MCF7_ERY537S_IML_12hr_over_MCF7_ERY537S_VEH_12hr	RCC1	1127.63	-0.368164	0.0850707	9.94847e-07	1.83851e-05
S2A	MCF7_ERY537S_IML_12hr_over_MCF7_ERY537S_VEH_12hr	ZNHIT3	400.174	-0.499844	0.120769	9.99478e-07	1.84465e-05
S2A	MCF7_ERY537S_IML_12hr_over_MCF7_ERY537S_VEH_12hr	HELLS	335.349	-0.562512	0.137675	1.03267e-06	1.90341e-05
S2A	MCF7_ERY537S_IML_12hr_over_MCF7_ERY537S_VEH_12hr	RFC2	450.494	-0.509618	0.123603	1.03529e-06	1.90575e-05
S2A	MCF7_ERY537S_IML_12hr_over_MCF7_ERY537S_VEH_12hr	PPRC1	694.845	-0.503279	0.122021	1.05105e-06	1.93224e-05
S2A	MCF7_ERY537S_IML_12hr_over_MCF7_ERY537S_VEH_12hr	SCRN1	2307.71	0.36971	0.0857881	1.06428e-06	1.95401e-05
S2A	MCF7_ERY537S_IML_12hr_over_MCF7_ERY537S_VEH_12hr	ADHFE1	66.3636	1.49623	0.41042	1.07936e-06	1.97911e-05
S2A	MCF7_ERY537S_IML_12hr_over_MCF7_ERY537S_VEH_12hr	CDK19	290.197	0.52548	0.128275	1.10271e-06	2.01929e-05
S2A	MCF7_ERY537S_IML_12hr_over_MCF7_ERY537S_VEH_12hr	BCL2L1	1394.09	0.343912	0.0789101	1.12851e-06	2.06386e-05
S2A	MCF7_ERY537S_IML_12hr_over_MCF7_ERY537S_VEH_12hr	PCNT	1096.5	0.373899	0.0872421	1.13755e-06	2.07529e-05
S2A	MCF7_ERY537S_IML_12hr_over_MCF7_ERY537S_VEH_12hr	MRPL4	710.129	-0.497316	0.120965	1.13771e-06	2.07529e-05
S2A	MCF7_ERY537S_IML_12hr_over_MCF7_ERY537S_VEH_12hr	BTF3L4	680.177	-0.417715	0.0994849	1.16135e-06	2.11566e-05
S2A	MCF7_ERY537S_IML_12hr_over_MCF7_ERY537S_VEH_12hr	PVRL1	927.092	-0.435628	0.104415	1.16297e-06	2.11589e-05
S2A	MCF7_ERY537S_IML_12hr_over_MCF7_ERY537S_VEH_12hr	NPY1R	118.758	-0.788688	0.204147	1.17326e-06	2.13185e-05
S2A	MCF7_ERY537S_IML_12hr_over_MCF7_ERY537S_VEH_12hr	GM2A	522.573	0.493692	0.120321	1.19451e-06	2.16767e-05
S2A	MCF7_ERY537S_IML_12hr_over_MCF7_ERY537S_VEH_12hr	ARHGAP27	577.832	0.484883	0.11797	1.19839e-06	2.17191e-05
S2A	MCF7_ERY537S_IML_12hr_over_MCF7_ERY537S_VEH_12hr	KYNU	957.931	0.541519	0.133225	1.2017e-06	2.17511e-05
S2A	MCF7_ERY537S_IML_12hr_over_MCF7_ERY537S_VEH_12hr	TGFA	110.727	-0.821119	0.214479	1.21492e-06	2.19621e-05
S2A	MCF7_ERY537S_IML_12hr_over_MCF7_ERY537S_VEH_12hr	UTP18	644.955	-0.442774	0.106727	1.2376e-06	2.23434e-05
S2A	MCF7_ERY537S_IML_12hr_over_MCF7_ERY537S_VEH_12hr	CSRNP1	305.021	-0.639831	0.160697	1.24392e-06	2.24288e-05
S2A	MCF7_ERY537S_IML_12hr_over_MCF7_ERY537S_VEH_12hr	MARVELD1	426.4	0.531416	0.130827	1.25423e-06	2.25569e-05
S2A	MCF7_ERY537S_IML_12hr_over_MCF7_ERY537S_VEH_12hr	SLC25A25	368.754	-0.547047	0.135051	1.25385e-06	2.25569e-05
S2A	MCF7_ERY537S_IML_12hr_over_MCF7_ERY537S_VEH_12hr	TCP1	1866.68	-0.26343	0.0579222	1.26921e-06	2.27972e-05
S2A	MCF7_ERY537S_IML_12hr_over_MCF7_ERY537S_VEH_12hr	CTDSPL	434.172	0.615581	0.154053	1.27266e-06	2.283e-05
S2A	MCF7_ERY537S_IML_12hr_over_MCF7_ERY537S_VEH_12hr	EIF1AX	1333.57	-0.31808	0.072306	1.27873e-06	2.29097e-05
S2A	MCF7_ERY537S_IML_12hr_over_MCF7_ERY537S_VEH_12hr	ZMYND19	472.992	-0.533982	0.131737	1.29026e-06	2.30577e-05
S2A	MCF7_ERY537S_IML_12hr_over_MCF7_ERY537S_VEH_12hr	CTU2	396.074	-0.45177	0.109431	1.28869e-06	2.30577e-05
S2A	MCF7_ERY537S_IML_12hr_over_MCF7_ERY537S_VEH_12hr	HK1	1888.16	-0.330273	0.0756946	1.29745e-06	2.31568e-05
S2A	MCF7_ERY537S_IML_12hr_over_MCF7_ERY537S_VEH_12hr	TLN1	2195.3	0.370295	0.0869708	1.33985e-06	2.38833e-05
S2A	MCF7_ERY537S_IML_12hr_over_MCF7_ERY537S_VEH_12hr	DDIT4	381.93	0.63486	0.16031	1.37824e-06	2.45055e-05
S2A	MCF7_ERY537S_IML_12hr_over_MCF7_ERY537S_VEH_12hr	EXOSC5	194.496	-0.727145	0.187568	1.37693e-06	2.45055e-05
S2A	MCF7_ERY537S_IML_12hr_over_MCF7_ERY537S_VEH_12hr	SLC19A2	353.133	-0.472417	0.115528	1.38456e-06	2.45868e-05
S2A	MCF7_ERY537S_IML_12hr_over_MCF7_ERY537S_VEH_12hr	PINK1	489.976	0.380373	0.0900661	1.41801e-06	2.51492e-05
S2A	MCF7_ERY537S_IML_12hr_over_MCF7_ERY537S_VEH_12hr	EHD4	535.431	-0.433464	0.104983	1.42821e-06	2.52982e-05
S2A	MCF7_ERY537S_IML_12hr_over_MCF7_ERY537S_VEH_12hr	PLXNA3	957.496	0.492349	0.12126	1.4452e-06	2.55669e-05
S2A	MCF7_ERY537S_IML_12hr_over_MCF7_ERY537S_VEH_12hr	TIAM1	260.504	-0.617118	0.155899	1.47287e-06	2.60238e-05
S2A	MCF7_ERY537S_IML_12hr_over_MCF7_ERY537S_VEH_12hr	SLC25A23	566.734	0.449408	0.109649	1.48792e-06	2.62568e-05
S2A	MCF7_ERY537S_IML_12hr_over_MCF7_ERY537S_VEH_12hr	OSBPL6	70.1663	0.958286	0.260207	1.57062e-06	2.76814e-05
S2A	MCF7_ERY537S_IML_12hr_over_MCF7_ERY537S_VEH_12hr	RAPH1	539.445	0.474596	0.117042	1.59134e-06	2.80115e-05
S2A	MCF7_ERY537S_IML_12hr_over_MCF7_ERY537S_VEH_12hr	ADCY3	553.913	-0.446179	0.109192	1.59916e-06	2.8114e-05
S2A	MCF7_ERY537S_IML_12hr_over_MCF7_ERY537S_VEH_12hr	PHF5A	301.482	-0.530807	0.132849	1.66292e-06	2.91986e-05
S2A	MCF7_ERY537S_IML_12hr_over_MCF7_ERY537S_VEH_12hr	DIMT1	362.411	-0.477058	0.118175	1.70182e-06	2.98073e-05
S2A	MCF7_ERY537S_IML_12hr_over_MCF7_ERY537S_VEH_12hr	MAP3K1	683.412	-0.454003	0.11176	1.70166e-06	2.98073e-05
S2A	MCF7_ERY537S_IML_12hr_over_MCF7_ERY537S_VEH_12hr	MSMO1	961.116	-0.422003	0.102807	1.71254e-06	2.99577e-05
S2A	MCF7_ERY537S_IML_12hr_over_MCF7_ERY537S_VEH_12hr	KAZN	153.541	-0.700326	0.182149	1.71646e-06	2.99891e-05
S2A	MCF7_ERY537S_IML_12hr_over_MCF7_ERY537S_VEH_12hr	AC009065.1	869.826	-0.364589	0.0865226	1.73146e-06	3.01763e-05
S2A	MCF7_ERY537S_IML_12hr_over_MCF7_ERY537S_VEH_12hr	SQSTM1	4551.56	0.287685	0.06513	1.72951e-06	3.01763e-05
S2A	MCF7_ERY537S_IML_12hr_over_MCF7_ERY537S_VEH_12hr	DSN1	368.434	-0.577274	0.146153	1.73389e-06	3.01813e-05
S2A	MCF7_ERY537S_IML_12hr_over_MCF7_ERY537S_VEH_12hr	DBP	89.4878	0.989046	0.27156	1.75191e-06	3.04197e-05
S2A	MCF7_ERY537S_IML_12hr_over_MCF7_ERY537S_VEH_12hr	RNF4	891.278	-0.312397	0.07188	1.75089e-06	3.04197e-05
S2A	MCF7_ERY537S_IML_12hr_over_MCF7_ERY537S_VEH_12hr	FGD4	212.907	0.596488	0.15187	1.78299e-06	3.09074e-05
S2A	MCF7_ERY537S_IML_12hr_over_MCF7_ERY537S_VEH_12hr	CHAF1A	322.146	-0.605253	0.15439	1.78438e-06	3.09074e-05
S2A	MCF7_ERY537S_IML_12hr_over_MCF7_ERY537S_VEH_12hr	GYS1	710.063	0.376882	0.0902079	1.79666e-06	3.10819e-05
S2A	MCF7_ERY537S_IML_12hr_over_MCF7_ERY537S_VEH_12hr	PCDHAC2	55.8919	1.21919	0.340511	1.82268e-06	3.14932e-05
S2A	MCF7_ERY537S_IML_12hr_over_MCF7_ERY537S_VEH_12hr	C6ORF165	76.0431	1.01449	0.280107	1.83305e-06	3.15975e-05
S2A	MCF7_ERY537S_IML_12hr_over_MCF7_ERY537S_VEH_12hr	C18orf56	179.243	-0.749414	0.198185	1.8332e-06	3.15975e-05
S2A	MCF7_ERY537S_IML_12hr_over_MCF7_ERY537S_VEH_12hr	RALB	778.425	0.315894	0.07304	1.84521e-06	3.17655e-05
S2A	MCF7_ERY537S_IML_12hr_over_MCF7_ERY537S_VEH_12hr	PAQR7	138.244	1.17825	0.328743	1.85147e-06	3.18344e-05
S2A	MCF7_ERY537S_IML_12hr_over_MCF7_ERY537S_VEH_12hr	SLC7A11	346.341	0.60916	0.155912	1.85668e-06	3.18851e-05
S2A	MCF7_ERY537S_IML_12hr_over_MCF7_ERY537S_VEH_12hr	GAS2L1	475.484	0.486144	0.121317	1.8598e-06	3.18997e-05
S2A	MCF7_ERY537S_IML_12hr_over_MCF7_ERY537S_VEH_12hr	GPR68	45.9557	-1.10553	0.307423	1.86283e-06	3.19128e-05
S2A	MCF7_ERY537S_IML_12hr_over_MCF7_ERY537S_VEH_12hr	IL1R1	585.122	0.644023	0.166313	1.88937e-06	3.23282e-05
S2A	MCF7_ERY537S_IML_12hr_over_MCF7_ERY537S_VEH_12hr	XRCC3	470.184	-0.389211	0.0940082	1.89542e-06	3.23923e-05
S2A	MCF7_ERY537S_IML_12hr_over_MCF7_ERY537S_VEH_12hr	ELF1	704.511	-0.389654	0.0942227	1.92801e-06	3.29094e-05
S2A	MCF7_ERY537S_IML_12hr_over_MCF7_ERY537S_VEH_12hr	PPAT	360.821	-0.482599	0.120809	1.99096e-06	3.38607e-05
S2A	MCF7_ERY537S_IML_12hr_over_MCF7_ERY537S_VEH_12hr	DGKE	371.952	-0.436649	0.107845	1.99005e-06	3.38607e-05
S2A	MCF7_ERY537S_IML_12hr_over_MCF7_ERY537S_VEH_12hr	ADI1	1150.93	0.312205	0.0722947	1.98959e-06	3.38607e-05
S2A	MCF7_ERY537S_IML_12hr_over_MCF7_ERY537S_VEH_12hr	HIST1H3H	86.7354	0.781247	0.209492	2.00332e-06	3.40298e-05
S2A	MCF7_ERY537S_IML_12hr_over_MCF7_ERY537S_VEH_12hr	HSPD1	6215	-0.272882	0.0616701	2.0089e-06	3.40836e-05
S2A	MCF7_ERY537S_IML_12hr_over_MCF7_ERY537S_VEH_12hr	ABAT	738.788	-0.470397	0.117648	2.06898e-06	3.50607e-05
S2A	MCF7_ERY537S_IML_12hr_over_MCF7_ERY537S_VEH_12hr	ANXA2	5903.22	-0.27268	0.0617355	2.08908e-06	3.53587e-05
S2A	MCF7_ERY537S_IML_12hr_over_MCF7_ERY537S_VEH_12hr	CHD4	2807.1	0.309684	0.0717826	2.0941e-06	3.54012e-05
S2A	MCF7_ERY537S_IML_12hr_over_MCF7_ERY537S_VEH_12hr	APLP2	9683.68	0.283313	0.0645902	2.1051e-06	3.55443e-05
S2A	MCF7_ERY537S_IML_12hr_over_MCF7_ERY537S_VEH_12hr	NUDT16	610.957	0.393875	0.0959296	2.11771e-06	3.57145e-05
S2A	MCF7_ERY537S_IML_12hr_over_MCF7_ERY537S_VEH_12hr	TBC1D30	585.22	-0.371422	0.0894541	2.12628e-06	3.58162e-05
S2A	MCF7_ERY537S_IML_12hr_over_MCF7_ERY537S_VEH_12hr	ITPRIPL2	330.889	0.559141	0.143017	2.16278e-06	3.63874e-05
S2A	MCF7_ERY537S_IML_12hr_over_MCF7_ERY537S_VEH_12hr	ZWILCH	426.1	-0.424611	0.104986	2.19163e-06	3.68287e-05
S2A	MCF7_ERY537S_IML_12hr_over_MCF7_ERY537S_VEH_12hr	WDR46	676.009	-0.410848	0.101115	2.22777e-06	3.73915e-05
S2A	MCF7_ERY537S_IML_12hr_over_MCF7_ERY537S_VEH_12hr	APP	6550.25	0.237814	0.0529842	2.25823e-06	3.78576e-05
S2A	MCF7_ERY537S_IML_12hr_over_MCF7_ERY537S_VEH_12hr	USP47	587.657	0.454934	0.11392	2.28017e-06	3.81799e-05
S2A	MCF7_ERY537S_IML_12hr_over_MCF7_ERY537S_VEH_12hr	CACFD1	395.843	0.547202	0.140238	2.31979e-06	3.87973e-05
S2A	MCF7_ERY537S_IML_12hr_over_MCF7_ERY537S_VEH_12hr	GYG2	86.6395	0.735395	0.197311	2.36266e-06	3.94674e-05
S2A	MCF7_ERY537S_IML_12hr_over_MCF7_ERY537S_VEH_12hr	WDR12	330.476	-0.452655	0.113676	2.42441e-06	4.04509e-05
S2A	MCF7_ERY537S_IML_12hr_over_MCF7_ERY537S_VEH_12hr	SRSF2	3294.62	-0.448435	0.112538	2.45139e-06	4.08527e-05
S2A	MCF7_ERY537S_IML_12hr_over_MCF7_ERY537S_VEH_12hr	CBLB	162.736	0.562382	0.145151	2.46653e-06	4.10564e-05
S2A	MCF7_ERY537S_IML_12hr_over_MCF7_ERY537S_VEH_12hr	H2AFX	2361.54	-0.358133	0.0864626	2.55029e-06	4.24004e-05
S2A	MCF7_ERY537S_IML_12hr_over_MCF7_ERY537S_VEH_12hr	ZFP36L2	2991.67	-0.368592	0.0895949	2.58811e-06	4.29785e-05
S2A	MCF7_ERY537S_IML_12hr_over_MCF7_ERY537S_VEH_12hr	CCT3	4412.29	-0.235001	0.0526622	2.62764e-06	4.35835e-05
S2A	MCF7_ERY537S_IML_12hr_over_MCF7_ERY537S_VEH_12hr	C16orf3	45.6005	1.41498	0.41747	2.63136e-06	4.35939e-05
S2A	MCF7_ERY537S_IML_12hr_over_MCF7_ERY537S_VEH_12hr	NIP7	534.219	-0.423861	0.105914	2.64826e-06	4.38224e-05
S2A	MCF7_ERY537S_IML_12hr_over_MCF7_ERY537S_VEH_12hr	GPC6	201.163	-0.619174	0.16279	2.69378e-06	4.45232e-05
S2A	MCF7_ERY537S_IML_12hr_over_MCF7_ERY537S_VEH_12hr	ARHGEF37	385.662	1.07655	0.308223	2.72124e-06	4.49244e-05
S2A	MCF7_ERY537S_IML_12hr_over_MCF7_ERY537S_VEH_12hr	MMP16	100.355	0.910532	0.256734	2.79662e-06	4.61148e-05
S2A	MCF7_ERY537S_IML_12hr_over_MCF7_ERY537S_VEH_12hr	TELO2	880.004	-0.430904	0.108424	2.84736e-06	4.68965e-05
S2A	MCF7_ERY537S_IML_12hr_over_MCF7_ERY537S_VEH_12hr	RAI14	170.86	-0.575122	0.150272	2.85415e-06	4.69534e-05
S2A	MCF7_ERY537S_IML_12hr_over_MCF7_ERY537S_VEH_12hr	BZW1	2211.28	-0.274663	0.0632601	2.87241e-06	4.71987e-05
S2A	MCF7_ERY537S_IML_12hr_over_MCF7_ERY537S_VEH_12hr	CALM2	2941.27	-0.263912	0.0603899	2.88098e-06	4.72843e-05
S2A	MCF7_ERY537S_IML_12hr_over_MCF7_ERY537S_VEH_12hr	PPP1R2	1157.8	0.394541	0.0978407	2.9018e-06	4.75707e-05
S2A	MCF7_ERY537S_IML_12hr_over_MCF7_ERY537S_VEH_12hr	NCEH1	314.906	0.513132	0.132405	2.90895e-06	4.76323e-05
S2A	MCF7_ERY537S_IML_12hr_over_MCF7_ERY537S_VEH_12hr	LRBA	1022.23	0.409125	0.10219	2.92399e-06	4.78231e-05
S2A	MCF7_ERY537S_IML_12hr_over_MCF7_ERY537S_VEH_12hr	UBR4	2186.09	0.468947	0.119692	2.92998e-06	4.78654e-05
S2A	MCF7_ERY537S_IML_12hr_over_MCF7_ERY537S_VEH_12hr	WWC3	1916.04	0.357396	0.0869322	2.94375e-06	4.80347e-05
S2A	MCF7_ERY537S_IML_12hr_over_MCF7_ERY537S_VEH_12hr	IQSEC2	298.142	0.556608	0.145275	2.98749e-06	4.8692e-05
S2A	MCF7_ERY537S_IML_12hr_over_MCF7_ERY537S_VEH_12hr	COMTD1	268.338	-0.704439	0.190745	2.99958e-06	4.88324e-05
S2A	MCF7_ERY537S_IML_12hr_over_MCF7_ERY537S_VEH_12hr	MCEE	101.457	0.862706	0.242817	3.03398e-06	4.93355e-05
S2A	MCF7_ERY537S_IML_12hr_over_MCF7_ERY537S_VEH_12hr	ATXN7L3B	2405.01	0.249971	0.0569132	3.0726e-06	4.99058e-05
S2A	MCF7_ERY537S_IML_12hr_over_MCF7_ERY537S_VEH_12hr	ZNF276	888.714	-0.413339	0.103764	3.08907e-06	5.01156e-05
S2A	MCF7_ERY537S_IML_12hr_over_MCF7_ERY537S_VEH_12hr	METTL1	148.205	-0.808046	0.225502	3.15273e-06	5.10894e-05
S2A	MCF7_ERY537S_IML_12hr_over_MCF7_ERY537S_VEH_12hr	ERLIN1	547.237	-0.416435	0.104927	3.21617e-06	5.20041e-05
S2A	MCF7_ERY537S_IML_12hr_over_MCF7_ERY537S_VEH_12hr	C16orf74	247.866	-0.701198	0.190675	3.21656e-06	5.20041e-05
S2A	MCF7_ERY537S_IML_12hr_over_MCF7_ERY537S_VEH_12hr	KIFC3	272.326	0.690096	0.187545	3.32422e-06	5.36831e-05
S2A	MCF7_ERY537S_IML_12hr_over_MCF7_ERY537S_VEH_12hr	CORO1B	3216.08	0.28427	0.066454	3.40058e-06	5.48534e-05
S2A	MCF7_ERY537S_IML_12hr_over_MCF7_ERY537S_VEH_12hr	SLC25A26	403.017	-0.514738	0.134224	3.41231e-06	5.49796e-05
S2A	MCF7_ERY537S_IML_12hr_over_MCF7_ERY537S_VEH_12hr	CCDC34	263.671	-0.562453	0.148311	3.41856e-06	5.50173e-05
S2A	MCF7_ERY537S_IML_12hr_over_MCF7_ERY537S_VEH_12hr	TCP11L2	62.44	1.00051	0.290302	3.45461e-06	5.5534e-05
S2A	MCF7_ERY537S_IML_12hr_over_MCF7_ERY537S_VEH_12hr	TSPAN9	306.713	0.606319	0.161735	3.47882e-06	5.58595e-05
S2A	MCF7_ERY537S_IML_12hr_over_MCF7_ERY537S_VEH_12hr	NBEA	217.59	0.64312	0.173236	3.49992e-06	5.61343e-05
S2A	MCF7_ERY537S_IML_12hr_over_MCF7_ERY537S_VEH_12hr	FBXL6	448.273	-0.631579	0.16975	3.53826e-06	5.66845e-05
S2A	MCF7_ERY537S_IML_12hr_over_MCF7_ERY537S_VEH_12hr	ATP9A	1768.98	0.427201	0.108766	3.55728e-06	5.69246e-05
S2A	MCF7_ERY537S_IML_12hr_over_MCF7_ERY537S_VEH_12hr	B3GALNT1	749.464	-0.361949	0.0892347	3.56606e-06	5.70003e-05
S2A	MCF7_ERY537S_IML_12hr_over_MCF7_ERY537S_VEH_12hr	MAN1A2	1166.21	0.311937	0.0745066	3.5978e-06	5.73125e-05
S2A	MCF7_ERY537S_IML_12hr_over_MCF7_ERY537S_VEH_12hr	FLOT1	785.236	0.361245	0.0890667	3.59628e-06	5.73125e-05
S2A	MCF7_ERY537S_IML_12hr_over_MCF7_ERY537S_VEH_12hr	SESN3	108.491	0.737441	0.204216	3.59658e-06	5.73125e-05
S2A	MCF7_ERY537S_IML_12hr_over_MCF7_ERY537S_VEH_12hr	ASXL1	976.162	0.317234	0.0760719	3.62336e-06	5.76544e-05
S2A	MCF7_ERY537S_IML_12hr_over_MCF7_ERY537S_VEH_12hr	TCERG1	923.537	-0.364896	0.0902702	3.6733e-06	5.83831e-05
S2A	MCF7_ERY537S_IML_12hr_over_MCF7_ERY537S_VEH_12hr	PRKCI	1273.98	0.290009	0.0684121	3.75696e-06	5.96454e-05
S2A	MCF7_ERY537S_IML_12hr_over_MCF7_ERY537S_VEH_12hr	PLOD2	1016.1	-0.369302	0.0918083	3.82565e-06	6.06676e-05
S2A	MCF7_ERY537S_IML_12hr_over_MCF7_ERY537S_VEH_12hr	FXYD3	2052.73	-0.409914	0.104243	3.94325e-06	6.24622e-05
S2A	MCF7_ERY537S_IML_12hr_over_MCF7_ERY537S_VEH_12hr	SLC35F5	635.178	0.364514	0.090608	4.00783e-06	6.34138e-05
S2A	MCF7_ERY537S_IML_12hr_over_MCF7_ERY537S_VEH_12hr	BBX	777.875	0.365469	0.0910612	4.13496e-06	6.53519e-05
S2A	MCF7_ERY537S_IML_12hr_over_MCF7_ERY537S_VEH_12hr	SYNE3	36.4593	-1.26324	0.382187	4.14787e-06	6.54823e-05
S2A	MCF7_ERY537S_IML_12hr_over_MCF7_ERY537S_VEH_12hr	UNC13B	575.262	0.430901	0.110946	4.1784e-06	6.58905e-05
S2A	MCF7_ERY537S_IML_12hr_over_MCF7_ERY537S_VEH_12hr	NFIB	472.309	0.635511	0.173142	4.2109e-06	6.63287e-05
S2A	MCF7_ERY537S_IML_12hr_over_MCF7_ERY537S_VEH_12hr	KSR2	168.806	0.643904	0.175887	4.23056e-06	6.65639e-05
S2A	MCF7_ERY537S_IML_12hr_over_MCF7_ERY537S_VEH_12hr	ZIC2	109.338	-0.69332	0.192038	4.23612e-06	6.65771e-05
S2A	MCF7_ERY537S_IML_12hr_over_MCF7_ERY537S_VEH_12hr	TMA16	197.694	-0.625957	0.170309	4.28128e-06	6.71506e-05
S2A	MCF7_ERY537S_IML_12hr_over_MCF7_ERY537S_VEH_12hr	AL137026.1	27.4575	-2.05446	0.830875	4.28215e-06	6.71506e-05
S2A	MCF7_ERY537S_IML_12hr_over_MCF7_ERY537S_VEH_12hr	COA4	808.364	-0.369334	0.0925413	4.37859e-06	6.85865e-05
S2A	MCF7_ERY537S_IML_12hr_over_MCF7_ERY537S_VEH_12hr	TBX3	128.885	0.711933	0.199142	4.49355e-06	7.0309e-05
S2A	MCF7_ERY537S_IML_12hr_over_MCF7_ERY537S_VEH_12hr	FBP1	1289.04	0.33386	0.0819846	4.54484e-06	7.10327e-05
S2A	MCF7_ERY537S_IML_12hr_over_MCF7_ERY537S_VEH_12hr	MGEA5	2188.07	0.254864	0.0595355	4.79944e-06	7.49287e-05
S2A	MCF7_ERY537S_IML_12hr_over_MCF7_ERY537S_VEH_12hr	MRPL1	190.645	-0.601966	0.164416	4.92867e-06	7.68611e-05
S2A	MCF7_ERY537S_IML_12hr_over_MCF7_ERY537S_VEH_12hr	ITGA6	260.324	-0.560873	0.151855	5.05569e-06	7.87547e-05
S2A	MCF7_ERY537S_IML_12hr_over_MCF7_ERY537S_VEH_12hr	TSC2	1216.98	0.381308	0.0970624	5.09423e-06	7.92674e-05
S2A	MCF7_ERY537S_IML_12hr_over_MCF7_ERY537S_VEH_12hr	MLLT3	212.742	0.589528	0.161013	5.15384e-06	8.00363e-05
S2A	MCF7_ERY537S_IML_12hr_over_MCF7_ERY537S_VEH_12hr	MIA3	785.226	0.347256	0.0866566	5.15501e-06	8.00363e-05
S2A	MCF7_ERY537S_IML_12hr_over_MCF7_ERY537S_VEH_12hr	ATP6AP1	1883.89	0.291811	0.0701629	5.22529e-06	8.1038e-05
S2A	MCF7_ERY537S_IML_12hr_over_MCF7_ERY537S_VEH_12hr	TSPYL1	1364.87	0.370998	0.0940381	5.23549e-06	8.11069e-05
S2A	MCF7_ERY537S_IML_12hr_over_MCF7_ERY537S_VEH_12hr	MRPL15	569.817	-0.438954	0.115003	5.2527e-06	8.12841e-05
S2A	MCF7_ERY537S_IML_12hr_over_MCF7_ERY537S_VEH_12hr	C5orf30	249.233	-0.489063	0.130423	5.34068e-06	8.25548e-05
S2A	MCF7_ERY537S_IML_12hr_over_MCF7_ERY537S_VEH_12hr	IGF2R	1891.13	0.299379	0.0724634	5.35901e-06	8.27473e-05
S2A	MCF7_ERY537S_IML_12hr_over_MCF7_ERY537S_VEH_12hr	NEDD9	318.301	0.640309	0.178036	5.43616e-06	8.38467e-05
S2A	MCF7_ERY537S_IML_12hr_over_MCF7_ERY537S_VEH_12hr	ANAPC7	847.909	-0.323793	0.0797904	5.44546e-06	8.38983e-05
S2A	MCF7_ERY537S_IML_12hr_over_MCF7_ERY537S_VEH_12hr	SLC41A2	203.791	0.649055	0.181054	5.48844e-06	8.4468e-05
S2A	MCF7_ERY537S_IML_12hr_over_MCF7_ERY537S_VEH_12hr	NOS1AP	63.1717	-1.01253	0.306729	5.54342e-06	8.52209e-05
S2A	MCF7_ERY537S_IML_12hr_over_MCF7_ERY537S_VEH_12hr	TRAF5	203.248	0.629607	0.174804	5.55082e-06	8.52416e-05
S2A	MCF7_ERY537S_IML_12hr_over_MCF7_ERY537S_VEH_12hr	FAM222A	235.257	-0.503089	0.135056	5.5578e-06	8.52559e-05
S2A	MCF7_ERY537S_IML_12hr_over_MCF7_ERY537S_VEH_12hr	HIST2H2BE	1142.83	0.438008	0.115181	5.59967e-06	8.58048e-05
S2A	MCF7_ERY537S_IML_12hr_over_MCF7_ERY537S_VEH_12hr	SLC6A8	567.634	0.417857	0.108991	5.62558e-06	8.61081e-05
S2A	MCF7_ERY537S_IML_12hr_over_MCF7_ERY537S_VEH_12hr	CALCR	13.5269	-1.55129	0.51925	5.63523e-06	8.61621e-05
S2A	MCF7_ERY537S_IML_12hr_over_MCF7_ERY537S_VEH_12hr	SFXN2	630.777	-0.530415	0.143735	5.726e-06	8.7455e-05
S2A	MCF7_ERY537S_IML_12hr_over_MCF7_ERY537S_VEH_12hr	WDR76	146.387	-0.825103	0.242706	5.74317e-06	8.76223e-05
S2A	MCF7_ERY537S_IML_12hr_over_MCF7_ERY537S_VEH_12hr	MAN2B2	730.897	0.337568	0.0842531	5.76875e-06	8.79173e-05
S2A	MCF7_ERY537S_IML_12hr_over_MCF7_ERY537S_VEH_12hr	RGAG4	117.61	0.882005	0.263029	5.83274e-06	8.87964e-05
S2A	MCF7_ERY537S_IML_12hr_over_MCF7_ERY537S_VEH_12hr	PPP1R13L	978.128	0.401926	0.104343	5.88389e-06	8.94784e-05
S2A	MCF7_ERY537S_IML_12hr_over_MCF7_ERY537S_VEH_12hr	KLHL24	305.387	0.472565	0.126255	5.92448e-06	8.99984e-05
S2A	MCF7_ERY537S_IML_12hr_over_MCF7_ERY537S_VEH_12hr	CDC25B	1141.21	0.311911	0.0766983	6.06385e-06	9.20163e-05
S2A	MCF7_ERY537S_IML_12hr_over_MCF7_ERY537S_VEH_12hr	EPB41	505.887	0.370359	0.0946931	6.08277e-06	9.22041e-05
S2A	MCF7_ERY537S_IML_12hr_over_MCF7_ERY537S_VEH_12hr	ME1	335.324	0.433412	0.114384	6.09695e-06	9.23196e-05
S2A	MCF7_ERY537S_IML_12hr_over_MCF7_ERY537S_VEH_12hr	KDM4B	807.564	-0.348036	0.0877699	6.10881e-06	9.23998e-05
S2A	MCF7_ERY537S_IML_12hr_over_MCF7_ERY537S_VEH_12hr	EXOC7	2031.63	0.25403	0.0601219	6.20405e-06	9.37397e-05
S2A	MCF7_ERY537S_IML_12hr_over_MCF7_ERY537S_VEH_12hr	RRP15	670.41	-0.4667	0.124891	6.25011e-06	9.43344e-05
S2A	MCF7_ERY537S_IML_12hr_over_MCF7_ERY537S_VEH_12hr	TAOK3	590.443	0.351804	0.089143	6.34784e-06	9.57069e-05
S2A	MCF7_ERY537S_IML_12hr_over_MCF7_ERY537S_VEH_12hr	DNAJC9	447.801	-0.412814	0.108419	6.50726e-06	9.77965e-05
S2A	MCF7_ERY537S_IML_12hr_over_MCF7_ERY537S_VEH_12hr	C17orf82	51.3889	1.08249	0.335729	6.50589e-06	9.77965e-05
S2A	MCF7_ERY537S_IML_12hr_over_MCF7_ERY537S_VEH_12hr	DDHD1	304.172	-0.451548	0.12051	6.50102e-06	9.77965e-05
S2A	MCF7_ERY537S_IML_12hr_over_MCF7_ERY537S_VEH_12hr	PTGER4	400.277	0.582872	0.161721	6.5479e-06	9.83022e-05
S2A	MCF7_ERY537S_IML_12hr_over_MCF7_ERY537S_VEH_12hr	GTF2I	3658.39	0.247805	0.058678	6.72961e-06	0.000100923
S2A	MCF7_ERY537S_IML_12hr_over_MCF7_ERY537S_VEH_12hr	NR2C2AP	326.39	-0.535738	0.147197	6.828e-06	0.000102072
S2A	MCF7_ERY537S_IML_12hr_over_MCF7_ERY537S_VEH_12hr	MFSD11	2289.9	-0.391443	0.102013	6.8255e-06	0.000102072
S2A	MCF7_ERY537S_IML_12hr_over_MCF7_ERY537S_VEH_12hr	KDM4A	710.612	0.373253	0.0962767	6.82753e-06	0.000102072
S2A	MCF7_ERY537S_IML_12hr_over_MCF7_ERY537S_VEH_12hr	SLC2A10	386.213	0.451943	0.121062	6.8614e-06	0.000102463
S2A	MCF7_ERY537S_IML_12hr_over_MCF7_ERY537S_VEH_12hr	RUVBL2	1096.04	-0.33097	0.0830941	6.88291e-06	0.000102675
S2A	MCF7_ERY537S_IML_12hr_over_MCF7_ERY537S_VEH_12hr	NEDD4L	294	0.527326	0.144681	6.91454e-06	0.000103038
S2A	MCF7_ERY537S_IML_12hr_over_MCF7_ERY537S_VEH_12hr	PPM1A	847.412	0.311327	0.0771276	6.95014e-06	0.000103459
S2A	MCF7_ERY537S_IML_12hr_over_MCF7_ERY537S_VEH_12hr	ORC6	151.317	-0.784433	0.232535	7.0973e-06	0.000105538
S2A	MCF7_ERY537S_IML_12hr_over_MCF7_ERY537S_VEH_12hr	MAVS	1063.86	0.31726	0.0790757	7.17075e-06	0.000106517
S2A	MCF7_ERY537S_IML_12hr_over_MCF7_ERY537S_VEH_12hr	HIST1H2AC	514.139	0.449	0.120623	7.28814e-06	0.000108033
S2A	MCF7_ERY537S_IML_12hr_over_MCF7_ERY537S_VEH_12hr	ZER1	1110.71	0.345246	0.0878258	7.2808e-06	0.000108033
S2A	MCF7_ERY537S_IML_12hr_over_MCF7_ERY537S_VEH_12hr	CACYBP	1287.04	-0.292371	0.0717822	7.52554e-06	0.000111435
S2A	MCF7_ERY537S_IML_12hr_over_MCF7_ERY537S_VEH_12hr	EXOSC3	287.608	-0.467912	0.126946	7.62253e-06	0.000112753
S2A	MCF7_ERY537S_IML_12hr_over_MCF7_ERY537S_VEH_12hr	MYH10	923.427	0.389821	0.102294	7.72134e-06	0.000114094
S2A	MCF7_ERY537S_IML_12hr_over_MCF7_ERY537S_VEH_12hr	TOB2	911.131	0.299459	0.0741322	7.94834e-06	0.000117325
S2A	MCF7_ERY537S_IML_12hr_over_MCF7_ERY537S_VEH_12hr	NPEPPS	1942.41	-0.248712	0.0594688	7.96998e-06	0.000117522
S2A	MCF7_ERY537S_IML_12hr_over_MCF7_ERY537S_VEH_12hr	HEY1	23.8056	1.46334	0.50023	7.98707e-06	0.000117651
S2A	MCF7_ERY537S_IML_12hr_over_MCF7_ERY537S_VEH_12hr	ENPP1	295.318	0.55753	0.156217	8.21663e-06	0.000120906
S2A	MCF7_ERY537S_IML_12hr_over_MCF7_ERY537S_VEH_12hr	SPTBN2	1823.23	0.333916	0.0850199	8.40261e-06	0.000123513
S2A	MCF7_ERY537S_IML_12hr_over_MCF7_ERY537S_VEH_12hr	MAST2	781.725	-0.390259	0.103163	8.62548e-06	0.000126657
S2A	MCF7_ERY537S_IML_12hr_over_MCF7_ERY537S_VEH_12hr	POLQ	206.974	-0.554924	0.156071	8.72478e-06	0.000127982
S2A	MCF7_ERY537S_IML_12hr_over_MCF7_ERY537S_VEH_12hr	POGZ	1707.03	0.299164	0.0744848	8.79833e-06	0.000128926
S2A	MCF7_ERY537S_IML_12hr_over_MCF7_ERY537S_VEH_12hr	CUL7	986.067	0.368911	0.0965349	8.96031e-06	0.000130971
S2A	MCF7_ERY537S_IML_12hr_over_MCF7_ERY537S_VEH_12hr	ADAMTSL4	93.3659	1.14806	0.37138	8.96574e-06	0.000130971
S2A	MCF7_ERY537S_IML_12hr_over_MCF7_ERY537S_VEH_12hr	RNF14	717.365	-0.345589	0.0890611	8.96184e-06	0.000130971
S2A	MCF7_ERY537S_IML_12hr_over_MCF7_ERY537S_VEH_12hr	GET4	1096.12	0.3302	0.0842695	9.11449e-06	0.000132885
S2A	MCF7_ERY537S_IML_12hr_over_MCF7_ERY537S_VEH_12hr	FRMD4A	318.669	0.520714	0.145463	9.11564e-06	0.000132885
S2A	MCF7_ERY537S_IML_12hr_over_MCF7_ERY537S_VEH_12hr	KTN1	3139.96	0.315376	0.0796449	9.14941e-06	0.000133239
S2A	MCF7_ERY537S_IML_12hr_over_MCF7_ERY537S_VEH_12hr	MARS	1917.66	-0.316184	0.0799529	9.25764e-06	0.000134676
S2A	MCF7_ERY537S_IML_12hr_over_MCF7_ERY537S_VEH_12hr	MANEAL	524.472	-0.44469	0.12122	9.27999e-06	0.000134862
S2A	MCF7_ERY537S_IML_12hr_over_MCF7_ERY537S_VEH_12hr	FAM102B	879.949	0.44522	0.121478	9.37835e-06	0.00013615
S2A	MCF7_ERY537S_IML_12hr_over_MCF7_ERY537S_VEH_12hr	A4GALT	70.7644	-0.94286	0.297405	9.45102e-06	0.000137064
S2A	MCF7_ERY537S_IML_12hr_over_MCF7_ERY537S_VEH_12hr	ABCD1	161.921	0.53692	0.151175	9.49905e-06	0.000137619
S2A	MCF7_ERY537S_IML_12hr_over_MCF7_ERY537S_VEH_12hr	PPM1H	668.507	0.360861	0.0943175	9.53578e-06	0.000138009
S2A	MCF7_ERY537S_IML_12hr_over_MCF7_ERY537S_VEH_12hr	AL022328.1	315.916	0.523836	0.147052	9.61862e-06	0.000139065
S2A	MCF7_ERY537S_IML_12hr_over_MCF7_ERY537S_VEH_12hr	RBM24	75.5562	-1.66792	0.645319	9.62995e-06	0.000139086
S2A	MCF7_ERY537S_IML_12hr_over_MCF7_ERY537S_VEH_12hr	DNAJA3	986.244	-0.294176	0.0733754	9.65221e-06	0.000139265
S2A	MCF7_ERY537S_IML_12hr_over_MCF7_ERY537S_VEH_12hr	ROCK1	899.235	0.34255	0.088634	9.88769e-06	0.000142516
S2A	MCF7_ERY537S_IML_12hr_over_MCF7_ERY537S_VEH_12hr	LTV1	284.911	-0.501631	0.140154	9.8996e-06	0.000142542
S2A	MCF7_ERY537S_IML_12hr_over_MCF7_ERY537S_VEH_12hr	CHPT1	399.387	-0.462927	0.127708	9.96343e-06	0.000143315
S2A	MCF7_ERY537S_IML_12hr_over_MCF7_ERY537S_VEH_12hr	LRP4	85.0284	-0.883877	0.277095	1.00068e-05	0.000143791
S2A	MCF7_ERY537S_IML_12hr_over_MCF7_ERY537S_VEH_12hr	USP1	675.137	-0.350814	0.0914039	1.00839e-05	0.000144752
S2A	MCF7_ERY537S_IML_12hr_over_MCF7_ERY537S_VEH_12hr	POLD1	393.667	-0.466496	0.129132	1.02654e-05	0.000147207
S2A	MCF7_ERY537S_IML_12hr_over_MCF7_ERY537S_VEH_12hr	LTBP3	968.79	0.400088	0.107592	1.03317e-05	0.000148008
S2A	MCF7_ERY537S_IML_12hr_over_MCF7_ERY537S_VEH_12hr	SLC29A3	127.754	-0.586612	0.16878	1.03573e-05	0.000148223
S2A	MCF7_ERY537S_IML_12hr_over_MCF7_ERY537S_VEH_12hr	NSUN2	1194	-0.341347	0.0885322	1.04071e-05	0.000148785
S2A	MCF7_ERY537S_IML_12hr_over_MCF7_ERY537S_VEH_12hr	SLC25A28	207.801	-0.601019	0.173855	1.04676e-05	0.000149498
S2A	MCF7_ERY537S_IML_12hr_over_MCF7_ERY537S_VEH_12hr	PRPF6	2087.03	0.285798	0.0712592	1.06437e-05	0.000151858
S2A	MCF7_ERY537S_IML_12hr_over_MCF7_ERY537S_VEH_12hr	MTA3	368.256	0.41101	0.111415	1.06945e-05	0.000152429
S2A	MCF7_ERY537S_IML_12hr_over_MCF7_ERY537S_VEH_12hr	TAF4B	68.3545	-0.837756	0.261729	1.08186e-05	0.000154042
S2A	MCF7_ERY537S_IML_12hr_over_MCF7_ERY537S_VEH_12hr	OCLN	446.366	0.4017	0.108508	1.09034e-05	0.000155092
S2A	MCF7_ERY537S_IML_12hr_over_MCF7_ERY537S_VEH_12hr	DLX2	65.686	1.02454	0.332859	1.10452e-05	0.000156951
S2A	MCF7_ERY537S_IML_12hr_over_MCF7_ERY537S_VEH_12hr	LPIN1	328.76	0.498605	0.140419	1.11837e-05	0.000158758
S2A	MCF7_ERY537S_IML_12hr_over_MCF7_ERY537S_VEH_12hr	SNRPA1	487.494	-0.383227	0.102728	1.13621e-05	0.000161129
S2A	MCF7_ERY537S_IML_12hr_over_MCF7_ERY537S_VEH_12hr	PITPNB	646.107	-0.364746	0.0966777	1.14007e-05	0.000161513
S2A	MCF7_ERY537S_IML_12hr_over_MCF7_ERY537S_VEH_12hr	FAM171B	179.097	0.691803	0.207983	1.15612e-05	0.000163623
S2A	MCF7_ERY537S_IML_12hr_over_MCF7_ERY537S_VEH_12hr	TIMP2	1285.2	0.386974	0.104191	1.17459e-05	0.00016607
S2A	MCF7_ERY537S_IML_12hr_over_MCF7_ERY537S_VEH_12hr	INF2	1331.16	0.291275	0.0733566	1.17641e-05	0.000166161
S2A	MCF7_ERY537S_IML_12hr_over_MCF7_ERY537S_VEH_12hr	ZBTB42	752.453	0.423556	0.116399	1.19488e-05	0.0001686
S2A	MCF7_ERY537S_IML_12hr_over_MCF7_ERY537S_VEH_12hr	NAV2	44.7558	-1.00677	0.329779	1.22543e-05	0.000172738
S2A	MCF7_ERY537S_IML_12hr_over_MCF7_ERY537S_VEH_12hr	DOCK5	512.094	0.527907	0.1512	1.23442e-05	0.000173753
S2A	MCF7_ERY537S_IML_12hr_over_MCF7_ERY537S_VEH_12hr	MTHFD2	1211.41	-0.283083	0.0710721	1.23633e-05	0.000173753
S2A	MCF7_ERY537S_IML_12hr_over_MCF7_ERY537S_VEH_12hr	OVOL2	70.0772	-0.816557	0.256919	1.23531e-05	0.000173753
S2A	MCF7_ERY537S_IML_12hr_over_MCF7_ERY537S_VEH_12hr	AUP1	1255.81	-0.25787	0.0636156	1.24693e-05	0.000175068
S2A	MCF7_ERY537S_IML_12hr_over_MCF7_ERY537S_VEH_12hr	SCNN1B	40.8972	-1.02687	0.338421	1.25645e-05	0.000176229
S2A	MCF7_ERY537S_IML_12hr_over_MCF7_ERY537S_VEH_12hr	RECQL5	572.85	0.362189	0.096625	1.29158e-05	0.000180975
S2A	MCF7_ERY537S_IML_12hr_over_MCF7_ERY537S_VEH_12hr	GRIK3	151.191	-1.35472	0.481565	1.31445e-05	0.000183997
S2A	MCF7_ERY537S_IML_12hr_over_MCF7_ERY537S_VEH_12hr	OSGIN1	605.696	0.495397	0.14109	1.31953e-05	0.000184238
S2A	MCF7_ERY537S_IML_12hr_over_MCF7_ERY537S_VEH_12hr	RP11-1055B8.7	257.068	0.493361	0.140412	1.3197e-05	0.000184238
S2A	MCF7_ERY537S_IML_12hr_over_MCF7_ERY537S_VEH_12hr	FLNB	3735.73	-0.373577	0.100549	1.3201e-05	0.000184238
S2A	MCF7_ERY537S_IML_12hr_over_MCF7_ERY537S_VEH_12hr	IARS	1670.93	-0.325638	0.0848723	1.34655e-05	0.000187744
S2A	MCF7_ERY537S_IML_12hr_over_MCF7_ERY537S_VEH_12hr	SEPT5	151.796	-0.646998	0.194323	1.36274e-05	0.000189813
S2A	MCF7_ERY537S_IML_12hr_over_MCF7_ERY537S_VEH_12hr	ARNT	922.145	0.307812	0.0793003	1.38795e-05	0.000193134
S2A	MCF7_ERY537S_IML_12hr_over_MCF7_ERY537S_VEH_12hr	FHDC1	222.781	-0.453981	0.127801	1.3899e-05	0.000193214
S2A	MCF7_ERY537S_IML_12hr_over_MCF7_ERY537S_VEH_12hr	TEAD3	501.603	0.433931	0.121157	1.39857e-05	0.000194228
S2A	MCF7_ERY537S_IML_12hr_over_MCF7_ERY537S_VEH_12hr	PDE4D	31.9556	1.22991	0.426906	1.41194e-05	0.000195891
S2A	MCF7_ERY537S_IML_12hr_over_MCF7_ERY537S_VEH_12hr	SERTAD4	223.751	0.857434	0.276785	1.43293e-05	0.000198607
S2A	MCF7_ERY537S_IML_12hr_over_MCF7_ERY537S_VEH_12hr	SNX5	934.611	-0.281876	0.0713618	1.44051e-05	0.000199461
S2A	MCF7_ERY537S_IML_12hr_over_MCF7_ERY537S_VEH_12hr	CIRH1A	822.079	-0.334949	0.0883088	1.44568e-05	0.000199981
S2A	MCF7_ERY537S_IML_12hr_over_MCF7_ERY537S_VEH_12hr	UNC5C	18.3732	1.15496	0.396048	1.45406e-05	0.000200943
S2A	MCF7_ERY537S_IML_12hr_over_MCF7_ERY537S_VEH_12hr	RPP25	180.97	-0.674611	0.205858	1.45887e-05	0.000201409
S2A	MCF7_ERY537S_IML_12hr_over_MCF7_ERY537S_VEH_12hr	FARSA	984.156	-0.325526	0.0852879	1.46302e-05	0.000201785
S2A	MCF7_ERY537S_IML_12hr_over_MCF7_ERY537S_VEH_12hr	TBC1D8	159.131	0.599192	0.178164	1.46985e-05	0.000202481
S2A	MCF7_ERY537S_IML_12hr_over_MCF7_ERY537S_VEH_12hr	GNL3	681.741	-0.357051	0.0957455	1.47094e-05	0.000202481
S2A	MCF7_ERY537S_IML_12hr_over_MCF7_ERY537S_VEH_12hr	AP1B1	1745.01	-0.291206	0.0744117	1.49337e-05	0.000205367
S2A	MCF7_ERY537S_IML_12hr_over_MCF7_ERY537S_VEH_12hr	RSF1	697.049	0.377552	0.102753	1.4992e-05	0.000205968
S2A	MCF7_ERY537S_IML_12hr_over_MCF7_ERY537S_VEH_12hr	ZCCHC24	114.584	0.645025	0.195312	1.50576e-05	0.000206668
S2A	MCF7_ERY537S_IML_12hr_over_MCF7_ERY537S_VEH_12hr	MLLT11	388.859	0.37768	0.102996	1.54262e-05	0.000211521
S2A	MCF7_ERY537S_IML_12hr_over_MCF7_ERY537S_VEH_12hr	SMIM5	134.034	0.763313	0.241512	1.54511e-05	0.000211656
S2A	MCF7_ERY537S_IML_12hr_over_MCF7_ERY537S_VEH_12hr	RABEPK	274.824	-0.478666	0.137161	1.55031e-05	0.000212163
S2A	MCF7_ERY537S_IML_12hr_over_MCF7_ERY537S_VEH_12hr	DHCR24	5473.71	0.305661	0.0791728	1.55257e-05	0.000212265
S2A	MCF7_ERY537S_IML_12hr_over_MCF7_ERY537S_VEH_12hr	FAM13A	62.5065	1.16026	0.402898	1.59119e-05	0.000217335
S2A	MCF7_ERY537S_IML_12hr_over_MCF7_ERY537S_VEH_12hr	PRSS16	102.128	0.706101	0.219702	1.59355e-05	0.000217446
S2A	MCF7_ERY537S_IML_12hr_over_MCF7_ERY537S_VEH_12hr	PDIA5	189.176	-0.481988	0.138765	1.62269e-05	0.000221207
S2A	MCF7_ERY537S_IML_12hr_over_MCF7_ERY537S_VEH_12hr	FIGNL1	417.064	-0.427789	0.120446	1.63604e-05	0.000222812
S2A	MCF7_ERY537S_IML_12hr_over_MCF7_ERY537S_VEH_12hr	LZTS2	905.982	-0.377321	0.103335	1.64625e-05	0.000223985
S2A	MCF7_ERY537S_IML_12hr_over_MCF7_ERY537S_VEH_12hr	WDR4	242.627	-0.585244	0.175201	1.68431e-05	0.000228942
S2A	MCF7_ERY537S_IML_12hr_over_MCF7_ERY537S_VEH_12hr	TOM1	235.051	0.518267	0.15173	1.70188e-05	0.000231108
S2A	MCF7_ERY537S_IML_12hr_over_MCF7_ERY537S_VEH_12hr	PKD1	1705.96	0.343826	0.0922902	1.7184e-05	0.000232724
S2A	MCF7_ERY537S_IML_12hr_over_MCF7_ERY537S_VEH_12hr	ATP1B3	957.946	-0.306527	0.0799674	1.71874e-05	0.000232724
S2A	MCF7_ERY537S_IML_12hr_over_MCF7_ERY537S_VEH_12hr	TOMM5	134.233	-0.811523	0.263479	1.71847e-05	0.000232724
S2A	MCF7_ERY537S_IML_12hr_over_MCF7_ERY537S_VEH_12hr	GOLGA2	1969.28	0.319116	0.0841238	1.73492e-05	0.000234689
S2A	MCF7_ERY537S_IML_12hr_over_MCF7_ERY537S_VEH_12hr	MIIP	200.569	-0.518746	0.152155	1.7386e-05	0.000234962
S2A	MCF7_ERY537S_IML_12hr_over_MCF7_ERY537S_VEH_12hr	LYN	162.905	0.516726	0.151576	1.75601e-05	0.000236859
S2A	MCF7_ERY537S_IML_12hr_over_MCF7_ERY537S_VEH_12hr	ZKSCAN1	1509.92	0.314685	0.0827348	1.75579e-05	0.000236859
S2A	MCF7_ERY537S_IML_12hr_over_MCF7_ERY537S_VEH_12hr	NCAPD3	1260.09	-0.329955	0.0879002	1.79293e-05	0.000241609
S2A	MCF7_ERY537S_IML_12hr_over_MCF7_ERY537S_VEH_12hr	CDK18	203.11	0.537969	0.159452	1.82038e-05	0.000245072
S2A	MCF7_ERY537S_IML_12hr_over_MCF7_ERY537S_VEH_12hr	NEO1	614.852	0.413558	0.11656	1.83339e-05	0.000246589
S2A	MCF7_ERY537S_IML_12hr_over_MCF7_ERY537S_VEH_12hr	RMND5A	699.706	0.412409	0.116201	1.84137e-05	0.000247425
S2A	MCF7_ERY537S_IML_12hr_over_MCF7_ERY537S_VEH_12hr	HDGFRP3	555.229	0.366859	0.100686	1.8753e-05	0.000251265
S2A	MCF7_ERY537S_IML_12hr_over_MCF7_ERY537S_VEH_12hr	CLSTN3	296.004	0.441593	0.126399	1.87446e-05	0.000251265
S2A	MCF7_ERY537S_IML_12hr_over_MCF7_ERY537S_VEH_12hr	NPM1	10879.4	-0.270981	0.069153	1.87413e-05	0.000251265
S2A	MCF7_ERY537S_IML_12hr_over_MCF7_ERY537S_VEH_12hr	RAB11FIP1	1427.14	-0.27081	0.069137	1.89016e-05	0.000253016
S2A	MCF7_ERY537S_IML_12hr_over_MCF7_ERY537S_VEH_12hr	GPR98	253.016	0.509153	0.149969	1.91197e-05	0.000255691
S2A	MCF7_ERY537S_IML_12hr_over_MCF7_ERY537S_VEH_12hr	KLF12	42.4394	0.917277	0.310277	1.93686e-05	0.000258774
S2A	MCF7_ERY537S_IML_12hr_over_MCF7_ERY537S_VEH_12hr	NOC3L	373.978	-0.509706	0.150418	1.95272e-05	0.000260646
S2A	MCF7_ERY537S_IML_12hr_over_MCF7_ERY537S_VEH_12hr	ZNF750	64.5195	1.16004	0.414152	1.96054e-05	0.000261443
S2A	MCF7_ERY537S_IML_12hr_over_MCF7_ERY537S_VEH_12hr	TOMM6	902.66	-0.381842	0.106253	1.98404e-05	0.000264326
S2A	MCF7_ERY537S_IML_12hr_over_MCF7_ERY537S_VEH_12hr	DNAJB6	1338.38	-0.28085	0.0725037	1.9979e-05	0.000265921
S2A	MCF7_ERY537S_IML_12hr_over_MCF7_ERY537S_VEH_12hr	OTUD5	674.326	0.318494	0.0847155	2.00267e-05	0.000266304
S2A	MCF7_ERY537S_IML_12hr_over_MCF7_ERY537S_VEH_12hr	DMXL2	775.106	0.323826	0.0865091	2.00769e-05	0.00026672
S2A	MCF7_ERY537S_IML_12hr_over_MCF7_ERY537S_VEH_12hr	DSCAM	216.892	-0.598785	0.183009	2.01871e-05	0.000267931
S2A	MCF7_ERY537S_IML_12hr_over_MCF7_ERY537S_VEH_12hr	RRP9	186.539	-0.620298	0.19132	2.04233e-05	0.000270811
S2A	MCF7_ERY537S_IML_12hr_over_MCF7_ERY537S_VEH_12hr	CREBRF	108.55	0.659623	0.206841	2.07512e-05	0.0002749
S2A	MCF7_ERY537S_IML_12hr_over_MCF7_ERY537S_VEH_12hr	CKAP4	1105.62	0.289371	0.0754829	2.11715e-05	0.000280205
S2A	MCF7_ERY537S_IML_12hr_over_MCF7_ERY537S_VEH_12hr	ABCF2	753.629	-0.356872	0.0982149	2.15558e-05	0.000285023
S2A	MCF7_ERY537S_IML_12hr_over_MCF7_ERY537S_VEH_12hr	CDH1	8940.95	-0.281161	0.0729733	2.16498e-05	0.000285997
S2A	MCF7_ERY537S_IML_12hr_over_MCF7_ERY537S_VEH_12hr	PITPNM3	47.1134	1.3997	0.553728	2.20081e-05	0.000290458
S2A	MCF7_ERY537S_IML_12hr_over_MCF7_ERY537S_VEH_12hr	TPRN	688.138	-0.358775	0.0990724	2.21845e-05	0.000292511
S2A	MCF7_ERY537S_IML_12hr_over_MCF7_ERY537S_VEH_12hr	PAK1IP1	252.224	-0.576259	0.176395	2.25695e-05	0.000297309
S2A	MCF7_ERY537S_IML_12hr_over_MCF7_ERY537S_VEH_12hr	AHSA1	1653.76	-0.319982	0.0859329	2.27127e-05	0.000298916
S2A	MCF7_ERY537S_IML_12hr_over_MCF7_ERY537S_VEH_12hr	COX5A	670.606	-0.386498	0.108963	2.28467e-05	0.000300152
S2A	MCF7_ERY537S_IML_12hr_over_MCF7_ERY537S_VEH_12hr	HERC3	213.82	0.467802	0.137523	2.28492e-05	0.000300152
S2A	MCF7_ERY537S_IML_12hr_over_MCF7_ERY537S_VEH_12hr	PANX2	171.284	0.691916	0.222247	2.3343e-05	0.000306337
S2A	MCF7_ERY537S_IML_12hr_over_MCF7_ERY537S_VEH_12hr	HDAC11	239.29	-0.516318	0.155008	2.33636e-05	0.000306337
S2A	MCF7_ERY537S_IML_12hr_over_MCF7_ERY537S_VEH_12hr	TACC3	1033.81	-0.3562	0.0985522	2.3409e-05	0.000306648
S2A	MCF7_ERY537S_IML_12hr_over_MCF7_ERY537S_VEH_12hr	PLEKHJ1	604.431	-0.349736	0.0963135	2.34335e-05	0.000306682
S2A	MCF7_ERY537S_IML_12hr_over_MCF7_ERY537S_VEH_12hr	ZNF350	125.461	0.720175	0.234006	2.34885e-05	0.000307117
S2A	MCF7_ERY537S_IML_12hr_over_MCF7_ERY537S_VEH_12hr	RBMS1	461.014	0.354257	0.0979465	2.36486e-05	0.000308923
S2A	MCF7_ERY537S_IML_12hr_over_MCF7_ERY537S_VEH_12hr	FECH	414.974	0.371659	0.104154	2.40547e-05	0.000313938
S2A	MCF7_ERY537S_IML_12hr_over_MCF7_ERY537S_VEH_12hr	IL17RC	670.211	0.422979	0.122281	2.41515e-05	0.000314909
S2A	MCF7_ERY537S_IML_12hr_over_MCF7_ERY537S_VEH_12hr	YARS	762.46	-0.412077	0.118661	2.47829e-05	0.000322842
S2A	MCF7_ERY537S_IML_12hr_over_MCF7_ERY537S_VEH_12hr	NEU1	719.717	0.312446	0.0839456	2.49993e-05	0.000325361
S2A	MCF7_ERY537S_IML_12hr_over_MCF7_ERY537S_VEH_12hr	VRK1	294.648	-0.467105	0.1384	2.53165e-05	0.000329185
S2A	MCF7_ERY537S_IML_12hr_over_MCF7_ERY537S_VEH_12hr	SLC12A2	966.337	0.370743	0.104229	2.53588e-05	0.00032943
S2A	MCF7_ERY537S_IML_12hr_over_MCF7_ERY537S_VEH_12hr	TSPYL2	282.819	0.543587	0.166167	2.55674e-05	0.000331835
S2A	MCF7_ERY537S_IML_12hr_over_MCF7_ERY537S_VEH_12hr	CLN3	830.925	0.332718	0.0910782	2.59053e-05	0.000335911
S2A	MCF7_ERY537S_IML_12hr_over_MCF7_ERY537S_VEH_12hr	NDC1	807.827	-0.342505	0.0945234	2.61001e-05	0.000338125
S2A	MCF7_ERY537S_IML_12hr_over_MCF7_ERY537S_VEH_12hr	ANP32B	1775.81	-0.274241	0.0717432	2.66383e-05	0.00034478
S2A	MCF7_ERY537S_IML_12hr_over_MCF7_ERY537S_VEH_12hr	C4orf21	124.605	-0.631006	0.200565	2.68748e-05	0.00034742
S2A	MCF7_ERY537S_IML_12hr_over_MCF7_ERY537S_VEH_12hr	BCKDHB	220.045	0.520943	0.158551	2.68916e-05	0.00034742
S2A	MCF7_ERY537S_IML_12hr_over_MCF7_ERY537S_VEH_12hr	BZW2	1133.74	-0.327379	0.0895143	2.70801e-05	0.000349534
S2A	MCF7_ERY537S_IML_12hr_over_MCF7_ERY537S_VEH_12hr	FAM171A2	237.448	0.446727	0.131911	2.72411e-05	0.000351291
S2A	MCF7_ERY537S_IML_12hr_over_MCF7_ERY537S_VEH_12hr	C16orf59	186.878	-0.588349	0.184147	2.73814e-05	0.000352777
S2A	MCF7_ERY537S_IML_12hr_over_MCF7_ERY537S_VEH_12hr	TMEM229B	132.153	-0.65405	0.210288	2.74424e-05	0.00035324
S2A	MCF7_ERY537S_IML_12hr_over_MCF7_ERY537S_VEH_12hr	TTC9	425.846	0.458843	0.136359	2.75087e-05	0.000353769
S2A	MCF7_ERY537S_IML_12hr_over_MCF7_ERY537S_VEH_12hr	ACACA	1675.62	0.331395	0.091042	2.76779e-05	0.00035562
S2A	MCF7_ERY537S_IML_12hr_over_MCF7_ERY537S_VEH_12hr	METTL2A	556.99	-0.32397	0.0885913	2.82088e-05	0.000361781
S2A	MCF7_ERY537S_IML_12hr_over_MCF7_ERY537S_VEH_12hr	ICMT	1441.29	-0.314698	0.0854041	2.81867e-05	0.000361781
S2A	MCF7_ERY537S_IML_12hr_over_MCF7_ERY537S_VEH_12hr	GTPBP3	245.891	-0.541891	0.167034	2.83154e-05	0.000362818
S2A	MCF7_ERY537S_IML_12hr_over_MCF7_ERY537S_VEH_12hr	SEC14L1	669.368	0.331144	0.091266	2.90521e-05	0.00037192
S2A	MCF7_ERY537S_IML_12hr_over_MCF7_ERY537S_VEH_12hr	MED12	486.366	0.374696	0.106712	2.91536e-05	0.00037288
S2A	MCF7_ERY537S_IML_12hr_over_MCF7_ERY537S_VEH_12hr	ANKRD2	20.5612	-1.71056	1.40373	2.92855e-05	0.000374227
S2A	MCF7_ERY537S_IML_12hr_over_MCF7_ERY537S_VEH_12hr	ZNF687	1599.68	0.300503	0.0808377	2.94064e-05	0.000375431
S2A	MCF7_ERY537S_IML_12hr_over_MCF7_ERY537S_VEH_12hr	ZNF552	356.662	-0.584236	0.184044	2.98632e-05	0.000380918
S2A	MCF7_ERY537S_IML_12hr_over_MCF7_ERY537S_VEH_12hr	ZHX2	289.666	0.444379	0.132075	2.99901e-05	0.00038219
S2A	MCF7_ERY537S_IML_12hr_over_MCF7_ERY537S_VEH_12hr	ARHGAP12	495.863	0.404703	0.117751	3.00232e-05	0.000382266
S2A	MCF7_ERY537S_IML_12hr_over_MCF7_ERY537S_VEH_12hr	CD99L2	286.508	0.413111	0.121055	3.08994e-05	0.000393067
S2A	MCF7_ERY537S_IML_12hr_over_MCF7_ERY537S_VEH_12hr	FRMD4B	62.2106	0.960341	0.347201	3.09342e-05	0.000393155
S2A	MCF7_ERY537S_IML_12hr_over_MCF7_ERY537S_VEH_12hr	SNX33	293.276	0.530468	0.164168	3.11792e-05	0.000395911
S2A	MCF7_ERY537S_IML_12hr_over_MCF7_ERY537S_VEH_12hr	KIAA1549	394.497	0.413006	0.121126	3.12561e-05	0.00039653
S2A	MCF7_ERY537S_IML_12hr_over_MCF7_ERY537S_VEH_12hr	IRF6	577.675	0.404351	0.118049	3.14654e-05	0.000398826
S2A	MCF7_ERY537S_IML_12hr_over_MCF7_ERY537S_VEH_12hr	TNS1	63.2595	-0.737797	0.248999	3.1511e-05	0.000399045
S2A	MCF7_ERY537S_IML_12hr_over_MCF7_ERY537S_VEH_12hr	CUL4B	810.554	0.314071	0.0858939	3.173e-05	0.000401457
S2A	MCF7_ERY537S_IML_12hr_over_MCF7_ERY537S_VEH_12hr	POP1	278.807	-0.450626	0.134991	3.18464e-05	0.000402569
S2A	MCF7_ERY537S_IML_12hr_over_MCF7_ERY537S_VEH_12hr	POLD2	1274.8	-0.319341	0.0877519	3.19096e-05	0.000403005
S2A	MCF7_ERY537S_IML_12hr_over_MCF7_ERY537S_VEH_12hr	C2CD2L	554.96	0.388405	0.112454	3.21364e-05	0.000405506
S2A	MCF7_ERY537S_IML_12hr_over_MCF7_ERY537S_VEH_12hr	DMXL1	520.918	0.368514	0.105468	3.29943e-05	0.000415586
S2A	MCF7_ERY537S_IML_12hr_over_MCF7_ERY537S_VEH_12hr	MARCH8	457.285	0.393003	0.11435	3.2982e-05	0.000415586
S2A	MCF7_ERY537S_IML_12hr_over_MCF7_ERY537S_VEH_12hr	SLC7A2	1583.54	0.440091	0.131626	3.33005e-05	0.000419068
S2A	MCF7_ERY537S_IML_12hr_over_MCF7_ERY537S_VEH_12hr	WDR26	1926.15	0.234408	0.0604168	3.3505e-05	0.00042089
S2A	MCF7_ERY537S_IML_12hr_over_MCF7_ERY537S_VEH_12hr	NHP2L1	736.895	-0.334757	0.0934778	3.35036e-05	0.00042089
S2A	MCF7_ERY537S_IML_12hr_over_MCF7_ERY537S_VEH_12hr	UMPS	515.962	-0.323619	0.0896029	3.37751e-05	0.000423904
S2A	MCF7_ERY537S_IML_12hr_over_MCF7_ERY537S_VEH_12hr	RNF13	622.448	0.404396	0.118742	3.3865e-05	0.000424598
S2A	MCF7_ERY537S_IML_12hr_over_MCF7_ERY537S_VEH_12hr	C8orf82	559.074	0.342729	0.0963944	3.38906e-05	0.000424598
S2A	MCF7_ERY537S_IML_12hr_over_MCF7_ERY537S_VEH_12hr	GOLGA1	684.496	0.341875	0.0963433	3.51348e-05	0.000439697
S2A	MCF7_ERY537S_IML_12hr_over_MCF7_ERY537S_VEH_12hr	PQLC3	434.547	0.424273	0.126389	3.51583e-05	0.000439697
S2A	MCF7_ERY537S_IML_12hr_over_MCF7_ERY537S_VEH_12hr	MAPK3	1308.5	0.274791	0.073259	3.52193e-05	0.000440069
S2A	MCF7_ERY537S_IML_12hr_over_MCF7_ERY537S_VEH_12hr	RPP40	144.194	-0.704864	0.237929	3.5687e-05	0.000445518
S2A	MCF7_ERY537S_IML_12hr_over_MCF7_ERY537S_VEH_12hr	C11orf24	385.841	-0.40103	0.118108	3.61254e-05	0.000450591
S2A	MCF7_ERY537S_IML_12hr_over_MCF7_ERY537S_VEH_12hr	PMP22	483.771	-0.36439	0.104758	3.64415e-05	0.000454133
S2A	MCF7_ERY537S_IML_12hr_over_MCF7_ERY537S_VEH_12hr	ELOVL1	1072.83	0.264632	0.0701433	3.65003e-05	0.000454463
S2A	MCF7_ERY537S_IML_12hr_over_MCF7_ERY537S_VEH_12hr	ARHGAP32	778.778	0.430339	0.129035	3.65885e-05	0.000455158
S2A	MCF7_ERY537S_IML_12hr_over_MCF7_ERY537S_VEH_12hr	NBR1	1201.81	0.374134	0.108374	3.66959e-05	0.000456092
S2A	MCF7_ERY537S_IML_12hr_over_MCF7_ERY537S_VEH_12hr	UBQLN4	1227.76	-0.302778	0.0828815	3.67935e-05	0.000456901
S2A	MCF7_ERY537S_IML_12hr_over_MCF7_ERY537S_VEH_12hr	FAM83H	3500.28	0.246083	0.0643751	3.71099e-05	0.000460424
S2A	MCF7_ERY537S_IML_12hr_over_MCF7_ERY537S_VEH_12hr	ALG1L	116.24	0.519385	0.162885	3.80495e-05	0.000471666
S2A	MCF7_ERY537S_IML_12hr_over_MCF7_ERY537S_VEH_12hr	IRF2BP2	1191.96	-0.302441	0.08297	3.81041e-05	0.000471927
S2A	MCF7_ERY537S_IML_12hr_over_MCF7_ERY537S_VEH_12hr	SQLE	2937.24	-0.252344	0.0664563	3.82605e-05	0.000473033
S2A	MCF7_ERY537S_IML_12hr_over_MCF7_ERY537S_VEH_12hr	MRPS12	470.806	-0.425806	0.127816	3.82352e-05	0.000473033
S2A	MCF7_ERY537S_IML_12hr_over_MCF7_ERY537S_VEH_12hr	COPA	2948.01	0.247011	0.0648588	3.8875e-05	0.000480208
S2A	MCF7_ERY537S_IML_12hr_over_MCF7_ERY537S_VEH_12hr	TRAP1	1700.76	-0.277442	0.0746778	3.92717e-05	0.000484684
S2A	MCF7_ERY537S_IML_12hr_over_MCF7_ERY537S_VEH_12hr	GPR107	2629.85	0.258618	0.0685859	3.95095e-05	0.000487192
S2A	MCF7_ERY537S_IML_12hr_over_MCF7_ERY537S_VEH_12hr	RNF44	843.227	-0.341731	0.097281	4.03299e-05	0.000496872
S2A	MCF7_ERY537S_IML_12hr_over_MCF7_ERY537S_VEH_12hr	ITPR2	419.126	0.499075	0.156001	4.04648e-05	0.000498099
S2A	MCF7_ERY537S_IML_12hr_over_MCF7_ERY537S_VEH_12hr	FAM84A	221.94	0.457863	0.140659	4.13144e-05	0.00050772
S2A	MCF7_ERY537S_IML_12hr_over_MCF7_ERY537S_VEH_12hr	SEZ6L2	802.12	0.299327	0.0823691	4.13185e-05	0.00050772
S2A	MCF7_ERY537S_IML_12hr_over_MCF7_ERY537S_VEH_12hr	GINS4	258.942	-0.468197	0.14463	4.15615e-05	0.000509967
S2A	MCF7_ERY537S_IML_12hr_over_MCF7_ERY537S_VEH_12hr	ANKRD32	194.033	-0.478197	0.148421	4.15738e-05	0.000509967
S2A	MCF7_ERY537S_IML_12hr_over_MCF7_ERY537S_VEH_12hr	GLG1	1781.91	0.274699	0.0741191	4.2056e-05	0.000514985
S2A	MCF7_ERY537S_IML_12hr_over_MCF7_ERY537S_VEH_12hr	TFDP1	1184.46	-0.273014	0.073558	4.2027e-05	0.000514985
S2A	MCF7_ERY537S_IML_12hr_over_MCF7_ERY537S_VEH_12hr	PACS1	1468.38	0.293047	0.0803219	4.2157e-05	0.000515773
S2A	MCF7_ERY537S_IML_12hr_over_MCF7_ERY537S_VEH_12hr	DOK7	151.544	-0.680704	0.231629	4.22381e-05	0.000516317
S2A	MCF7_ERY537S_IML_12hr_over_MCF7_ERY537S_VEH_12hr	SORT1	1680.43	0.286746	0.0783948	4.38942e-05	0.000535345
S2A	MCF7_ERY537S_IML_12hr_over_MCF7_ERY537S_VEH_12hr	PPTC7	392.382	-0.388223	0.115157	4.39088e-05	0.000535345
S2A	MCF7_ERY537S_IML_12hr_over_MCF7_ERY537S_VEH_12hr	NDUFAF2	177.85	-0.581876	0.190094	4.38952e-05	0.000535345
S2A	MCF7_ERY537S_IML_12hr_over_MCF7_ERY537S_VEH_12hr	FTSJ1	398.647	-0.374444	0.110114	4.44507e-05	0.000541484
S2A	MCF7_ERY537S_IML_12hr_over_MCF7_ERY537S_VEH_12hr	TAB3	591.293	0.369559	0.108374	4.48871e-05	0.000546327
S2A	MCF7_ERY537S_IML_12hr_over_MCF7_ERY537S_VEH_12hr	MPZL2	589.726	0.509236	0.161512	4.51944e-05	0.000549591
S2A	MCF7_ERY537S_IML_12hr_over_MCF7_ERY537S_VEH_12hr	PIGW	251.973	-0.62015	0.206905	4.54516e-05	0.000552243
S2A	MCF7_ERY537S_IML_12hr_over_MCF7_ERY537S_VEH_12hr	ZNF444	329.495	0.465538	0.144761	4.55086e-05	0.000552459
S2A	MCF7_ERY537S_IML_12hr_over_MCF7_ERY537S_VEH_12hr	ANKRD34B	67.1263	0.825962	0.30105	4.56385e-05	0.000553559
S2A	MCF7_ERY537S_IML_12hr_over_MCF7_ERY537S_VEH_12hr	ACAD11	390.393	0.465092	0.144639	4.56836e-05	0.000553629
S2A	MCF7_ERY537S_IML_12hr_over_MCF7_ERY537S_VEH_12hr	KDM5C	1659.68	0.231197	0.0606916	4.61015e-05	0.000558213
S2A	MCF7_ERY537S_IML_12hr_over_MCF7_ERY537S_VEH_12hr	AGPAT5	366.239	-0.480858	0.150901	4.64348e-05	0.000561283
S2A	MCF7_ERY537S_IML_12hr_over_MCF7_ERY537S_VEH_12hr	ECE2	246.233	-0.557112	0.180995	4.64318e-05	0.000561283
S2A	MCF7_ERY537S_IML_12hr_over_MCF7_ERY537S_VEH_12hr	TRMT1	354.97	-0.44132	0.135925	4.70397e-05	0.000568107
S2A	MCF7_ERY537S_IML_12hr_over_MCF7_ERY537S_VEH_12hr	BAG1	792.008	-0.3408	0.0980845	4.70843e-05	0.000568159
S2A	MCF7_ERY537S_IML_12hr_over_MCF7_ERY537S_VEH_12hr	B4GALT2	420.353	-0.467219	0.145879	4.72327e-05	0.000569461
S2A	MCF7_ERY537S_IML_12hr_over_MCF7_ERY537S_VEH_12hr	SREBF2	2143.21	0.243018	0.0645095	4.79343e-05	0.000577426
S2A	MCF7_ERY537S_IML_12hr_over_MCF7_ERY537S_VEH_12hr	NCAM2	1660.32	0.384208	0.114468	4.80099e-05	0.000577842
S2A	MCF7_ERY537S_IML_12hr_over_MCF7_ERY537S_VEH_12hr	MUC1	1846.42	0.626297	0.211023	4.85279e-05	0.000583578
S2A	MCF7_ERY537S_IML_12hr_over_MCF7_ERY537S_VEH_12hr	IQGAP1	3054.23	0.310539	0.0874544	4.96982e-05	0.000596633
S2A	MCF7_ERY537S_IML_12hr_over_MCF7_ERY537S_VEH_12hr	STAT3	1844.1	0.234342	0.0619604	4.96972e-05	0.000596633
S2A	MCF7_ERY537S_IML_12hr_over_MCF7_ERY537S_VEH_12hr	SH3BGRL	940.257	0.283992	0.0781742	4.99728e-05	0.000599418
S2A	MCF7_ERY537S_IML_12hr_over_MCF7_ERY537S_VEH_12hr	B3GNT3	62.4946	-0.745591	0.266407	5.02896e-05	0.000602705
S2A	MCF7_ERY537S_IML_12hr_over_MCF7_ERY537S_VEH_12hr	PCDHA1	123.399	-0.91482	0.348713	5.08308e-05	0.000608672
S2A	MCF7_ERY537S_IML_12hr_over_MCF7_ERY537S_VEH_12hr	ANKRD39	143.824	-0.523903	0.169316	5.14049e-05	0.000615025
S2A	MCF7_ERY537S_IML_12hr_over_MCF7_ERY537S_VEH_12hr	TMEM37	25.6239	1.11278	0.454612	5.14706e-05	0.000615287
S2A	MCF7_ERY537S_IML_12hr_over_MCF7_ERY537S_VEH_12hr	CBFA2T2	457.251	0.360798	0.106311	5.18641e-05	0.000619466
S2A	MCF7_ERY537S_IML_12hr_over_MCF7_ERY537S_VEH_12hr	SURF2	305.227	-0.464107	0.146385	5.38831e-05	0.000642491
S2A	MCF7_ERY537S_IML_12hr_over_MCF7_ERY537S_VEH_12hr	NOM1	387.099	-0.388191	0.117068	5.3876e-05	0.000642491
S2A	MCF7_ERY537S_IML_12hr_over_MCF7_ERY537S_VEH_12hr	GPD2	791.281	0.299188	0.0839534	5.41736e-05	0.0006444
S2A	MCF7_ERY537S_IML_12hr_over_MCF7_ERY537S_VEH_12hr	RNASEH1	223.885	-0.473217	0.150005	5.41127e-05	0.0006444
S2A	MCF7_ERY537S_IML_12hr_over_MCF7_ERY537S_VEH_12hr	PDE8A	357.641	0.345266	0.100825	5.41805e-05	0.0006444
S2A	MCF7_ERY537S_IML_12hr_over_MCF7_ERY537S_VEH_12hr	KIAA1211L	205.519	0.557276	0.184006	5.45769e-05	0.000648567
S2A	MCF7_ERY537S_IML_12hr_over_MCF7_ERY537S_VEH_12hr	PNPT1	433.165	-0.408573	0.125151	5.5231e-05	0.000655786
S2A	MCF7_ERY537S_IML_12hr_over_MCF7_ERY537S_VEH_12hr	ACVR2B	119.277	0.66431	0.231261	5.52983e-05	0.000656033
S2A	MCF7_ERY537S_IML_12hr_over_MCF7_ERY537S_VEH_12hr	ITGA5	177.711	0.509902	0.164977	5.57011e-05	0.000660255
S2A	MCF7_ERY537S_IML_12hr_over_MCF7_ERY537S_VEH_12hr	SEC22C	519.055	0.377121	0.113268	5.64512e-05	0.000668067
S2A	MCF7_ERY537S_IML_12hr_over_MCF7_ERY537S_VEH_12hr	PARP8	61.7341	0.696497	0.246816	5.6455e-05	0.000668067
S2A	MCF7_ERY537S_IML_12hr_over_MCF7_ERY537S_VEH_12hr	ALDH4A1	747.615	0.325513	0.0937856	5.65284e-05	0.000668373
S2A	MCF7_ERY537S_IML_12hr_over_MCF7_ERY537S_VEH_12hr	INPP5K	279.28	0.454114	0.143161	5.67878e-05	0.000670877
S2A	MCF7_ERY537S_IML_12hr_over_MCF7_ERY537S_VEH_12hr	ATAD3A	501.863	-0.403799	0.123699	5.73344e-05	0.000676767
S2A	MCF7_ERY537S_IML_12hr_over_MCF7_ERY537S_VEH_12hr	LIPH	203.688	0.848654	0.321533	5.75629e-05	0.000678895
S2A	MCF7_ERY537S_IML_12hr_over_MCF7_ERY537S_VEH_12hr	CHD2	1201.93	0.244602	0.0658406	5.78202e-05	0.000681358
S2A	MCF7_ERY537S_IML_12hr_over_MCF7_ERY537S_VEH_12hr	PRIM1	220.9	-0.523656	0.171361	5.85251e-05	0.000689089
S2A	MCF7_ERY537S_IML_12hr_over_MCF7_ERY537S_VEH_12hr	TNFRSF10A	142.324	-0.530947	0.174385	5.86317e-05	0.000689768
S2A	MCF7_ERY537S_IML_12hr_over_MCF7_ERY537S_VEH_12hr	MADD	993.045	0.300923	0.0851216	5.91167e-05	0.000694893
S2A	MCF7_ERY537S_IML_12hr_over_MCF7_ERY537S_VEH_12hr	PHF3	716.372	0.401427	0.123162	5.94731e-05	0.000698499
S2A	MCF7_ERY537S_IML_12hr_over_MCF7_ERY537S_VEH_12hr	SYNPO	128.867	0.760228	0.279167	5.95508e-05	0.000698828
S2A	MCF7_ERY537S_IML_12hr_over_MCF7_ERY537S_VEH_12hr	TFAP4	115.907	-0.657931	0.23062	6.02833e-05	0.000706835
S2A	MCF7_ERY537S_IML_12hr_over_MCF7_ERY537S_VEH_12hr	CECR5	453.535	-0.433071	0.135675	6.03668e-05	0.000707226
S2A	MCF7_ERY537S_IML_12hr_over_MCF7_ERY537S_VEH_12hr	ALG3	786.071	-0.333605	0.097339	6.07696e-05	0.000711318
S2A	MCF7_ERY537S_IML_12hr_over_MCF7_ERY537S_VEH_12hr	MAT2A	2138.04	-0.334997	0.0978686	6.08171e-05	0.000711318
S2A	MCF7_ERY537S_IML_12hr_over_MCF7_ERY537S_VEH_12hr	FAM83D	546.992	-0.35187	0.104288	6.10006e-05	0.000712871
S2A	MCF7_ERY537S_IML_12hr_over_MCF7_ERY537S_VEH_12hr	N4BP3	700.53	0.428346	0.133957	6.10538e-05	0.000712902
S2A	MCF7_ERY537S_IML_12hr_over_MCF7_ERY537S_VEH_12hr	PCBP1	2696.91	-0.252982	0.0688945	6.2138e-05	0.000724961
S2A	MCF7_ERY537S_IML_12hr_over_MCF7_ERY537S_VEH_12hr	EMR2	11.6827	1.46335	0.882273	6.21915e-05	0.000724984
S2A	MCF7_ERY537S_IML_12hr_over_MCF7_ERY537S_VEH_12hr	DHCR7	3000.08	-0.244727	0.066244	6.2607e-05	0.000729224
S2A	MCF7_ERY537S_IML_12hr_over_MCF7_ERY537S_VEH_12hr	YWHAH	908.563	-0.290951	0.0819301	6.2724e-05	0.000729983
S2A	MCF7_ERY537S_IML_12hr_over_MCF7_ERY537S_VEH_12hr	WDTC1	630.873	0.307558	0.0879429	6.30222e-05	0.000732847
S2A	MCF7_ERY537S_IML_12hr_over_MCF7_ERY537S_VEH_12hr	LLPH	188.172	-0.46809	0.150688	6.58591e-05	0.000765205
S2A	MCF7_ERY537S_IML_12hr_over_MCF7_ERY537S_VEH_12hr	TSG101	673.567	0.291833	0.0825767	6.62024e-05	0.000768559
S2A	MCF7_ERY537S_IML_12hr_over_MCF7_ERY537S_VEH_12hr	CD302	137.675	0.617192	0.214312	6.63528e-05	0.00076967
S2A	MCF7_ERY537S_IML_12hr_over_MCF7_ERY537S_VEH_12hr	PIP5KL1	52.494	-0.94019	0.376142	6.66376e-05	0.000771703
S2A	MCF7_ERY537S_IML_12hr_over_MCF7_ERY537S_VEH_12hr	CPAMD8	987.094	0.751585	0.278923	6.66266e-05	0.000771703
S2A	MCF7_ERY537S_IML_12hr_over_MCF7_ERY537S_VEH_12hr	SIX4	232.028	0.429801	0.13565	6.70619e-05	0.000775978
S2A	MCF7_ERY537S_IML_12hr_over_MCF7_ERY537S_VEH_12hr	PVRL3	61.3173	0.647922	0.229184	6.79977e-05	0.000786161
S2A	MCF7_ERY537S_IML_12hr_over_MCF7_ERY537S_VEH_12hr	TMEM109	1215.97	-0.296821	0.0845668	6.82891e-05	0.000788235
S2A	MCF7_ERY537S_IML_12hr_over_MCF7_ERY537S_VEH_12hr	SLC27A1	132.751	0.64491	0.227878	6.82779e-05	0.000788235
S2A	MCF7_ERY537S_IML_12hr_over_MCF7_ERY537S_VEH_12hr	JMJD6	256.325	-0.429259	0.135718	6.86515e-05	0.000791769
S2A	MCF7_ERY537S_IML_12hr_over_MCF7_ERY537S_VEH_12hr	IFRD1	507.753	-0.427283	0.134991	6.89875e-05	0.000794993
S2A	MCF7_ERY537S_IML_12hr_over_MCF7_ERY537S_VEH_12hr	NFKBIZ	188.509	0.562011	0.190794	6.97111e-05	0.000802675
S2A	MCF7_ERY537S_IML_12hr_over_MCF7_ERY537S_VEH_12hr	MOB3A	279.069	0.438305	0.139773	7.11374e-05	0.000818429
S2A	MCF7_ERY537S_IML_12hr_over_MCF7_ERY537S_VEH_12hr	H2AFY	2291.97	-0.195651	0.0516821	7.1597e-05	0.000823044
S2A	MCF7_ERY537S_IML_12hr_over_MCF7_ERY537S_VEH_12hr	SNRPC	744.996	-0.378011	0.115925	7.19111e-05	0.000825981
S2A	MCF7_ERY537S_IML_12hr_over_MCF7_ERY537S_VEH_12hr	RTN4	1951.08	-0.237675	0.0646296	7.22896e-05	0.000829651
S2A	MCF7_ERY537S_IML_12hr_over_MCF7_ERY537S_VEH_12hr	IFNGR1	189.489	0.447435	0.143688	7.24916e-05	0.000831136
S2A	MCF7_ERY537S_IML_12hr_over_MCF7_ERY537S_VEH_12hr	VPS39	674.162	0.333833	0.0988076	7.2537e-05	0.000831136
S2A	MCF7_ERY537S_IML_12hr_over_MCF7_ERY537S_VEH_12hr	ANXA3	437.737	0.461832	0.149563	7.27619e-05	0.000833035
S2A	MCF7_ERY537S_IML_12hr_over_MCF7_ERY537S_VEH_12hr	ALDH6A1	770.341	0.341147	0.101657	7.2887e-05	0.000833789
S2A	MCF7_ERY537S_IML_12hr_over_MCF7_ERY537S_VEH_12hr	PLEKHG6	156.484	-0.549758	0.186444	7.32047e-05	0.000836745
S2A	MCF7_ERY537S_IML_12hr_over_MCF7_ERY537S_VEH_12hr	TTC39B	265.554	0.432688	0.137928	7.34832e-05	0.000839246
S2A	MCF7_ERY537S_IML_12hr_over_MCF7_ERY537S_VEH_12hr	CCDC117	599.578	-0.325027	0.0955849	7.38106e-05	0.000842303
S2A	MCF7_ERY537S_IML_12hr_over_MCF7_ERY537S_VEH_12hr	SOX4	1353.29	-0.273734	0.0768695	7.43559e-05	0.000847152
S2A	MCF7_ERY537S_IML_12hr_over_MCF7_ERY537S_VEH_12hr	CARD14	377.521	0.565383	0.1936	7.43215e-05	0.000847152
S2A	MCF7_ERY537S_IML_12hr_over_MCF7_ERY537S_VEH_12hr	QTRTD1	374.344	-0.35833	0.108584	7.49738e-05	0.000853502
S2A	MCF7_ERY537S_IML_12hr_over_MCF7_ERY537S_VEH_12hr	CLCN3	793.249	0.295252	0.0846212	7.52025e-05	0.000855413
S2A	MCF7_ERY537S_IML_12hr_over_MCF7_ERY537S_VEH_12hr	MGST1	1744.02	0.330767	0.0979693	7.56731e-05	0.000860072
S2A	MCF7_ERY537S_IML_12hr_over_MCF7_ERY537S_VEH_12hr	MLF1IP	265.054	-0.495084	0.163877	7.59567e-05	0.000862599
S2A	MCF7_ERY537S_IML_12hr_over_MCF7_ERY537S_VEH_12hr	KAT2A	591.908	-0.380611	0.117541	7.62713e-05	0.000865474
S2A	MCF7_ERY537S_IML_12hr_over_MCF7_ERY537S_VEH_12hr	KIAA1524	277.701	-0.461733	0.150305	7.68933e-05	0.000871828
S2A	MCF7_ERY537S_IML_12hr_over_MCF7_ERY537S_VEH_12hr	GINS3	106.309	-0.618069	0.218536	7.73333e-05	0.000875131
S2A	MCF7_ERY537S_IML_12hr_over_MCF7_ERY537S_VEH_12hr	FBRS	1636.14	0.277977	0.0785921	7.73709e-05	0.000875131
S2A	MCF7_ERY537S_IML_12hr_over_MCF7_ERY537S_VEH_12hr	FOSB	218.178	1.03997	0.443582	7.73651e-05	0.000875131
S2A	MCF7_ERY537S_IML_12hr_over_MCF7_ERY537S_VEH_12hr	ACSS1	230.662	-0.514955	0.172584	7.75507e-05	0.00087646
S2A	MCF7_ERY537S_IML_12hr_over_MCF7_ERY537S_VEH_12hr	MTERFD1	231.341	-0.439653	0.142012	8.10603e-05	0.00091539
S2A	MCF7_ERY537S_IML_12hr_over_MCF7_ERY537S_VEH_12hr	FLNA	21444.2	0.265279	0.0744482	8.15462e-05	0.000920139
S2A	MCF7_ERY537S_IML_12hr_over_MCF7_ERY537S_VEH_12hr	FAM83B	396.002	0.384368	0.119753	8.17497e-05	0.000920959
S2A	MCF7_ERY537S_IML_12hr_over_MCF7_ERY537S_VEH_12hr	PTPN4	181.946	0.4501	0.146399	8.17348e-05	0.000920959
S2A	MCF7_ERY537S_IML_12hr_over_MCF7_ERY537S_VEH_12hr	RASSF1	178.997	-0.561663	0.194333	8.31695e-05	0.000935457
S2A	MCF7_ERY537S_IML_12hr_over_MCF7_ERY537S_VEH_12hr	KRT80	6129.23	0.34415	0.103944	8.31693e-05	0.000935457
S2A	MCF7_ERY537S_IML_12hr_over_MCF7_ERY537S_VEH_12hr	NIPAL3	665.333	0.326886	0.0972441	8.33595e-05	0.000936846
S2A	MCF7_ERY537S_IML_12hr_over_MCF7_ERY537S_VEH_12hr	SKA1	109.744	-0.52405	0.177809	8.34297e-05	0.000936888
S2A	MCF7_ERY537S_IML_12hr_over_MCF7_ERY537S_VEH_12hr	UCP2	730.952	0.349844	0.106225	8.35638e-05	0.000937646
S2A	MCF7_ERY537S_IML_12hr_over_MCF7_ERY537S_VEH_12hr	CCDC88C	457.67	-0.446604	0.145421	8.44936e-05	0.000947324
S2A	MCF7_ERY537S_IML_12hr_over_MCF7_ERY537S_VEH_12hr	ZNF202	194.194	-0.592115	0.208906	8.55341e-05	0.000957702
S2A	MCF7_ERY537S_IML_12hr_over_MCF7_ERY537S_VEH_12hr	LIN7A	169.05	0.614641	0.219529	8.55552e-05	0.000957702
S2A	MCF7_ERY537S_IML_12hr_over_MCF7_ERY537S_VEH_12hr	PFKFB3	894.138	-0.312741	0.0920449	8.5759e-05	0.00095922
S2A	MCF7_ERY537S_IML_12hr_over_MCF7_ERY537S_VEH_12hr	ISOC2	457.09	-0.395371	0.124769	8.62795e-05	0.000963739
S2A	MCF7_ERY537S_IML_12hr_over_MCF7_ERY537S_VEH_12hr	GGCT	1067.65	-0.292594	0.0845508	8.62999e-05	0.000963739
S2A	MCF7_ERY537S_IML_12hr_over_MCF7_ERY537S_VEH_12hr	SYTL2	2324.38	0.423651	0.136362	8.68381e-05	0.000968214
S2A	MCF7_ERY537S_IML_12hr_over_MCF7_ERY537S_VEH_12hr	MAP3K9	581.157	0.312142	0.0919081	8.68189e-05	0.000968214
S2A	MCF7_ERY537S_IML_12hr_over_MCF7_ERY537S_VEH_12hr	GPSM1	413.006	-0.425774	0.137267	8.70818e-05	0.000969956
S2A	MCF7_ERY537S_IML_12hr_over_MCF7_ERY537S_VEH_12hr	SFXN4	202.985	-0.492632	0.165107	8.71321e-05	0.000969956
S2A	MCF7_ERY537S_IML_12hr_over_MCF7_ERY537S_VEH_12hr	KALRN	81.2815	0.681116	0.252871	8.74742e-05	0.000972995
S2A	MCF7_ERY537S_IML_12hr_over_MCF7_ERY537S_VEH_12hr	SSRP1	2058.03	-0.242674	0.0671624	8.75737e-05	0.000973333
S2A	MCF7_ERY537S_IML_12hr_over_MCF7_ERY537S_VEH_12hr	SYNCRIP	2409.11	-0.217384	0.0590327	8.77294e-05	0.000974295
S2A	MCF7_ERY537S_IML_12hr_over_MCF7_ERY537S_VEH_12hr	SLC20A1	471.226	-0.347798	0.105998	8.91697e-05	0.00098951
S2A	MCF7_ERY537S_IML_12hr_over_MCF7_ERY537S_VEH_12hr	SIDT1	386.907	0.522315	0.178423	8.97327e-05	0.000994973
S2A	MCF7_ERY537S_IML_12hr_over_MCF7_ERY537S_VEH_12hr	SLC16A3	378.946	-0.517476	0.17638	9.00676e-05	0.000997901
S2A	MCF7_ERY537S_IML_12hr_over_MCF7_ERY537S_VEH_12hr	RBM14	876.233	-0.417753	0.13451	9.08605e-05	0.00100589
S2A	MCF7_ERY537S_IML_12hr_over_MCF7_ERY537S_VEH_12hr	FADS1	1134.39	-0.311619	0.092119	9.17389e-05	0.00101482
S2A	MCF7_ERY537S_IML_12hr_over_MCF7_ERY537S_VEH_12hr	RSL1D1	1785.68	-0.279359	0.0802703	9.40287e-05	0.00103933
S2A	MCF7_ERY537S_IML_12hr_over_MCF7_ERY537S_VEH_12hr	RGS10	158.486	-0.462691	0.153775	9.47375e-05	0.00104635
S2A	MCF7_ERY537S_IML_12hr_over_MCF7_ERY537S_VEH_12hr	PDZD2	220.783	0.886222	0.366947	9.50011e-05	0.00104844
S2A	MCF7_ERY537S_IML_12hr_over_MCF7_ERY537S_VEH_12hr	WDFY3	586.886	0.349352	0.107277	9.5886e-05	0.00105737
S2A	MCF7_ERY537S_IML_12hr_over_MCF7_ERY537S_VEH_12hr	MTMR4	1089.44	0.27045	0.0772012	9.6046e-05	0.00105748
S2A	MCF7_ERY537S_IML_12hr_over_MCF7_ERY537S_VEH_12hr	GPD1L	683.916	-0.263589	0.0747754	9.6013e-05	0.00105748
S2A	MCF7_ERY537S_IML_12hr_over_MCF7_ERY537S_VEH_12hr	RABGAP1	1774.82	0.233116	0.0645811	9.85872e-05	0.00108461
S2A	MCF7_ERY537S_IML_12hr_over_MCF7_ERY537S_VEH_12hr	LY6E	1497.21	-0.304433	0.0899311	9.88859e-05	0.0010862
S2A	MCF7_ERY537S_IML_12hr_over_MCF7_ERY537S_VEH_12hr	FUT8	689.577	0.280884	0.081141	9.88734e-05	0.0010862
S2A	MCF7_ERY537S_IML_12hr_over_MCF7_ERY537S_VEH_12hr	LRRN2	86.5589	-0.628562	0.230391	9.92846e-05	0.00108973
S2A	MCF7_ERY537S_IML_12hr_over_MCF7_ERY537S_VEH_12hr	SARDH	29.9969	1.25364	0.665597	9.99105e-05	0.00109575
S2A	MCF7_ERY537S_IML_12hr_over_MCF7_ERY537S_VEH_12hr	GNS	2236.01	0.265802	0.0758063	0.000100304	0.00109921
S2A	MCF7_ERY537S_IML_12hr_over_MCF7_ERY537S_VEH_12hr	ZNF217	3486.48	0.332495	0.100984	0.000100578	0.00109965
S2A	MCF7_ERY537S_IML_12hr_over_MCF7_ERY537S_VEH_12hr	OBSL1	1015.02	0.301435	0.0889076	0.000100493	0.00109965
S2A	MCF7_ERY537S_IML_12hr_over_MCF7_ERY537S_VEH_12hr	MSH6	1182.13	-0.293568	0.0859429	0.000100537	0.00109965
S2A	MCF7_ERY537S_IML_12hr_over_MCF7_ERY537S_VEH_12hr	MRPL49	1210.24	-0.287826	0.0838885	0.000101837	0.00111254
S2A	MCF7_ERY537S_IML_12hr_over_MCF7_ERY537S_VEH_12hr	MANBA	394.885	0.385519	0.122646	0.000102362	0.00111741
S2A	MCF7_ERY537S_IML_12hr_over_MCF7_ERY537S_VEH_12hr	LGR4	506.775	0.329707	0.100098	0.000103192	0.0011256
S2A	MCF7_ERY537S_IML_12hr_over_MCF7_ERY537S_VEH_12hr	FANCG	370.516	-0.418075	0.136379	0.000104197	0.00113568
S2A	MCF7_ERY537S_IML_12hr_over_MCF7_ERY537S_VEH_12hr	CASZ1	515.018	0.379258	0.120292	0.000104489	0.00113798
S2A	MCF7_ERY537S_IML_12hr_over_MCF7_ERY537S_VEH_12hr	C8orf33	765.813	-0.311797	0.0932007	0.000104834	0.00114086
S2A	MCF7_ERY537S_IML_12hr_over_MCF7_ERY537S_VEH_12hr	TES	357.829	-0.361269	0.112976	0.000105114	0.00114302
S2A	MCF7_ERY537S_IML_12hr_over_MCF7_ERY537S_VEH_12hr	ARSG	215.765	0.461981	0.155126	0.00010548	0.00114436
S2A	MCF7_ERY537S_IML_12hr_over_MCF7_ERY537S_VEH_12hr	INSR	137.707	0.588732	0.212517	0.00010548	0.00114436
S2A	MCF7_ERY537S_IML_12hr_over_MCF7_ERY537S_VEH_12hr	KITLG	247.672	0.49753	0.170515	0.000105322	0.00114436
S2A	MCF7_ERY537S_IML_12hr_over_MCF7_ERY537S_VEH_12hr	IL11RA	59.5352	0.978204	0.430489	0.000106539	0.00115406
S2A	MCF7_ERY537S_IML_12hr_over_MCF7_ERY537S_VEH_12hr	MACC1	305.66	0.588193	0.212498	0.000106476	0.00115406
S2A	MCF7_ERY537S_IML_12hr_over_MCF7_ERY537S_VEH_12hr	KNOP1	506.069	-0.333811	0.102127	0.000108035	0.00116937
S2A	MCF7_ERY537S_IML_12hr_over_MCF7_ERY537S_VEH_12hr	ADCY1	485.353	-0.526796	0.184241	0.00010894	0.00117826
S2A	MCF7_ERY537S_IML_12hr_over_MCF7_ERY537S_VEH_12hr	ORAI3	317.836	0.445104	0.148417	0.000109036	0.0011784
S2A	MCF7_ERY537S_IML_12hr_over_MCF7_ERY537S_VEH_12hr	RPL22L1	358.744	-0.461079	0.155413	0.000110118	0.00118917
S2A	MCF7_ERY537S_IML_12hr_over_MCF7_ERY537S_VEH_12hr	CERCAM	888.243	0.323932	0.0983749	0.000110373	0.00119039
S2A	MCF7_ERY537S_IML_12hr_over_MCF7_ERY537S_VEH_12hr	STAT2	592.328	0.408971	0.1333	0.0001104	0.00119039
S2A	MCF7_ERY537S_IML_12hr_over_MCF7_ERY537S_VEH_12hr	DCLRE1B	552.078	-0.306317	0.0915396	0.000111362	0.00119985
S2A	MCF7_ERY537S_IML_12hr_over_MCF7_ERY537S_VEH_12hr	SH3BP5L	449.762	0.345171	0.10699	0.000111467	0.00120006
S2A	MCF7_ERY537S_IML_12hr_over_MCF7_ERY537S_VEH_12hr	UBE2D2	994.53	-0.235901	0.0661013	0.000111706	0.00120172
S2A	MCF7_ERY537S_IML_12hr_over_MCF7_ERY537S_VEH_12hr	RCAN3	245.14	0.400156	0.129776	0.000111976	0.0012037
S2A	MCF7_ERY537S_IML_12hr_over_MCF7_ERY537S_VEH_12hr	SLC37A3	288.138	-0.372347	0.118212	0.000112264	0.00120588
S2A	MCF7_ERY537S_IML_12hr_over_MCF7_ERY537S_VEH_12hr	GRWD1	619.755	-0.374336	0.119057	0.000112479	0.00120726
S2A	MCF7_ERY537S_IML_12hr_over_MCF7_ERY537S_VEH_12hr	ZSWIM6	246.089	-0.42969	0.142371	0.000113055	0.00121252
S2A	MCF7_ERY537S_IML_12hr_over_MCF7_ERY537S_VEH_12hr	DCAF5	847.651	0.254898	0.0726723	0.000113461	0.00121533
S2A	MCF7_ERY537S_IML_12hr_over_MCF7_ERY537S_VEH_12hr	FLOT2	976.514	0.30507	0.0912048	0.000113558	0.00121533
S2A	MCF7_ERY537S_IML_12hr_over_MCF7_ERY537S_VEH_12hr	CASK	507.779	0.309609	0.0929704	0.000113576	0.00121533
S2A	MCF7_ERY537S_IML_12hr_over_MCF7_ERY537S_VEH_12hr	ETV3	416.841	0.358349	0.112628	0.000114391	0.00122312
S2A	MCF7_ERY537S_IML_12hr_over_MCF7_ERY537S_VEH_12hr	HDGF	5228.54	-0.282419	0.0826681	0.00011464	0.00122486
S2A	MCF7_ERY537S_IML_12hr_over_MCF7_ERY537S_VEH_12hr	NETO2	147.147	-0.479049	0.163921	0.00011486	0.00122628
S2A	MCF7_ERY537S_IML_12hr_over_MCF7_ERY537S_VEH_12hr	FER	227.475	0.479113	0.16403	0.000115405	0.00123116
S2A	MCF7_ERY537S_IML_12hr_over_MCF7_ERY537S_VEH_12hr	SPTLC2	1414.03	0.286709	0.0843599	0.000116153	0.00123821
S2A	MCF7_ERY537S_IML_12hr_over_MCF7_ERY537S_VEH_12hr	SRSF1	2744.38	-0.343373	0.106673	0.00011651	0.00124107
S2A	MCF7_ERY537S_IML_12hr_over_MCF7_ERY537S_VEH_12hr	NR1D2	477.086	0.348065	0.10861	0.000116772	0.00124291
S2A	MCF7_ERY537S_IML_12hr_over_MCF7_ERY537S_VEH_12hr	GOLGA3	1870.76	0.245134	0.069459	0.000116997	0.00124384
S2A	MCF7_ERY537S_IML_12hr_over_MCF7_ERY537S_VEH_12hr	ATP2C2	335.664	0.400076	0.130283	0.000117035	0.00124384
S2A	MCF7_ERY537S_IML_12hr_over_MCF7_ERY537S_VEH_12hr	ZXDB	212.19	0.450471	0.1518	0.000117169	0.00124433
S2A	MCF7_ERY537S_IML_12hr_over_MCF7_ERY537S_VEH_12hr	CDC42BPG	1031.04	-0.26609	0.0768882	0.000118313	0.00125553
S2A	MCF7_ERY537S_IML_12hr_over_MCF7_ERY537S_VEH_12hr	SFPQ	3219.38	-0.227273	0.0635411	0.000118852	0.00126016
S2A	MCF7_ERY537S_IML_12hr_over_MCF7_ERY537S_VEH_12hr	CBX4	940.583	0.31861	0.096883	0.000118928	0.00126016
S2A	MCF7_ERY537S_IML_12hr_over_MCF7_ERY537S_VEH_12hr	PCMTD1	385.074	0.347945	0.108795	0.000119639	0.00126673
S2A	MCF7_ERY537S_IML_12hr_over_MCF7_ERY537S_VEH_12hr	LMNB2	1731.04	-0.264761	0.0764845	0.000119789	0.00126737
S2A	MCF7_ERY537S_IML_12hr_over_MCF7_ERY537S_VEH_12hr	AKAP9	1036.28	0.349746	0.109582	0.000120221	0.00127099
S2A	MCF7_ERY537S_IML_12hr_over_MCF7_ERY537S_VEH_12hr	GBP2	95.4133	0.814153	0.338716	0.000120395	0.00127187
S2A	MCF7_ERY537S_IML_12hr_over_MCF7_ERY537S_VEH_12hr	LPCAT1	2429.94	-0.278637	0.0816246	0.000121094	0.00127829
S2A	MCF7_ERY537S_IML_12hr_over_MCF7_ERY537S_VEH_12hr	SSBP3	305.482	0.355679	0.112228	0.000122637	0.00129362
S2A	MCF7_ERY537S_IML_12hr_over_MCF7_ERY537S_VEH_12hr	STRADB	186.606	0.411857	0.135947	0.000123311	0.00129975
S2A	MCF7_ERY537S_IML_12hr_over_MCF7_ERY537S_VEH_12hr	LUC7L	646.754	-0.312046	0.094673	0.000124791	0.00131437
S2A	MCF7_ERY537S_IML_12hr_over_MCF7_ERY537S_VEH_12hr	MOB3C	84.9101	0.611106	0.228468	0.000125706	0.00132302
S2A	MCF7_ERY537S_IML_12hr_over_MCF7_ERY537S_VEH_12hr	KIAA1467	262.122	-0.418654	0.139126	0.000125815	0.00132317
S2A	MCF7_ERY537S_IML_12hr_over_MCF7_ERY537S_VEH_12hr	LSM10	194.286	-0.486899	0.169065	0.00012615	0.0013257
S2A	MCF7_ERY537S_IML_12hr_over_MCF7_ERY537S_VEH_12hr	PDXK	1884.03	-0.202054	0.0557277	0.000126414	0.00132749
S2A	MCF7_ERY537S_IML_12hr_over_MCF7_ERY537S_VEH_12hr	MRPL24	691.778	-0.426451	0.142585	0.000126739	0.00132991
S2A	MCF7_ERY537S_IML_12hr_over_MCF7_ERY537S_VEH_12hr	CTXN1	404.451	-0.408828	0.135042	0.000127031	0.00133199
S2A	MCF7_ERY537S_IML_12hr_over_MCF7_ERY537S_VEH_12hr	USP43	186.688	0.47643	0.164669	0.000128209	0.00134277
S2A	MCF7_ERY537S_IML_12hr_over_MCF7_ERY537S_VEH_12hr	ZFC3H1	946.089	0.300138	0.0902116	0.000128251	0.00134277
S2A	MCF7_ERY537S_IML_12hr_over_MCF7_ERY537S_VEH_12hr	NUDC	1094.12	-0.301163	0.0906315	0.000128598	0.00134541
S2A	MCF7_ERY537S_IML_12hr_over_MCF7_ERY537S_VEH_12hr	ASAH1	1082.2	0.284648	0.0844292	0.000131339	0.00137204
S2A	MCF7_ERY537S_IML_12hr_over_MCF7_ERY537S_VEH_12hr	LPHN2	209.48	0.582181	0.215038	0.000131248	0.00137204
S2A	MCF7_ERY537S_IML_12hr_over_MCF7_ERY537S_VEH_12hr	FOXP2	28.8607	1.17914	0.634532	0.000131889	0.00137664
S2A	MCF7_ERY537S_IML_12hr_over_MCF7_ERY537S_VEH_12hr	BCL6	287.513	-0.476733	0.165315	0.000131974	0.00137664
S2A	MCF7_ERY537S_IML_12hr_over_MCF7_ERY537S_VEH_12hr	CEP55	669.541	-0.330261	0.102495	0.000132282	0.00137883
S2A	MCF7_ERY537S_IML_12hr_over_MCF7_ERY537S_VEH_12hr	DAG1	3132.64	0.235832	0.0669451	0.000132837	0.00138359
S2A	MCF7_ERY537S_IML_12hr_over_MCF7_ERY537S_VEH_12hr	SUFU	364.618	0.390011	0.127608	0.000133352	0.00138792
S2A	MCF7_ERY537S_IML_12hr_over_MCF7_ERY537S_VEH_12hr	RFWD3	1023.85	-0.245177	0.0701804	0.00013351	0.00138854
S2A	MCF7_ERY537S_IML_12hr_over_MCF7_ERY537S_VEH_12hr	CDKN2B	463.924	0.617287	0.233723	0.000134577	0.0013986
S2A	MCF7_ERY537S_IML_12hr_over_MCF7_ERY537S_VEH_12hr	BIK	46.0075	0.892474	0.393397	0.000134817	0.00140006
S2A	MCF7_ERY537S_IML_12hr_over_MCF7_ERY537S_VEH_12hr	SGMS2	326.751	0.473913	0.164464	0.000135106	0.00140204
S2A	MCF7_ERY537S_IML_12hr_over_MCF7_ERY537S_VEH_12hr	OSBPL5	273.444	0.478115	0.166436	0.000135719	0.00140736
S2A	MCF7_ERY537S_IML_12hr_over_MCF7_ERY537S_VEH_12hr	GPR125	313.207	-0.359937	0.115125	0.000136618	0.00141564
S2A	MCF7_ERY537S_IML_12hr_over_MCF7_ERY537S_VEH_12hr	MYO1C	3277.32	0.207254	0.0577089	0.00013733	0.00142197
S2A	MCF7_ERY537S_IML_12hr_over_MCF7_ERY537S_VEH_12hr	RAD54B	244.177	-0.414198	0.138486	0.000138199	0.00142992
S2A	MCF7_ERY537S_IML_12hr_over_MCF7_ERY537S_VEH_12hr	CCNI	2206.02	0.335075	0.104998	0.000140059	0.0014481
S2A	MCF7_ERY537S_IML_12hr_over_MCF7_ERY537S_VEH_12hr	DHX37	563.019	-0.31415	0.0965344	0.000141267	0.00145951
S2A	MCF7_ERY537S_IML_12hr_over_MCF7_ERY537S_VEH_12hr	TPM1	3968.43	-0.258386	0.0752301	0.00014249	0.00147107
S2A	MCF7_ERY537S_IML_12hr_over_MCF7_ERY537S_VEH_12hr	USP19	720.408	0.293601	0.0884777	0.000142858	0.0014738
S2A	MCF7_ERY537S_IML_12hr_over_MCF7_ERY537S_VEH_12hr	ZNF146	745.524	-0.308933	0.0945829	0.000143727	0.00148168
S2A	MCF7_ERY537S_IML_12hr_over_MCF7_ERY537S_VEH_12hr	SUCO	1000.12	0.270593	0.0797666	0.000143944	0.00148282
S2A	MCF7_ERY537S_IML_12hr_over_MCF7_ERY537S_VEH_12hr	SLC22A15	47.4959	-0.678109	0.269589	0.000146082	0.00150375
S2A	MCF7_ERY537S_IML_12hr_over_MCF7_ERY537S_VEH_12hr	KIAA0319L	882.086	0.279309	0.0831707	0.000146729	0.0015082
S2A	MCF7_ERY537S_IML_12hr_over_MCF7_ERY537S_VEH_12hr	UTP20	618.465	-0.376232	0.122842	0.000146643	0.0015082
S2A	MCF7_ERY537S_IML_12hr_over_MCF7_ERY537S_VEH_12hr	ASCL5	15.894	1.07018	0.534864	0.00014695	0.00150937
S2A	MCF7_ERY537S_IML_12hr_over_MCF7_ERY537S_VEH_12hr	PREX1	3552.42	0.228581	0.0650112	0.000147223	0.00151108
S2A	MCF7_ERY537S_IML_12hr_over_MCF7_ERY537S_VEH_12hr	TRIM47	206.975	-0.625528	0.241084	0.000147811	0.00151601
S2A	MCF7_ERY537S_IML_12hr_over_MCF7_ERY537S_VEH_12hr	CCT4	2009.14	-0.20895	0.0585766	0.000148134	0.00151821
S2A	MCF7_ERY537S_IML_12hr_over_MCF7_ERY537S_VEH_12hr	NXT1	159.422	-0.522979	0.189095	0.000148633	0.00152222
S2A	MCF7_ERY537S_IML_12hr_over_MCF7_ERY537S_VEH_12hr	TECPR2	502.105	0.306225	0.0939524	0.000151932	0.00155487
S2A	MCF7_ERY537S_IML_12hr_over_MCF7_ERY537S_VEH_12hr	CALM1	5735.98	0.173104	0.0475632	0.000152509	0.00155964
S2A	MCF7_ERY537S_IML_12hr_over_MCF7_ERY537S_VEH_12hr	TBC1D17	443.083	0.359924	0.11635	0.000153155	0.00156511
S2A	MCF7_ERY537S_IML_12hr_over_MCF7_ERY537S_VEH_12hr	GPR115	30.2139	1.23277	0.873901	0.000154274	0.00157541
S2A	MCF7_ERY537S_IML_12hr_over_MCF7_ERY537S_VEH_12hr	PPP2R2C	570.221	-0.282773	0.0848778	0.000154942	0.00158109
S2A	MCF7_ERY537S_IML_12hr_over_MCF7_ERY537S_VEH_12hr	SUPT16H	2406.29	-0.231104	0.0661819	0.000156727	0.00159813
S2A	MCF7_ERY537S_IML_12hr_over_MCF7_ERY537S_VEH_12hr	COL4A3BP	525.186	0.307492	0.0947377	0.000157083	0.00160061
S2A	MCF7_ERY537S_IML_12hr_over_MCF7_ERY537S_VEH_12hr	ALKBH2	164.998	-0.677182	0.272297	0.00015847	0.00161358
S2A	MCF7_ERY537S_IML_12hr_over_MCF7_ERY537S_VEH_12hr	PALB2	240.92	-0.423778	0.144921	0.000161331	0.00164152
S2A	MCF7_ERY537S_IML_12hr_over_MCF7_ERY537S_VEH_12hr	WDR5	997.327	-0.276104	0.0826151	0.000161507	0.00164213
S2A	MCF7_ERY537S_IML_12hr_over_MCF7_ERY537S_VEH_12hr	R3HDM2	752.774	0.319396	0.0999252	0.000163152	0.00165765
S2A	MCF7_ERY537S_IML_12hr_over_MCF7_ERY537S_VEH_12hr	MKI67IP	443.342	-0.375037	0.123687	0.000164476	0.00166869
S2A	MCF7_ERY537S_IML_12hr_over_MCF7_ERY537S_VEH_12hr	SLC8A1	90.0709	0.51491	0.187461	0.000164436	0.00166869
S2A	MCF7_ERY537S_IML_12hr_over_MCF7_ERY537S_VEH_12hr	GORASP1	680.581	-0.293918	0.0896992	0.000164948	0.00167228
S2A	MCF7_ERY537S_IML_12hr_over_MCF7_ERY537S_VEH_12hr	ALG8	551.857	-0.360225	0.117362	0.000165875	0.00168047
S2A	MCF7_ERY537S_IML_12hr_over_MCF7_ERY537S_VEH_12hr	TMEM30B	1128.03	-0.26242	0.0776861	0.000166874	0.00168937
S2A	MCF7_ERY537S_IML_12hr_over_MCF7_ERY537S_VEH_12hr	SMPD1	207.037	0.456359	0.16068	0.000171483	0.00173406
S2A	MCF7_ERY537S_IML_12hr_over_MCF7_ERY537S_VEH_12hr	SPATA20	873.694	0.240405	0.0698892	0.000171534	0.00173406
S2A	MCF7_ERY537S_IML_12hr_over_MCF7_ERY537S_VEH_12hr	RALGPS2	519.636	-0.308808	0.0960277	0.000171788	0.00173538
S2A	MCF7_ERY537S_IML_12hr_over_MCF7_ERY537S_VEH_12hr	AK2	945.752	-0.2673	0.079731	0.000172623	0.00174256
S2A	MCF7_ERY537S_IML_12hr_over_MCF7_ERY537S_VEH_12hr	PTPN12	682.443	0.285771	0.0869118	0.000174449	0.00175974
S2A	MCF7_ERY537S_IML_12hr_over_MCF7_ERY537S_VEH_12hr	C1orf85	405.524	0.370613	0.122626	0.000176877	0.00178295
S2A	MCF7_ERY537S_IML_12hr_over_MCF7_ERY537S_VEH_12hr	DKFZP761J1410	533.218	0.335392	0.10741	0.000177104	0.00178396
S2A	MCF7_ERY537S_IML_12hr_over_MCF7_ERY537S_VEH_12hr	LETM1	768.84	-0.307438	0.0957714	0.000177989	0.0017916
S2A	MCF7_ERY537S_IML_12hr_over_MCF7_ERY537S_VEH_12hr	EMC8	627.584	-0.317841	0.100077	0.000178157	0.00179201
S2A	MCF7_ERY537S_IML_12hr_over_MCF7_ERY537S_VEH_12hr	EIF5B	1349.23	-0.293912	0.0903285	0.000178769	0.00179687
S2A	MCF7_ERY537S_IML_12hr_over_MCF7_ERY537S_VEH_12hr	RAPGEF2	336.466	0.369879	0.122475	0.000179427	0.0018022
S2A	MCF7_ERY537S_IML_12hr_over_MCF7_ERY537S_VEH_12hr	PBLD	172.452	0.525149	0.194605	0.000180148	0.00180816
S2A	MCF7_ERY537S_IML_12hr_over_MCF7_ERY537S_VEH_12hr	LMTK3	250.191	0.459275	0.163305	0.000184097	0.00184648
S2A	MCF7_ERY537S_IML_12hr_over_MCF7_ERY537S_VEH_12hr	XRN1	593.339	0.36225	0.119588	0.000186565	0.0018699
S2A	MCF7_ERY537S_IML_12hr_over_MCF7_ERY537S_VEH_12hr	CCPG1	588.622	0.309221	0.0969271	0.00018686	0.00187152
S2A	MCF7_ERY537S_IML_12hr_over_MCF7_ERY537S_VEH_12hr	FANCI	1009.54	-0.287328	0.0880959	0.000187996	0.00188157
S2A	MCF7_ERY537S_IML_12hr_over_MCF7_ERY537S_VEH_12hr	UBA1	5569.62	0.174593	0.0487461	0.000188148	0.00188175
S2A	MCF7_ERY537S_IML_12hr_over_MCF7_ERY537S_VEH_12hr	AL627309.1	195.316	0.478118	0.172677	0.000188681	0.00188574
S2A	MCF7_ERY537S_IML_12hr_over_MCF7_ERY537S_VEH_12hr	NBN	1538.51	-0.295163	0.0912738	0.000188916	0.00188674
S2A	MCF7_ERY537S_IML_12hr_over_MCF7_ERY537S_VEH_12hr	BAG6	2537.96	0.188641	0.0531464	0.000189984	0.00189607
S2A	MCF7_ERY537S_IML_12hr_over_MCF7_ERY537S_VEH_12hr	TRAK1	376.492	0.353485	0.11606	0.000191721	0.00191205
S2A	MCF7_ERY537S_IML_12hr_over_MCF7_ERY537S_VEH_12hr	TMED4	1113.84	0.282329	0.0862932	0.0001924	0.00191746
S2A	MCF7_ERY537S_IML_12hr_over_MCF7_ERY537S_VEH_12hr	MYCBP2	504.102	0.37685	0.126534	0.000194161	0.00193365
S2A	MCF7_ERY537S_IML_12hr_over_MCF7_ERY537S_VEH_12hr	GADD45B	271.14	-0.601775	0.237203	0.00019444	0.00193506
S2A	MCF7_ERY537S_IML_12hr_over_MCF7_ERY537S_VEH_12hr	LRP5L	27.7339	-0.926801	0.448714	0.000195548	0.00194471
S2A	MCF7_ERY537S_IML_12hr_over_MCF7_ERY537S_VEH_12hr	GPR56	1400.02	-0.273318	0.0829283	0.000196613	0.00195392
S2A	MCF7_ERY537S_IML_12hr_over_MCF7_ERY537S_VEH_12hr	CCT8	2311.7	-0.182695	0.0514271	0.000197219	0.00195856
S2A	MCF7_ERY537S_IML_12hr_over_MCF7_ERY537S_VEH_12hr	EFCAB14	1130.01	0.24879	0.0737479	0.000198411	0.00196901
S2A	MCF7_ERY537S_IML_12hr_over_MCF7_ERY537S_VEH_12hr	CTIF	179.897	0.440091	0.155713	0.000198856	0.00197204
S2A	MCF7_ERY537S_IML_12hr_over_MCF7_ERY537S_VEH_12hr	KARS	2375.45	-0.25291	0.0752954	0.000199458	0.00197661
S2A	MCF7_ERY537S_IML_12hr_over_MCF7_ERY537S_VEH_12hr	CCDC138	84.7328	-0.571135	0.221246	0.000199706	0.00197768
S2A	MCF7_ERY537S_IML_12hr_over_MCF7_ERY537S_VEH_12hr	REST	654.359	0.301776	0.0944797	0.000200805	0.00198577
S2A	MCF7_ERY537S_IML_12hr_over_MCF7_ERY537S_VEH_12hr	ELF5	434.632	1.01529	0.528499	0.000200684	0.00198577
S2A	MCF7_ERY537S_IML_12hr_over_MCF7_ERY537S_VEH_12hr	STEAP3	346.791	-0.40496	0.139802	0.000202596	0.00200208
S2A	MCF7_ERY537S_IML_12hr_over_MCF7_ERY537S_VEH_12hr	TCF25	1728.22	0.206081	0.0590855	0.000204686	0.00202131
S2A	MCF7_ERY537S_IML_12hr_over_MCF7_ERY537S_VEH_12hr	MAPKAPK2	1783.75	-0.192884	0.0548198	0.000205768	0.00203057
S2A	MCF7_ERY537S_IML_12hr_over_MCF7_ERY537S_VEH_12hr	RNF19A	560.217	0.298919	0.0935577	0.000206874	0.00204006
S2A	MCF7_ERY537S_IML_12hr_over_MCF7_ERY537S_VEH_12hr	CACNB3	605.818	0.313221	0.0995227	0.000207103	0.00204089
S2A	MCF7_ERY537S_IML_12hr_over_MCF7_ERY537S_VEH_12hr	DAP3	1458.75	-0.197067	0.056197	0.000207271	0.00204111
S2A	MCF7_ERY537S_IML_12hr_over_MCF7_ERY537S_VEH_12hr	SIGIRR	321.549	0.444704	0.158626	0.000207585	0.00204258
S2A	MCF7_ERY537S_IML_12hr_over_MCF7_ERY537S_VEH_12hr	MCIDAS	46.6297	1.12551	0.689783	0.00020771	0.00204258
S2A	MCF7_ERY537S_IML_12hr_over_MCF7_ERY537S_VEH_12hr	IDH2	2239.94	0.230139	0.0673605	0.00020868	0.00205069
S2A	MCF7_ERY537S_IML_12hr_over_MCF7_ERY537S_VEH_12hr	CENPN	792.259	-0.280761	0.0863799	0.000211233	0.00207432
S2A	MCF7_ERY537S_IML_12hr_over_MCF7_ERY537S_VEH_12hr	MAD2L1	374.658	-0.396235	0.136492	0.000212303	0.00208338
S2A	MCF7_ERY537S_IML_12hr_over_MCF7_ERY537S_VEH_12hr	AHRR	271.734	0.494357	0.18325	0.000213961	0.00209673
S2A	MCF7_ERY537S_IML_12hr_over_MCF7_ERY537S_VEH_12hr	CDC42SE1	2576.41	0.210143	0.0606385	0.000213829	0.00209673
S2A	MCF7_ERY537S_IML_12hr_over_MCF7_ERY537S_VEH_12hr	PKP1	643.015	0.385422	0.131787	0.000215818	0.00211346
S2A	MCF7_ERY537S_IML_12hr_over_MCF7_ERY537S_VEH_12hr	TPD52L2	2304.99	-0.194758	0.0556729	0.00021829	0.00213618
S2A	MCF7_ERY537S_IML_12hr_over_MCF7_ERY537S_VEH_12hr	POLE2	113.3	-0.609849	0.245951	0.000219108	0.00214121
S2A	MCF7_ERY537S_IML_12hr_over_MCF7_ERY537S_VEH_12hr	PRPF4	860.257	-0.278706	0.0858414	0.0002191	0.00214121
S2A	MCF7_ERY537S_IML_12hr_over_MCF7_ERY537S_VEH_12hr	AHR	810.044	0.305617	0.0968665	0.000219766	0.00214532
S2A	MCF7_ERY537S_IML_12hr_over_MCF7_ERY537S_VEH_12hr	HID1	1749.74	0.222805	0.0650839	0.000219834	0.00214532
S2A	MCF7_ERY537S_IML_12hr_over_MCF7_ERY537S_VEH_12hr	SECISBP2L	449.944	0.342317	0.112715	0.000220534	0.00215066
S2A	MCF7_ERY537S_IML_12hr_over_MCF7_ERY537S_VEH_12hr	ZNF83	446.168	0.390461	0.134407	0.000220827	0.00215204
S2A	MCF7_ERY537S_IML_12hr_over_MCF7_ERY537S_VEH_12hr	ZNF75D	178.498	0.420458	0.148313	0.0002211	0.00215243
S2A	MCF7_ERY537S_IML_12hr_over_MCF7_ERY537S_VEH_12hr	FASN	17430.6	0.252404	0.0757634	0.000221173	0.00215243
S2A	MCF7_ERY537S_IML_12hr_over_MCF7_ERY537S_VEH_12hr	TBX6	34.5336	0.912995	0.450888	0.000222353	0.00216205
S2A	MCF7_ERY537S_IML_12hr_over_MCF7_ERY537S_VEH_12hr	FAM114A1	215.114	0.387916	0.133345	0.00022247	0.00216205
S2A	MCF7_ERY537S_IML_12hr_over_MCF7_ERY537S_VEH_12hr	SLC35F2	332.292	-0.453666	0.164204	0.000222978	0.0021655
S2A	MCF7_ERY537S_IML_12hr_over_MCF7_ERY537S_VEH_12hr	HPRT1	445.078	-0.301148	0.095203	0.000224915	0.00218281
S2A	MCF7_ERY537S_IML_12hr_over_MCF7_ERY537S_VEH_12hr	CBX6	1545.88	0.272529	0.0836493	0.000226576	0.00219741
S2A	MCF7_ERY537S_IML_12hr_over_MCF7_ERY537S_VEH_12hr	SLC38A2	4017.88	0.202912	0.0585113	0.000226922	0.00219925
S2A	MCF7_ERY537S_IML_12hr_over_MCF7_ERY537S_VEH_12hr	TEP1	463.524	0.293891	0.0922878	0.000227388	0.00220226
S2A	MCF7_ERY537S_IML_12hr_over_MCF7_ERY537S_VEH_12hr	SYTL4	140.052	-0.470833	0.172962	0.00022774	0.00220414
S2A	MCF7_ERY537S_IML_12hr_over_MCF7_ERY537S_VEH_12hr	CMYA5	170.096	0.628722	0.258711	0.000229001	0.00221483
S2A	MCF7_ERY537S_IML_12hr_over_MCF7_ERY537S_VEH_12hr	BNIP3L	651.262	0.322724	0.104574	0.000229607	0.00221916
S2A	MCF7_ERY537S_IML_12hr_over_MCF7_ERY537S_VEH_12hr	FZD5	233.384	0.413292	0.145587	0.000229927	0.00222073
S2A	MCF7_ERY537S_IML_12hr_over_MCF7_ERY537S_VEH_12hr	ZBTB37	239.638	0.492625	0.184023	0.000230105	0.00222093
S2A	MCF7_ERY537S_IML_12hr_over_MCF7_ERY537S_VEH_12hr	PKP4	1266.59	0.247343	0.074169	0.000231486	0.00223273
S2A	MCF7_ERY537S_IML_12hr_over_MCF7_ERY537S_VEH_12hr	DDX39A	871.359	-0.292628	0.0919295	0.000231808	0.00223431
S2A	MCF7_ERY537S_IML_12hr_over_MCF7_ERY537S_VEH_12hr	NDST1	1843.08	0.273165	0.0840768	0.000232034	0.00223495
S2A	MCF7_ERY537S_IML_12hr_over_MCF7_ERY537S_VEH_12hr	DYNC1H1	5488.48	0.297928	0.0941678	0.000232951	0.00224225
S2A	MCF7_ERY537S_IML_12hr_over_MCF7_ERY537S_VEH_12hr	PDE4DIP	1625.66	0.245296	0.0734873	0.000234305	0.00225375
S2A	MCF7_ERY537S_IML_12hr_over_MCF7_ERY537S_VEH_12hr	DIAPH3	273.129	-0.451962	0.164663	0.000238515	0.00229267
S2A	MCF7_ERY537S_IML_12hr_over_MCF7_ERY537S_VEH_12hr	SLC39A9	1597.63	0.237247	0.0706779	0.000239601	0.00229997
S2A	MCF7_ERY537S_IML_12hr_over_MCF7_ERY537S_VEH_12hr	PISD	421.262	-0.381652	0.131491	0.000239541	0.00229997
S2A	MCF7_ERY537S_IML_12hr_over_MCF7_ERY537S_VEH_12hr	DEK	1893.24	-0.273681	0.0846868	0.000244909	0.00234772
S2A	MCF7_ERY537S_IML_12hr_over_MCF7_ERY537S_VEH_12hr	RCC2	2643.42	-0.190168	0.0546779	0.000244846	0.00234772
S2A	MCF7_ERY537S_IML_12hr_over_MCF7_ERY537S_VEH_12hr	NEDD4	330.584	0.387235	0.13449	0.000246696	0.00236325
S2A	MCF7_ERY537S_IML_12hr_over_MCF7_ERY537S_VEH_12hr	RASAL1	172.194	0.470584	0.174668	0.00024859	0.00237977
S2A	MCF7_ERY537S_IML_12hr_over_MCF7_ERY537S_VEH_12hr	DENND1B	233.672	0.413577	0.147333	0.000254085	0.00243072
S2A	MCF7_ERY537S_IML_12hr_over_MCF7_ERY537S_VEH_12hr	ATRX	904.167	0.327652	0.107836	0.000255587	0.00244343
S2A	MCF7_ERY537S_IML_12hr_over_MCF7_ERY537S_VEH_12hr	RAB40B	154.77	0.461586	0.170828	0.000256376	0.00244931
S2A	MCF7_ERY537S_IML_12hr_over_MCF7_ERY537S_VEH_12hr	HNRNPK	6429.48	-0.156736	0.044365	0.000256748	0.0024512
S2A	MCF7_ERY537S_IML_12hr_over_MCF7_ERY537S_VEH_12hr	SESN2	323.314	0.33051	0.10922	0.000258408	0.00246205
S2A	MCF7_ERY537S_IML_12hr_over_MCF7_ERY537S_VEH_12hr	CYB5A	289.857	-0.394207	0.138419	0.000258202	0.00246205
S2A	MCF7_ERY537S_IML_12hr_over_MCF7_ERY537S_VEH_12hr	PLCB4	453.799	0.371843	0.127986	0.00025826	0.00246205
S2A	MCF7_ERY537S_IML_12hr_over_MCF7_ERY537S_VEH_12hr	RGS6	57.8785	0.694186	0.30613	0.000262628	0.00250056
S2A	MCF7_ERY537S_IML_12hr_over_MCF7_ERY537S_VEH_12hr	MAP4	1962.73	0.234304	0.0701737	0.000263588	0.00250631
S2A	MCF7_ERY537S_IML_12hr_over_MCF7_ERY537S_VEH_12hr	RBFOX2	568.425	0.297546	0.0950974	0.00026353	0.00250631
S2A	MCF7_ERY537S_IML_12hr_over_MCF7_ERY537S_VEH_12hr	YDJC	485.115	-0.36419	0.12483	0.000265815	0.00252578
S2A	MCF7_ERY537S_IML_12hr_over_MCF7_ERY537S_VEH_12hr	PICALM	1676.98	0.269206	0.0835415	0.000266471	0.00252728
S2A	MCF7_ERY537S_IML_12hr_over_MCF7_ERY537S_VEH_12hr	KIAA0355	223.103	0.363265	0.124432	0.000266397	0.00252728
S2A	MCF7_ERY537S_IML_12hr_over_MCF7_ERY537S_VEH_12hr	SPTSSB	6277.61	0.229684	0.0685674	0.000266511	0.00252728
S2A	MCF7_ERY537S_IML_12hr_over_MCF7_ERY537S_VEH_12hr	PELP1	679.887	-0.275366	0.0861018	0.000269512	0.00255401
S2A	MCF7_ERY537S_IML_12hr_over_MCF7_ERY537S_VEH_12hr	TSC22D3	351.288	-0.453098	0.167636	0.000269709	0.00255417
S2A	MCF7_ERY537S_IML_12hr_over_MCF7_ERY537S_VEH_12hr	EGR3	137.576	-1.07102	0.685102	0.000271123	0.00256411
S2A	MCF7_ERY537S_IML_12hr_over_MCF7_ERY537S_VEH_12hr	KIAA0195	560.572	0.312137	0.101629	0.000271104	0.00256411
S2A	MCF7_ERY537S_IML_12hr_over_MCF7_ERY537S_VEH_12hr	SLC24A3	377.231	-0.486158	0.184535	0.000271411	0.00256511
S2A	MCF7_ERY537S_IML_12hr_over_MCF7_ERY537S_VEH_12hr	PPID	369.047	-0.34757	0.117492	0.000272067	0.00256958
S2A	MCF7_ERY537S_IML_12hr_over_MCF7_ERY537S_VEH_12hr	SLC27A6	36.3424	-0.743831	0.342111	0.000273129	0.00257789
S2A	MCF7_ERY537S_IML_12hr_over_MCF7_ERY537S_VEH_12hr	FAM86C1	130.252	-0.535497	0.211095	0.000273365	0.00257839
S2A	MCF7_ERY537S_IML_12hr_over_MCF7_ERY537S_VEH_12hr	CCNB1IP1	243.633	-0.365464	0.125854	0.00027471	0.0025878
S2A	MCF7_ERY537S_IML_12hr_over_MCF7_ERY537S_VEH_12hr	THRA	308.641	0.455175	0.169047	0.000274731	0.0025878
S2A	MCF7_ERY537S_IML_12hr_over_MCF7_ERY537S_VEH_12hr	IGDCC3	109.807	0.714642	0.322856	0.000277131	0.00260692
S2A	MCF7_ERY537S_IML_12hr_over_MCF7_ERY537S_VEH_12hr	GAS8	631.531	0.330051	0.109772	0.000276981	0.00260692
S2A	MCF7_ERY537S_IML_12hr_over_MCF7_ERY537S_VEH_12hr	CD9	3017.4	-0.245436	0.0746192	0.000277782	0.0026113
S2A	MCF7_ERY537S_IML_12hr_over_MCF7_ERY537S_VEH_12hr	TUBB4B	7060.91	-0.195352	0.0570175	0.000283051	0.00265905
S2A	MCF7_ERY537S_IML_12hr_over_MCF7_ERY537S_VEH_12hr	BLVRB	962.108	-0.30661	0.0996755	0.000283882	0.00266509
S2A	MCF7_ERY537S_IML_12hr_over_MCF7_ERY537S_VEH_12hr	GAB2	214.716	-0.374895	0.130813	0.000285946	0.00268267
S2A	MCF7_ERY537S_IML_12hr_over_MCF7_ERY537S_VEH_12hr	MAGED1	1554.19	0.238162	0.072122	0.000287708	0.00269741
S2A	MCF7_ERY537S_IML_12hr_over_MCF7_ERY537S_VEH_12hr	PTGDR2	49.7801	-0.938182	0.505483	0.000288475	0.00270182
S2A	MCF7_ERY537S_IML_12hr_over_MCF7_ERY537S_VEH_12hr	PTK2B	187.005	0.400517	0.143146	0.000288563	0.00270182
S2A	MCF7_ERY537S_IML_12hr_over_MCF7_ERY537S_VEH_12hr	TRIM38	96.6629	0.532634	0.2112	0.000289579	0.00270953
S2A	MCF7_ERY537S_IML_12hr_over_MCF7_ERY537S_VEH_12hr	MARCKS	629.059	-0.25737	0.0795557	0.000292673	0.00273667
S2A	MCF7_ERY537S_IML_12hr_over_MCF7_ERY537S_VEH_12hr	RICTOR	358.95	0.345835	0.117634	0.000293928	0.00274658
S2A	MCF7_ERY537S_IML_12hr_over_MCF7_ERY537S_VEH_12hr	TMPRSS4	36.1161	1.03546	0.64047	0.000294809	0.00275298
S2A	MCF7_ERY537S_IML_12hr_over_MCF7_ERY537S_VEH_12hr	ASPH	1071.03	0.263329	0.0819864	0.00029592	0.00276153
S2A	MCF7_ERY537S_IML_12hr_over_MCF7_ERY537S_VEH_12hr	TIMM9	245.825	-0.404302	0.14561	0.000300028	0.00279801
S2A	MCF7_ERY537S_IML_12hr_over_MCF7_ERY537S_VEH_12hr	UBE3B	797.017	0.255805	0.0791843	0.000302738	0.00282124
S2A	MCF7_ERY537S_IML_12hr_over_MCF7_ERY537S_VEH_12hr	ZNF318	426.562	0.301253	0.0979739	0.00030292	0.00282124
S2A	MCF7_ERY537S_IML_12hr_over_MCF7_ERY537S_VEH_12hr	ERBB4	104.966	0.56818	0.233448	0.000305815	0.00284632
S2A	MCF7_ERY537S_IML_12hr_over_MCF7_ERY537S_VEH_12hr	RECQL4	933.244	-0.296574	0.0961205	0.000308412	0.0028686
S2A	MCF7_ERY537S_IML_12hr_over_MCF7_ERY537S_VEH_12hr	ZKSCAN2	125.555	0.472094	0.180426	0.000311473	0.00289515
S2A	MCF7_ERY537S_IML_12hr_over_MCF7_ERY537S_VEH_12hr	TGIF1	399.485	0.357489	0.123847	0.000312804	0.00290561
S2A	MCF7_ERY537S_IML_12hr_over_MCF7_ERY537S_VEH_12hr	DHFR	885.656	-0.294092	0.0952035	0.000313493	0.00291009
S2A	MCF7_ERY537S_IML_12hr_over_MCF7_ERY537S_VEH_12hr	CERS4	175.856	0.597496	0.252361	0.000314531	0.0029178
S2A	MCF7_ERY537S_IML_12hr_over_MCF7_ERY537S_VEH_12hr	RRP1	436.147	-0.356928	0.123677	0.00031504	0.0029206
S2A	MCF7_ERY537S_IML_12hr_over_MCF7_ERY537S_VEH_12hr	NUP85	618.126	-0.331584	0.111924	0.000315265	0.00292076
S2A	MCF7_ERY537S_IML_12hr_over_MCF7_ERY537S_VEH_12hr	RHOQ	561.06	0.28986	0.0934495	0.000315497	0.00292099
S2A	MCF7_ERY537S_IML_12hr_over_MCF7_ERY537S_VEH_12hr	IMPDH1	881.815	-0.232302	0.070589	0.000318999	0.00295147
S2A	MCF7_ERY537S_IML_12hr_over_MCF7_ERY537S_VEH_12hr	NFATC4	93.3651	1.00367	0.61089	0.00032173	0.00297479
S2A	MCF7_ERY537S_IML_12hr_over_MCF7_ERY537S_VEH_12hr	ABHD2	1144.06	-0.256175	0.0798656	0.000326162	0.00301379
S2A	MCF7_ERY537S_IML_12hr_over_MCF7_ERY537S_VEH_12hr	NUP107	908.262	-0.256068	0.0798521	0.000327465	0.00302385
S2A	MCF7_ERY537S_IML_12hr_over_MCF7_ERY537S_VEH_12hr	CMTM4	436.654	0.354103	0.122879	0.000328002	0.00302682
S2A	MCF7_ERY537S_IML_12hr_over_MCF7_ERY537S_VEH_12hr	CDC123	854.23	-0.261689	0.0821242	0.000328927	0.00303337
S2A	MCF7_ERY537S_IML_12hr_over_MCF7_ERY537S_VEH_12hr	FOXN1	12.7491	-1.04577	0.790871	0.000330592	0.00304673
S2A	MCF7_ERY537S_IML_12hr_over_MCF7_ERY537S_VEH_12hr	HEBP2	622.25	0.278024	0.0889396	0.000333803	0.00307431
S2A	MCF7_ERY537S_IML_12hr_over_MCF7_ERY537S_VEH_12hr	CEBPG	381.479	-0.349484	0.120954	0.000334394	0.00307774
S2A	MCF7_ERY537S_IML_12hr_over_MCF7_ERY537S_VEH_12hr	MRPL42	524.139	-0.341538	0.117385	0.000338649	0.00311486
S2A	MCF7_ERY537S_IML_12hr_over_MCF7_ERY537S_VEH_12hr	TUBA1C	5062.64	-0.24439	0.0755429	0.00033913	0.00311522
S2A	MCF7_ERY537S_IML_12hr_over_MCF7_ERY537S_VEH_12hr	PCDH12	8.76006	-1.02977	0.850173	0.000339051	0.00311522
S2A	MCF7_ERY537S_IML_12hr_over_MCF7_ERY537S_VEH_12hr	GALNT11	459.456	0.301125	0.0990669	0.000341029	0.00313062
S2A	MCF7_ERY537S_IML_12hr_over_MCF7_ERY537S_VEH_12hr	CBR4	210.404	0.410355	0.150822	0.00034176	0.00313529
S2A	MCF7_ERY537S_IML_12hr_over_MCF7_ERY537S_VEH_12hr	SH2D4A	214.873	0.444653	0.168271	0.00034261	0.00313912
S2A	MCF7_ERY537S_IML_12hr_over_MCF7_ERY537S_VEH_12hr	CHEK2	218.795	-0.437769	0.16473	0.000342624	0.00313912
S2A	MCF7_ERY537S_IML_12hr_over_MCF7_ERY537S_VEH_12hr	RRM2B	881.262	0.250256	0.0779231	0.000344212	0.00315162
S2A	MCF7_ERY537S_IML_12hr_over_MCF7_ERY537S_VEH_12hr	SECTM1	206.704	0.967478	0.57299	0.000345051	0.00315725
S2A	MCF7_ERY537S_IML_12hr_over_MCF7_ERY537S_VEH_12hr	RNF126	394.162	-0.3451	0.119377	0.000347372	0.00317642
S2A	MCF7_ERY537S_IML_12hr_over_MCF7_ERY537S_VEH_12hr	NFAT5	653.574	0.431577	0.16187	0.000347922	0.00317939
S2A	MCF7_ERY537S_IML_12hr_over_MCF7_ERY537S_VEH_12hr	PLEKHA5	229.134	0.393528	0.142796	0.000348293	0.00318071
S2A	MCF7_ERY537S_IML_12hr_over_MCF7_ERY537S_VEH_12hr	ACTL6A	1028.85	-0.284379	0.0920339	0.000349781	0.00319223
S2A	MCF7_ERY537S_IML_12hr_over_MCF7_ERY537S_VEH_12hr	ANKRA2	129.424	0.497251	0.196959	0.000350907	0.00319836
S2A	MCF7_ERY537S_IML_12hr_over_MCF7_ERY537S_VEH_12hr	CGGBP1	1153.37	0.24617	0.0764612	0.000350734	0.00319836
S2A	MCF7_ERY537S_IML_12hr_over_MCF7_ERY537S_VEH_12hr	PIP4K2B	900.244	0.280106	0.0902509	0.00035115	0.00319851
S2A	MCF7_ERY537S_IML_12hr_over_MCF7_ERY537S_VEH_12hr	DUSP4	562.716	0.497046	0.197331	0.000357217	0.00325167
S2A	MCF7_ERY537S_IML_12hr_over_MCF7_ERY537S_VEH_12hr	NHP2	1850.68	-0.284397	0.0922897	0.000359585	0.0032704
S2A	MCF7_ERY537S_IML_12hr_over_MCF7_ERY537S_VEH_12hr	SENP3	665.438	-0.304108	0.100926	0.00035974	0.0032704
S2A	MCF7_ERY537S_IML_12hr_over_MCF7_ERY537S_VEH_12hr	PSMA3	1176.36	-0.260971	0.0825309	0.000360312	0.00327349
S2A	MCF7_ERY537S_IML_12hr_over_MCF7_ERY537S_VEH_12hr	PLK4	247.863	-0.363343	0.128608	0.00036109	0.00327845
S2A	MCF7_ERY537S_IML_12hr_over_MCF7_ERY537S_VEH_12hr	BLVRA	492.151	0.32726	0.111529	0.000361722	0.00328207
S2A	MCF7_ERY537S_IML_12hr_over_MCF7_ERY537S_VEH_12hr	KIF18B	436.399	-0.416408	0.155018	0.000364025	0.00330084
S2A	MCF7_ERY537S_IML_12hr_over_MCF7_ERY537S_VEH_12hr	TRIM37	5274.92	0.187982	0.0557203	0.000364726	0.00330294
S2A	MCF7_ERY537S_IML_12hr_over_MCF7_ERY537S_VEH_12hr	HIPK3	1067.59	0.262787	0.0833629	0.000364683	0.00330294
S2A	MCF7_ERY537S_IML_12hr_over_MCF7_ERY537S_VEH_12hr	TPRA1	501.74	0.327876	0.111938	0.00036553	0.00330809
S2A	MCF7_ERY537S_IML_12hr_over_MCF7_ERY537S_VEH_12hr	DNAJB13	28.2776	0.728396	0.350818	0.000366355	0.00331343
S2A	MCF7_ERY537S_IML_12hr_over_MCF7_ERY537S_VEH_12hr	NET1	1108.05	-0.253468	0.0797098	0.000369755	0.00334203
S2A	MCF7_ERY537S_IML_12hr_over_MCF7_ERY537S_VEH_12hr	POLR3E	483.605	-0.30572	0.101944	0.000370242	0.00334429
S2A	MCF7_ERY537S_IML_12hr_over_MCF7_ERY537S_VEH_12hr	PGP	892.579	-0.284444	0.0925986	0.000371251	0.00335125
S2A	MCF7_ERY537S_IML_12hr_over_MCF7_ERY537S_VEH_12hr	MAP6D1	481.583	-0.478992	0.188425	0.000371935	0.00335528
S2A	MCF7_ERY537S_IML_12hr_over_MCF7_ERY537S_VEH_12hr	NOTCH1	637.3	0.338151	0.117077	0.000375267	0.00338101
S2A	MCF7_ERY537S_IML_12hr_over_MCF7_ERY537S_VEH_12hr	PRUNE	636.867	-0.249285	0.0781574	0.000375228	0.00338101
S2A	MCF7_ERY537S_IML_12hr_over_MCF7_ERY537S_VEH_12hr	ASNSD1	482.204	-0.313779	0.105778	0.000376588	0.00339073
S2A	MCF7_ERY537S_IML_12hr_over_MCF7_ERY537S_VEH_12hr	DNMT1	1375.21	-0.232346	0.071664	0.000377741	0.00339895
S2A	MCF7_ERY537S_IML_12hr_over_MCF7_ERY537S_VEH_12hr	VIPR2	26.5695	0.838144	0.444714	0.00037918	0.00340754
S2A	MCF7_ERY537S_IML_12hr_over_MCF7_ERY537S_VEH_12hr	KREMEN1	315.515	0.363482	0.129371	0.000378985	0.00340754
S2A	MCF7_ERY537S_IML_12hr_over_MCF7_ERY537S_VEH_12hr	COLGALT1	697.109	-0.259111	0.0821832	0.000379809	0.00341101
S2A	MCF7_ERY537S_IML_12hr_over_MCF7_ERY537S_VEH_12hr	FBN2	17.1969	-0.965959	0.596489	0.000381107	0.00342049
S2A	MCF7_ERY537S_IML_12hr_over_MCF7_ERY537S_VEH_12hr	UNC13D	1052.39	0.323437	0.110378	0.000381568	0.00342245
S2A	MCF7_ERY537S_IML_12hr_over_MCF7_ERY537S_VEH_12hr	NINJ1	531.408	0.31982	0.108719	0.000382173	0.00342569
S2A	MCF7_ERY537S_IML_12hr_over_MCF7_ERY537S_VEH_12hr	EPS8L1	690.24	0.360795	0.128218	0.00038307	0.00343155
S2A	MCF7_ERY537S_IML_12hr_over_MCF7_ERY537S_VEH_12hr	SIAE	601.341	0.340147	0.11832	0.000384126	0.00343664
S2A	MCF7_ERY537S_IML_12hr_over_MCF7_ERY537S_VEH_12hr	STIP1	3114.98	-0.211374	0.0640673	0.000384027	0.00343664
S2A	MCF7_ERY537S_IML_12hr_over_MCF7_ERY537S_VEH_12hr	FIBCD1	145.956	0.516132	0.210489	0.000386326	0.00345336
S2A	MCF7_ERY537S_IML_12hr_over_MCF7_ERY537S_VEH_12hr	UHRF1BP1L	377.157	0.355671	0.125859	0.000386574	0.00345336
S2A	MCF7_ERY537S_IML_12hr_over_MCF7_ERY537S_VEH_12hr	KMT2A	1131.41	0.3511	0.123656	0.000386731	0.00345336
S2A	MCF7_ERY537S_IML_12hr_over_MCF7_ERY537S_VEH_12hr	CCDC159	502.297	0.323728	0.1107	0.000387709	0.0034599
S2A	MCF7_ERY537S_IML_12hr_over_MCF7_ERY537S_VEH_12hr	PHLDA3	637.978	0.361364	0.128774	0.000390543	0.00348144
S2A	MCF7_ERY537S_IML_12hr_over_MCF7_ERY537S_VEH_12hr	PLLP	32.4893	0.918015	0.533208	0.000390618	0.00348144
S2A	MCF7_ERY537S_IML_12hr_over_MCF7_ERY537S_VEH_12hr	RAD1	495.756	-0.285427	0.093562	0.000393603	0.00350583
S2A	MCF7_ERY537S_IML_12hr_over_MCF7_ERY537S_VEH_12hr	ADD1	1689.02	0.212994	0.0648077	0.000395199	0.00351782
S2A	MCF7_ERY537S_IML_12hr_over_MCF7_ERY537S_VEH_12hr	KIF13B	310.476	0.391918	0.144207	0.000397515	0.0035362
S2A	MCF7_ERY537S_IML_12hr_over_MCF7_ERY537S_VEH_12hr	CFLAR	468.179	0.307546	0.103548	0.000398587	0.00354349
S2A	MCF7_ERY537S_IML_12hr_over_MCF7_ERY537S_VEH_12hr	DCK	243.023	-0.355303	0.12613	0.000399137	0.00354615
S2A	MCF7_ERY537S_IML_12hr_over_MCF7_ERY537S_VEH_12hr	GLRX5	776.833	-0.257065	0.081801	0.000402535	0.00357408
S2A	MCF7_ERY537S_IML_12hr_over_MCF7_ERY537S_VEH_12hr	ILF3	3552.01	-0.176502	0.0523455	0.000402888	0.00357496
S2A	MCF7_ERY537S_IML_12hr_over_MCF7_ERY537S_VEH_12hr	MAGED2	2614.39	0.240926	0.0754333	0.000405919	0.0035996
S2A	MCF7_ERY537S_IML_12hr_over_MCF7_ERY537S_VEH_12hr	ERN1	261.65	-0.317802	0.108532	0.000408021	0.00361595
S2A	MCF7_ERY537S_IML_12hr_over_MCF7_ERY537S_VEH_12hr	LPIN3	474.641	0.349983	0.123873	0.000408686	0.00361957
S2A	MCF7_ERY537S_IML_12hr_over_MCF7_ERY537S_VEH_12hr	SF1	2384.7	-0.262837	0.084343	0.000411344	0.00364082
S2A	MCF7_ERY537S_IML_12hr_over_MCF7_ERY537S_VEH_12hr	SZT2	503.725	0.344408	0.121279	0.00041193	0.00364143
S2A	MCF7_ERY537S_IML_12hr_over_MCF7_ERY537S_VEH_12hr	P2RX5	16.7644	-0.996027	0.758268	0.000411868	0.00364143
S2A	MCF7_ERY537S_IML_12hr_over_MCF7_ERY537S_VEH_12hr	KMT2C	947.997	0.335465	0.116998	0.000412464	0.00364347
S2A	MCF7_ERY537S_IML_12hr_over_MCF7_ERY537S_VEH_12hr	STX2	144.037	0.468347	0.185204	0.000412679	0.00364347
S2A	MCF7_ERY537S_IML_12hr_over_MCF7_ERY537S_VEH_12hr	WWTR1	379.139	0.353904	0.125939	0.00041327	0.00364641
S2A	MCF7_ERY537S_IML_12hr_over_MCF7_ERY537S_VEH_12hr	SHMT2	1364.18	-0.219652	0.0674959	0.000413656	0.00364753
S2A	MCF7_ERY537S_IML_12hr_over_MCF7_ERY537S_VEH_12hr	MRPS23	706.945	-0.321116	0.110261	0.000414426	0.00365204
S2A	MCF7_ERY537S_IML_12hr_over_MCF7_ERY537S_VEH_12hr	FAM134A	1142.28	0.238134	0.0745184	0.000416115	0.00366463
S2A	MCF7_ERY537S_IML_12hr_over_MCF7_ERY537S_VEH_12hr	ERMAP	191.394	0.391629	0.144883	0.000416998	0.0036701
S2A	MCF7_ERY537S_IML_12hr_over_MCF7_ERY537S_VEH_12hr	ADAT1	714.849	-0.26183	0.0841054	0.000420594	0.00369944
S2A	MCF7_ERY537S_IML_12hr_over_MCF7_ERY537S_VEH_12hr	LYRM1	198.849	-0.388779	0.143661	0.000422507	0.00370941
S2A	MCF7_ERY537S_IML_12hr_over_MCF7_ERY537S_VEH_12hr	PARVA	434.447	0.292567	0.0973974	0.000422781	0.00370941
S2A	MCF7_ERY537S_IML_12hr_over_MCF7_ERY537S_VEH_12hr	PLCB3	956.062	0.26635	0.0860329	0.00042274	0.00370941
S2A	MCF7_ERY537S_IML_12hr_over_MCF7_ERY537S_VEH_12hr	SSBP1	693.699	-0.271669	0.0882684	0.000422128	0.00370941
S2A	MCF7_ERY537S_IML_12hr_over_MCF7_ERY537S_VEH_12hr	ZDHHC7	1832.92	0.214063	0.065586	0.000423259	0.0037113
S2A	MCF7_ERY537S_IML_12hr_over_MCF7_ERY537S_VEH_12hr	DNLZ	220.647	-0.459531	0.181039	0.000424357	0.00371861
S2A	MCF7_ERY537S_IML_12hr_over_MCF7_ERY537S_VEH_12hr	PHF21A	334.03	0.346899	0.123006	0.000427906	0.00374737
S2A	MCF7_ERY537S_IML_12hr_over_MCF7_ERY537S_VEH_12hr	UBE2O	726.857	0.261465	0.0841239	0.000429496	0.00375895
S2A	MCF7_ERY537S_IML_12hr_over_MCF7_ERY537S_VEH_12hr	ATN1	1173.61	0.268833	0.0872498	0.00043131	0.00377249
S2A	MCF7_ERY537S_IML_12hr_over_MCF7_ERY537S_VEH_12hr	RPS6KL1	213.408	-0.473411	0.189373	0.000434743	0.00380016
S2A	MCF7_ERY537S_IML_12hr_over_MCF7_ERY537S_VEH_12hr	CLN8	523.312	-0.269319	0.0875561	0.000436372	0.00381202
S2A	MCF7_ERY537S_IML_12hr_over_MCF7_ERY537S_VEH_12hr	HJURP	426.952	-0.325084	0.112871	0.00044056	0.00384623
S2A	MCF7_ERY537S_IML_12hr_over_MCF7_ERY537S_VEH_12hr	CRKL	879.718	-0.224641	0.0697524	0.00044148	0.00385187
S2A	MCF7_ERY537S_IML_12hr_over_MCF7_ERY537S_VEH_12hr	MOV10	555.605	0.297635	0.100142	0.000442442	0.00385788
S2A	MCF7_ERY537S_IML_12hr_over_MCF7_ERY537S_VEH_12hr	BAIAP2	710.415	0.271915	0.0888231	0.000444418	0.00387271
S2A	MCF7_ERY537S_IML_12hr_over_MCF7_ERY537S_VEH_12hr	TRAK2	594.717	0.295446	0.099341	0.000450749	0.00392544
S2A	MCF7_ERY537S_IML_12hr_over_MCF7_ERY537S_VEH_12hr	SYT15	140.246	0.46626	0.186443	0.00045334	0.00394557
S2A	MCF7_ERY537S_IML_12hr_over_MCF7_ERY537S_VEH_12hr	ZNF608	97.387	0.837955	0.466992	0.000454177	0.00395041
S2A	MCF7_ERY537S_IML_12hr_over_MCF7_ERY537S_VEH_12hr	PDP1	311.831	0.350678	0.125728	0.000455151	0.00395644
S2A	MCF7_ERY537S_IML_12hr_over_MCF7_ERY537S_VEH_12hr	BDH1	611.25	0.328281	0.114903	0.0004587	0.00397992
S2A	MCF7_ERY537S_IML_12hr_over_MCF7_ERY537S_VEH_12hr	ENTPD5	709.545	0.257366	0.0829513	0.00045847	0.00397992
S2A	MCF7_ERY537S_IML_12hr_over_MCF7_ERY537S_VEH_12hr	CDC14B	106.177	0.479544	0.194317	0.000458683	0.00397992
S2A	MCF7_ERY537S_IML_12hr_over_MCF7_ERY537S_VEH_12hr	BLMH	264.388	-0.367139	0.134215	0.000463159	0.00401614
S2A	MCF7_ERY537S_IML_12hr_over_MCF7_ERY537S_VEH_12hr	EVPL	1545.84	0.257653	0.0831692	0.000464126	0.00401957
S2A	MCF7_ERY537S_IML_12hr_over_MCF7_ERY537S_VEH_12hr	IQSEC1	899.74	0.271369	0.0889671	0.000463847	0.00401957
S2A	MCF7_ERY537S_IML_12hr_over_MCF7_ERY537S_VEH_12hr	TTC17	1300.2	0.284682	0.0948731	0.000467612	0.00404727
S2A	MCF7_ERY537S_IML_12hr_over_MCF7_ERY537S_VEH_12hr	SMARCD2	3291.27	0.194364	0.0591308	0.000469544	0.0040615
S2A	MCF7_ERY537S_IML_12hr_over_MCF7_ERY537S_VEH_12hr	HEG1	116.777	-0.827241	0.46299	0.000478724	0.00413836
S2A	MCF7_ERY537S_IML_12hr_over_MCF7_ERY537S_VEH_12hr	DNA2	204.826	-0.400215	0.151924	0.000481447	0.00415935
S2A	MCF7_ERY537S_IML_12hr_over_MCF7_ERY537S_VEH_12hr	DGCR2	1115.83	0.21719	0.0675488	0.000485149	0.00418876
S2A	MCF7_ERY537S_IML_12hr_over_MCF7_ERY537S_VEH_12hr	RTKN	232.944	-0.609442	0.280518	0.000488213	0.00421264
S2A	MCF7_ERY537S_IML_12hr_over_MCF7_ERY537S_VEH_12hr	OSBPL2	797.941	0.246315	0.0789295	0.000489294	0.00421938
S2A	MCF7_ERY537S_IML_12hr_over_MCF7_ERY537S_VEH_12hr	RAB6A	1896.26	0.22238	0.0695901	0.000492264	0.00424239
S2A	MCF7_ERY537S_IML_12hr_over_MCF7_ERY537S_VEH_12hr	SNX27	1029.76	0.253465	0.0819134	0.00049275	0.00424398
S2A	MCF7_ERY537S_IML_12hr_over_MCF7_ERY537S_VEH_12hr	TMEM205	353.247	0.389263	0.146767	0.000496816	0.00427638
S2A	MCF7_ERY537S_IML_12hr_over_MCF7_ERY537S_VEH_12hr	SETD8	731.347	-0.222131	0.0696032	0.000500598	0.00430631
S2A	MCF7_ERY537S_IML_12hr_over_MCF7_ERY537S_VEH_12hr	PCYT1A	2033.27	-0.180878	0.0548176	0.000503337	0.00432722
S2A	MCF7_ERY537S_IML_12hr_over_MCF7_ERY537S_VEH_12hr	MFSD5	565.881	0.284757	0.0956416	0.00050387	0.00432916
S2A	MCF7_ERY537S_IML_12hr_over_MCF7_ERY537S_VEH_12hr	CPPED1	193.86	0.365871	0.135155	0.000511441	0.00439153
S2A	MCF7_ERY537S_IML_12hr_over_MCF7_ERY537S_VEH_12hr	CENPL	167.239	-0.384237	0.144692	0.000512313	0.00439634
S2A	MCF7_ERY537S_IML_12hr_over_MCF7_ERY537S_VEH_12hr	PSMD12	1556.88	-0.205215	0.0634924	0.000514662	0.00441381
S2A	MCF7_ERY537S_IML_12hr_over_MCF7_ERY537S_VEH_12hr	C6orf89	1411.04	0.236972	0.0755751	0.000516248	0.00442202
S2A	MCF7_ERY537S_IML_12hr_over_MCF7_ERY537S_VEH_12hr	USP9X	1380.67	0.306113	0.105751	0.000516025	0.00442202
S2A	MCF7_ERY537S_IML_12hr_over_MCF7_ERY537S_VEH_12hr	E2F6	248.917	-0.380592	0.142968	0.000517526	0.00443027
S2A	MCF7_ERY537S_IML_12hr_over_MCF7_ERY537S_VEH_12hr	ACOXL	11.2281	0.917166	0.836251	0.000519715	0.00444631
S2A	MCF7_ERY537S_IML_12hr_over_MCF7_ERY537S_VEH_12hr	TPK1	54.2855	0.56133	0.249904	0.000520311	0.0044487
S2A	MCF7_ERY537S_IML_12hr_over_MCF7_ERY537S_VEH_12hr	MTERFD2	240.055	0.342045	0.123382	0.000521506	0.00445622
S2A	MCF7_ERY537S_IML_12hr_over_MCF7_ERY537S_VEH_12hr	LYPD1	149.82	0.568802	0.255434	0.000525117	0.00448435
S2A	MCF7_ERY537S_IML_12hr_over_MCF7_ERY537S_VEH_12hr	BRE	255.381	-0.362043	0.133704	0.000527979	0.00450606
S2A	MCF7_ERY537S_IML_12hr_over_MCF7_ERY537S_VEH_12hr	PTRH1	215.339	-0.525692	0.227158	0.000531584	0.00453408
S2A	MCF7_ERY537S_IML_12hr_over_MCF7_ERY537S_VEH_12hr	MRPS18B	670.165	-0.289191	0.0982195	0.00053257	0.00453974
S2A	MCF7_ERY537S_IML_12hr_over_MCF7_ERY537S_VEH_12hr	CLDN3	2680.49	0.231982	0.0738463	0.000534344	0.00455211
S2A	MCF7_ERY537S_IML_12hr_over_MCF7_ERY537S_VEH_12hr	FAXDC2	159.8	-0.421173	0.165332	0.00053474	0.00455273
S2A	MCF7_ERY537S_IML_12hr_over_MCF7_ERY537S_VEH_12hr	FAM118B	272.143	-0.449106	0.181217	0.000540131	0.00459584
S2A	MCF7_ERY537S_IML_12hr_over_MCF7_ERY537S_VEH_12hr	ESYT2	1895.42	0.19228	0.0591289	0.000540597	0.00459703
S2A	MCF7_ERY537S_IML_12hr_over_MCF7_ERY537S_VEH_12hr	SNRPE	1424.3	-0.327432	0.116669	0.000542627	0.00461151
S2A	MCF7_ERY537S_IML_12hr_over_MCF7_ERY537S_VEH_12hr	CUL4A	991.219	-0.224463	0.0710556	0.000545387	0.00463217
S2A	MCF7_ERY537S_IML_12hr_over_MCF7_ERY537S_VEH_12hr	PDCD11	993.371	-0.281866	0.0951487	0.000546569	0.00463941
S2A	MCF7_ERY537S_IML_12hr_over_MCF7_ERY537S_VEH_12hr	CAST	1514.61	0.265685	0.0880608	0.000551932	0.00468211
S2A	MCF7_ERY537S_IML_12hr_over_MCF7_ERY537S_VEH_12hr	NAP1L4	1130.78	-0.239989	0.0773163	0.000554934	0.00470474
S2A	MCF7_ERY537S_IML_12hr_over_MCF7_ERY537S_VEH_12hr	UBE2T	442.371	-0.388693	0.148622	0.000558204	0.00472962
S2A	MCF7_ERY537S_IML_12hr_over_MCF7_ERY537S_VEH_12hr	TRA2B	1626.56	-0.229479	0.0732039	0.000561134	0.00475159
S2A	MCF7_ERY537S_IML_12hr_over_MCF7_ERY537S_VEH_12hr	ARL4C	181.654	0.394525	0.152108	0.000568682	0.00481261
S2A	MCF7_ERY537S_IML_12hr_over_MCF7_ERY537S_VEH_12hr	MEGF8	471.137	0.353175	0.130368	0.000570306	0.00482346
S2A	MCF7_ERY537S_IML_12hr_over_MCF7_ERY537S_VEH_12hr	CYP27B1	34.4228	-0.793174	0.451003	0.00057202	0.00483504
S2A	MCF7_ERY537S_IML_12hr_over_MCF7_ERY537S_VEH_12hr	NXPH3	23.9192	-0.761857	0.419494	0.000573896	0.00484509
S2A	MCF7_ERY537S_IML_12hr_over_MCF7_ERY537S_VEH_12hr	MAK16	370.645	-0.368494	0.138423	0.000573638	0.00484509
S2A	MCF7_ERY537S_IML_12hr_over_MCF7_ERY537S_VEH_12hr	EEA1	800.639	0.264551	0.0879802	0.000577825	0.00487242
S2A	MCF7_ERY537S_IML_12hr_over_MCF7_ERY537S_VEH_12hr	HIST1H2AG	83.6391	0.504625	0.216662	0.000577747	0.00487242
S2A	MCF7_ERY537S_IML_12hr_over_MCF7_ERY537S_VEH_12hr	STARD4	318.86	0.355459	0.131805	0.000579697	0.00488528
S2A	MCF7_ERY537S_IML_12hr_over_MCF7_ERY537S_VEH_12hr	MRPS16	1420.92	-0.227165	0.0725297	0.000580382	0.00488812
S2A	MCF7_ERY537S_IML_12hr_over_MCF7_ERY537S_VEH_12hr	PODXL	379.47	0.29917	0.103837	0.00058172	0.00489647
S2A	MCF7_ERY537S_IML_12hr_over_MCF7_ERY537S_VEH_12hr	SLC15A2	39.7303	0.632571	0.308368	0.000585052	0.00492157
S2A	MCF7_ERY537S_IML_12hr_over_MCF7_ERY537S_VEH_12hr	TTC28	142.518	0.488099	0.206878	0.000588209	0.00494517
S2A	MCF7_ERY537S_IML_12hr_over_MCF7_ERY537S_VEH_12hr	EXPH5	181.545	0.570876	0.262602	0.000593012	0.00498257
S2A	MCF7_ERY537S_IML_12hr_over_MCF7_ERY537S_VEH_12hr	TUBB6	939.543	-0.221595	0.0705349	0.000595555	0.00500095
S2A	MCF7_ERY537S_IML_12hr_over_MCF7_ERY537S_VEH_12hr	NBAS	349.337	0.323221	0.115834	0.000596005	0.00500175
S2A	MCF7_ERY537S_IML_12hr_over_MCF7_ERY537S_VEH_12hr	MT-CO1	177687	0.414975	0.164657	0.000605679	0.00507991
S2A	MCF7_ERY537S_IML_12hr_over_MCF7_ERY537S_VEH_12hr	SLC35D1	299.451	0.341711	0.125412	0.0006061	0.00508042
S2A	MCF7_ERY537S_IML_12hr_over_MCF7_ERY537S_VEH_12hr	RP11-553A10.1	26.1225	0.77796	0.44279	0.000607673	0.00509057
S2A	MCF7_ERY537S_IML_12hr_over_MCF7_ERY537S_VEH_12hr	ZMYM2	971.721	0.227788	0.073109	0.000608826	0.00509304
S2A	MCF7_ERY537S_IML_12hr_over_MCF7_ERY537S_VEH_12hr	NAA10	620.417	-0.289746	0.0999013	0.000608757	0.00509304
S2A	MCF7_ERY537S_IML_12hr_over_MCF7_ERY537S_VEH_12hr	TECPR1	218.625	0.361935	0.135993	0.000609053	0.00509304
S2A	MCF7_ERY537S_IML_12hr_over_MCF7_ERY537S_VEH_12hr	MICAL2	171.683	-0.485157	0.206191	0.000609442	0.00509327
S2A	MCF7_ERY537S_IML_12hr_over_MCF7_ERY537S_VEH_12hr	PITPNM1	341.236	0.386287	0.149196	0.000615656	0.00514215
S2A	MCF7_ERY537S_IML_12hr_over_MCF7_ERY537S_VEH_12hr	ZNF780A	158.806	0.402965	0.158369	0.000616816	0.00514878
S2A	MCF7_ERY537S_IML_12hr_over_MCF7_ERY537S_VEH_12hr	PFAS	337.674	-0.323131	0.116267	0.00061758	0.00515211
S2A	MCF7_ERY537S_IML_12hr_over_MCF7_ERY537S_VEH_12hr	KIF3B	1254.69	0.288022	0.0993067	0.000620751	0.0051755
S2A	MCF7_ERY537S_IML_12hr_over_MCF7_ERY537S_VEH_12hr	ATF7	401.873	0.33411	0.121903	0.00062171	0.00518043
S2A	MCF7_ERY537S_IML_12hr_over_MCF7_ERY537S_VEH_12hr	NUP62	862.348	-0.251726	0.0830979	0.000622117	0.00518075
S2A	MCF7_ERY537S_IML_12hr_over_MCF7_ERY537S_VEH_12hr	THBD	116.015	0.461744	0.192642	0.00062591	0.00520926
S2A	MCF7_ERY537S_IML_12hr_over_MCF7_ERY537S_VEH_12hr	RNF115	841.463	0.215952	0.0687519	0.000631991	0.00525677
S2A	MCF7_ERY537S_IML_12hr_over_MCF7_ERY537S_VEH_12hr	SUOX	556.732	0.316255	0.113214	0.000635241	0.00528067
S2A	MCF7_ERY537S_IML_12hr_over_MCF7_ERY537S_VEH_12hr	RREB1	617.007	0.300042	0.105309	0.000636976	0.00529198
S2A	MCF7_ERY537S_IML_12hr_over_MCF7_ERY537S_VEH_12hr	URB1	840.538	-0.284633	0.0980185	0.000637954	0.00529698
S2A	MCF7_ERY537S_IML_12hr_over_MCF7_ERY537S_VEH_12hr	MAP2	444.94	0.343567	0.127242	0.000641909	0.00532667
S2A	MCF7_ERY537S_IML_12hr_over_MCF7_ERY537S_VEH_12hr	PHF20L1	829.859	0.236021	0.0768153	0.000642939	0.00533208
S2A	MCF7_ERY537S_IML_12hr_over_MCF7_ERY537S_VEH_12hr	KIAA0101	313.767	-0.43202	0.175849	0.000644735	0.00534383
S2A	MCF7_ERY537S_IML_12hr_over_MCF7_ERY537S_VEH_12hr	MATN3	597.743	-0.387872	0.151049	0.000647571	0.00536417
S2A	MCF7_ERY537S_IML_12hr_over_MCF7_ERY537S_VEH_12hr	NOC2L	1712.65	-0.223833	0.0720001	0.000649402	0.00537618
S2A	MCF7_ERY537S_IML_12hr_over_MCF7_ERY537S_VEH_12hr	USP40	431.04	0.296003	0.103624	0.000651164	0.0053876
S2A	MCF7_ERY537S_IML_12hr_over_MCF7_ERY537S_VEH_12hr	PATZ1	820.839	0.249032	0.0823557	0.000652668	0.00539687
S2A	MCF7_ERY537S_IML_12hr_over_MCF7_ERY537S_VEH_12hr	PELI3	183.973	0.478786	0.204545	0.000655322	0.00541564
S2A	MCF7_ERY537S_IML_12hr_over_MCF7_ERY537S_VEH_12hr	PSMG1	301.365	-0.340197	0.125851	0.000656988	0.00542622
S2A	MCF7_ERY537S_IML_12hr_over_MCF7_ERY537S_VEH_12hr	LRRC59	2257.96	-0.226753	0.0732449	0.000657582	0.00542794
S2A	MCF7_ERY537S_IML_12hr_over_MCF7_ERY537S_VEH_12hr	HPS3	547.453	0.260892	0.0875626	0.000658269	0.00543043
S2A	MCF7_ERY537S_IML_12hr_over_MCF7_ERY537S_VEH_12hr	ABCC4	97.8346	0.428179	0.174184	0.000659507	0.00543746
S2A	MCF7_ERY537S_IML_12hr_over_MCF7_ERY537S_VEH_12hr	PHB	2040.11	-0.233502	0.0759949	0.000660669	0.00544385
S2A	MCF7_ERY537S_IML_12hr_over_MCF7_ERY537S_VEH_12hr	FANCD2	451.129	-0.329219	0.120333	0.000662951	0.00545627
S2A	MCF7_ERY537S_IML_12hr_over_MCF7_ERY537S_VEH_12hr	EARS2	665.472	-0.267377	0.0905086	0.000662715	0.00545627
S2A	MCF7_ERY537S_IML_12hr_over_MCF7_ERY537S_VEH_12hr	C6orf201	239.745	0.43266	0.176959	0.000663818	0.00546021
S2A	MCF7_ERY537S_IML_12hr_over_MCF7_ERY537S_VEH_12hr	TSEN2	175.853	-0.441838	0.182415	0.000665022	0.00546692
S2A	MCF7_ERY537S_IML_12hr_over_MCF7_ERY537S_VEH_12hr	HHEX	54.406	0.631426	0.31692	0.000674855	0.00554452
S2A	MCF7_ERY537S_IML_12hr_over_MCF7_ERY537S_VEH_12hr	SLC43A1	14.7677	0.888416	0.691021	0.000677652	0.00556128
S2A	MCF7_ERY537S_IML_12hr_over_MCF7_ERY537S_VEH_12hr	SSB	1248.82	-0.235371	0.0769519	0.000677685	0.00556128
S2A	MCF7_ERY537S_IML_12hr_over_MCF7_ERY537S_VEH_12hr	PALM	138.453	0.527718	0.238283	0.000680152	0.00557827
S2A	MCF7_ERY537S_IML_12hr_over_MCF7_ERY537S_VEH_12hr	GAA	1574.44	0.214278	0.0686482	0.000686302	0.00562217
S2A	MCF7_ERY537S_IML_12hr_over_MCF7_ERY537S_VEH_12hr	BAZ2B	359.251	0.320635	0.116445	0.000686031	0.00562217
S2A	MCF7_ERY537S_IML_12hr_over_MCF7_ERY537S_VEH_12hr	FOXN3	263.083	0.356755	0.135305	0.000687707	0.0056304
S2A	MCF7_ERY537S_IML_12hr_over_MCF7_ERY537S_VEH_12hr	PTBP1	3850.94	-0.168664	0.0521076	0.000688879	0.00563672
S2A	MCF7_ERY537S_IML_12hr_over_MCF7_ERY537S_VEH_12hr	ITPKB	342.623	0.354626	0.13423	0.00069021	0.00564433
S2A	MCF7_ERY537S_IML_12hr_over_MCF7_ERY537S_VEH_12hr	GLCE	385.844	0.319551	0.115999	0.000691206	0.0056492
S2A	MCF7_ERY537S_IML_12hr_over_MCF7_ERY537S_VEH_12hr	MARS2	164.212	-0.398549	0.158431	0.000694419	0.00567216
S2A	MCF7_ERY537S_IML_12hr_over_MCF7_ERY537S_VEH_12hr	ZNF33B	356.495	0.299888	0.106299	0.000696133	0.00568287
S2A	MCF7_ERY537S_IML_12hr_over_MCF7_ERY537S_VEH_12hr	MKL2	765.044	0.278241	0.0959954	0.00069797	0.00569456
S2A	MCF7_ERY537S_IML_12hr_over_MCF7_ERY537S_VEH_12hr	TBC1D10A	97.2784	-0.510414	0.227726	0.000702909	0.00573154
S2A	MCF7_ERY537S_IML_12hr_over_MCF7_ERY537S_VEH_12hr	ICT1	353.522	-0.341596	0.127689	0.000705606	0.0057502
S2A	MCF7_ERY537S_IML_12hr_over_MCF7_ERY537S_VEH_12hr	LMBRD1	261.363	0.345112	0.129703	0.00071263	0.00580408
S2A	MCF7_ERY537S_IML_12hr_over_MCF7_ERY537S_VEH_12hr	TBC1D5	986.867	0.25746	0.0868167	0.000715743	0.00582606
S2A	MCF7_ERY537S_IML_12hr_over_MCF7_ERY537S_VEH_12hr	DOCK6	560.293	0.297932	0.105704	0.000717189	0.00583424
S2A	MCF7_ERY537S_IML_12hr_over_MCF7_ERY537S_VEH_12hr	GPRIN1	273.965	-0.372849	0.144791	0.000717576	0.00583424
S2A	MCF7_ERY537S_IML_12hr_over_MCF7_ERY537S_VEH_12hr	MYO6	1142.57	0.260691	0.0882962	0.000719242	0.00584441
S2A	MCF7_ERY537S_IML_12hr_over_MCF7_ERY537S_VEH_12hr	CDC42EP1	373.15	-0.586913	0.285069	0.000720628	0.00585229
S2A	MCF7_ERY537S_IML_12hr_over_MCF7_ERY537S_VEH_12hr	L1CAM	921.317	0.326846	0.120339	0.000721581	0.00585666
S2A	MCF7_ERY537S_IML_12hr_over_MCF7_ERY537S_VEH_12hr	NAE1	305.176	-0.357838	0.136744	0.000722734	0.00586264
S2A	MCF7_ERY537S_IML_12hr_over_MCF7_ERY537S_VEH_12hr	CCDC19	61.3448	0.847185	0.574915	0.000725057	0.00587809
S2A	MCF7_ERY537S_IML_12hr_over_MCF7_ERY537S_VEH_12hr	RPE	632.48	-0.259856	0.0880378	0.000728021	0.00589873
S2A	MCF7_ERY537S_IML_12hr_over_MCF7_ERY537S_VEH_12hr	ARHGEF12	2046.09	0.261322	0.088707	0.000729153	0.00590111
S2A	MCF7_ERY537S_IML_12hr_over_MCF7_ERY537S_VEH_12hr	WBSCR22	880.721	-0.244336	0.081284	0.000728844	0.00590111
S2A	MCF7_ERY537S_IML_12hr_over_MCF7_ERY537S_VEH_12hr	PPP1R3F	168.609	0.385635	0.152314	0.000733218	0.0059306
S2A	MCF7_ERY537S_IML_12hr_over_MCF7_ERY537S_VEH_12hr	ACSL3	1678.24	0.181085	0.0567859	0.000737994	0.0059658
S2A	MCF7_ERY537S_IML_12hr_over_MCF7_ERY537S_VEH_12hr	AGPAT6	906.42	-0.250971	0.0842678	0.000739644	0.00597571
S2A	MCF7_ERY537S_IML_12hr_over_MCF7_ERY537S_VEH_12hr	MARK2	1120.25	0.211258	0.0679857	0.000740846	0.00598199
S2A	MCF7_ERY537S_IML_12hr_over_MCF7_ERY537S_VEH_12hr	EP300	1113.04	0.241654	0.0803192	0.000744292	0.00600637
S2A	MCF7_ERY537S_IML_12hr_over_MCF7_ERY537S_VEH_12hr	FAM149B1	637.304	-0.258758	0.0878304	0.000750276	0.0060512
S2A	MCF7_ERY537S_IML_12hr_over_MCF7_ERY537S_VEH_12hr	VPS33B	226.689	0.347169	0.131747	0.000754963	0.00608551
S2A	MCF7_ERY537S_IML_12hr_over_MCF7_ERY537S_VEH_12hr	ZNF259	618.666	-0.274753	0.0952116	0.000756033	0.00609065
S2A	MCF7_ERY537S_IML_12hr_over_MCF7_ERY537S_VEH_12hr	ACAT2	842.172	-0.287799	0.101498	0.000762171	0.00613659
S2A	MCF7_ERY537S_IML_12hr_over_MCF7_ERY537S_VEH_12hr	PDLIM7	829.733	0.32336	0.119373	0.000764392	0.00615095
S2A	MCF7_ERY537S_IML_12hr_over_MCF7_ERY537S_VEH_12hr	TICRR	293.105	-0.348721	0.132824	0.000765913	0.00615967
S2A	MCF7_ERY537S_IML_12hr_over_MCF7_ERY537S_VEH_12hr	IDI1	2498.63	-0.254017	0.0859296	0.00076696	0.00616457
S2A	MCF7_ERY537S_IML_12hr_over_MCF7_ERY537S_VEH_12hr	GTF2IRD2	66.1584	0.594782	0.295309	0.000768692	0.00617145
S2A	MCF7_ERY537S_IML_12hr_over_MCF7_ERY537S_VEH_12hr	ZFP36	569.735	-0.433452	0.181278	0.000768366	0.00617145
S2A	MCF7_ERY537S_IML_12hr_over_MCF7_ERY537S_VEH_12hr	FBXO5	204.227	-0.374411	0.147066	0.000771936	0.00619396
S2A	MCF7_ERY537S_IML_12hr_over_MCF7_ERY537S_VEH_12hr	LIMK1	514.481	-0.279966	0.0979037	0.000772849	0.00619776
S2A	MCF7_ERY537S_IML_12hr_over_MCF7_ERY537S_VEH_12hr	C1orf204	6.96711	0.445262	0.840037	0.000776754	0.00622553
S2A	MCF7_ERY537S_IML_12hr_over_MCF7_ERY537S_VEH_12hr	COPG1	2203.98	0.212829	0.0689258	0.000778419	0.00623532
S2A	MCF7_ERY537S_IML_12hr_over_MCF7_ERY537S_VEH_12hr	GOLIM4	430.116	0.306708	0.111119	0.000779481	0.00624028
S2A	MCF7_ERY537S_IML_12hr_over_MCF7_ERY537S_VEH_12hr	DSC2	220.808	0.328474	0.122374	0.000781684	0.00625436
S2A	MCF7_ERY537S_IML_12hr_over_MCF7_ERY537S_VEH_12hr	GRHL3	318.058	0.494336	0.220925	0.000782167	0.00625467
S2A	MCF7_ERY537S_IML_12hr_over_MCF7_ERY537S_VEH_12hr	BCL9	585.981	0.242352	0.0810444	0.000783413	0.00625928
S2A	MCF7_ERY537S_IML_12hr_over_MCF7_ERY537S_VEH_12hr	JDP2	254.312	0.602779	0.303171	0.000783633	0.00625928
S2A	MCF7_ERY537S_IML_12hr_over_MCF7_ERY537S_VEH_12hr	CTD-2368P22.1	113.911	0.600782	0.301671	0.000785628	0.00627166
S2A	MCF7_ERY537S_IML_12hr_over_MCF7_ERY537S_VEH_12hr	TP53I3	839.368	-0.387893	0.155061	0.000786543	0.00627541
S2A	MCF7_ERY537S_IML_12hr_over_MCF7_ERY537S_VEH_12hr	FOXRED1	466.04	-0.383975	0.152876	0.000788246	0.00628543
S2A	MCF7_ERY537S_IML_12hr_over_MCF7_ERY537S_VEH_12hr	CNN2	1462.35	0.275924	0.0963277	0.000797189	0.00635315
S2A	MCF7_ERY537S_IML_12hr_over_MCF7_ERY537S_VEH_12hr	ADAMTSL5	170.136	-0.626635	0.325422	0.000803421	0.0063992
S2A	MCF7_ERY537S_IML_12hr_over_MCF7_ERY537S_VEH_12hr	LRRK1	121.325	0.470838	0.206537	0.000811545	0.00645934
S2A	MCF7_ERY537S_IML_12hr_over_MCF7_ERY537S_VEH_12hr	PHF13	259.933	-0.327752	0.12257	0.00081189	0.00645934
S2A	MCF7_ERY537S_IML_12hr_over_MCF7_ERY537S_VEH_12hr	EIF4B	7990.83	0.156674	0.0487597	0.000813515	0.00646497
S2A	MCF7_ERY537S_IML_12hr_over_MCF7_ERY537S_VEH_12hr	TLDC1	355.821	0.314059	0.11545	0.000813414	0.00646497
S2A	MCF7_ERY537S_IML_12hr_over_MCF7_ERY537S_VEH_12hr	KCNS3	122.27	0.443871	0.189375	0.000815154	0.00647434
S2A	MCF7_ERY537S_IML_12hr_over_MCF7_ERY537S_VEH_12hr	TBCA	894.391	-0.368553	0.14488	0.000816237	0.00647928
S2A	MCF7_ERY537S_IML_12hr_over_MCF7_ERY537S_VEH_12hr	NPTXR	391.665	0.323417	0.120388	0.000817299	0.00648406
S2A	MCF7_ERY537S_IML_12hr_over_MCF7_ERY537S_VEH_12hr	ALYREF	1296.05	-0.324496	0.121065	0.000823355	0.00652843
S2A	MCF7_ERY537S_IML_12hr_over_MCF7_ERY537S_VEH_12hr	RXRA	892.073	0.262669	0.0905172	0.000825006	0.00653048
S2A	MCF7_ERY537S_IML_12hr_over_MCF7_ERY537S_VEH_12hr	ST3GAL2	85.3094	-0.582892	0.289937	0.000824554	0.00653048
S2A	MCF7_ERY537S_IML_12hr_over_MCF7_ERY537S_VEH_12hr	MAU2	594.934	0.260716	0.0896221	0.000824746	0.00653048
S2A	MCF7_ERY537S_IML_12hr_over_MCF7_ERY537S_VEH_12hr	RAE1	962.754	-0.22269	0.073325	0.000832054	0.00658257
S2A	MCF7_ERY537S_IML_12hr_over_MCF7_ERY537S_VEH_12hr	MIS18A	224.696	-0.372934	0.147792	0.000834801	0.0066006
S2A	MCF7_ERY537S_IML_12hr_over_MCF7_ERY537S_VEH_12hr	SLC44A5	12.7037	0.456162	0.83977	0.000837497	0.0066182
S2A	MCF7_ERY537S_IML_12hr_over_MCF7_ERY537S_VEH_12hr	RPF2	230.473	-0.412429	0.170957	0.000840846	0.00664094
S2A	MCF7_ERY537S_IML_12hr_over_MCF7_ERY537S_VEH_12hr	TMEM9	1074.53	0.247939	0.0841473	0.000846714	0.00667658
S2A	MCF7_ERY537S_IML_12hr_over_MCF7_ERY537S_VEH_12hr	INTS6	363.635	0.299612	0.108619	0.000846781	0.00667658
S2A	MCF7_ERY537S_IML_12hr_over_MCF7_ERY537S_VEH_12hr	B3GALT4	74.5883	0.565278	0.277192	0.000846596	0.00667658
S2A	MCF7_ERY537S_IML_12hr_over_MCF7_ERY537S_VEH_12hr	RBM43	95.6293	0.470003	0.207648	0.000851623	0.006711
S2A	MCF7_ERY537S_IML_12hr_over_MCF7_ERY537S_VEH_12hr	HIATL1	879.433	-0.249572	0.0849944	0.00085848	0.00675747
S2A	MCF7_ERY537S_IML_12hr_over_MCF7_ERY537S_VEH_12hr	BMP4	167.174	-0.39038	0.158399	0.000858	0.00675747
S2A	MCF7_ERY537S_IML_12hr_over_MCF7_ERY537S_VEH_12hr	NUP160	937.736	-0.222119	0.0733408	0.000860281	0.00676786
S2A	MCF7_ERY537S_IML_12hr_over_MCF7_ERY537S_VEH_12hr	SLC16A13	112.761	0.463193	0.203513	0.000860978	0.00676956
S2A	MCF7_ERY537S_IML_12hr_over_MCF7_ERY537S_VEH_12hr	ZWINT	951.644	-0.277159	0.0978096	0.000864627	0.00679446
S2A	MCF7_ERY537S_IML_12hr_over_MCF7_ERY537S_VEH_12hr	CHORDC1	666.883	-0.293133	0.105656	0.000866226	0.00680323
S2A	MCF7_ERY537S_IML_12hr_over_MCF7_ERY537S_VEH_12hr	DUS1L	1265.35	-0.22246	0.073541	0.000867335	0.00680814
S2A	MCF7_ERY537S_IML_12hr_over_MCF7_ERY537S_VEH_12hr	SCAPER	114.66	0.467963	0.206998	0.000869157	0.00681864
S2A	MCF7_ERY537S_IML_12hr_over_MCF7_ERY537S_VEH_12hr	PRX	66.5427	0.544243	0.26338	0.000892108	0.0069948
S2A	MCF7_ERY537S_IML_12hr_over_MCF7_ERY537S_VEH_12hr	TP63	6.53498	-0.41725	0.809969	0.000893024	0.00699809
S2A	MCF7_ERY537S_IML_12hr_over_MCF7_ERY537S_VEH_12hr	RUVBL1	1551.67	-0.218198	0.0720321	0.000893805	0.00700031
S2A	MCF7_ERY537S_IML_12hr_over_MCF7_ERY537S_VEH_12hr	KLRG2	108.568	0.497707	0.228626	0.000894657	0.00700309
S2A	MCF7_ERY537S_IML_12hr_over_MCF7_ERY537S_VEH_12hr	SLC2A4RG	1909.48	0.219996	0.0727919	0.000897486	0.00702134
S2A	MCF7_ERY537S_IML_12hr_over_MCF7_ERY537S_VEH_12hr	RASSF5	66.98	0.554473	0.27192	0.000898751	0.00702733
S2A	MCF7_ERY537S_IML_12hr_over_MCF7_ERY537S_VEH_12hr	HNRNPC	4833.74	-0.178122	0.0567893	0.000902719	0.00705443
S2A	MCF7_ERY537S_IML_12hr_over_MCF7_ERY537S_VEH_12hr	PODXL2	485.115	-0.311853	0.115955	0.000913669	0.00713605
S2A	MCF7_ERY537S_IML_12hr_over_MCF7_ERY537S_VEH_12hr	MBOAT7	1329.98	0.211426	0.0695172	0.000919297	0.00717602
S2A	MCF7_ERY537S_IML_12hr_over_MCF7_ERY537S_VEH_12hr	SETD1B	986.144	0.261346	0.0910811	0.000926778	0.00723041
S2A	MCF7_ERY537S_IML_12hr_over_MCF7_ERY537S_VEH_12hr	PHACTR2	341.277	0.35435	0.139353	0.00092815	0.0072371
S2A	MCF7_ERY537S_IML_12hr_over_MCF7_ERY537S_VEH_12hr	PER3	210.56	0.398017	0.164844	0.000931871	0.0072621
S2A	MCF7_ERY537S_IML_12hr_over_MCF7_ERY537S_VEH_12hr	PLEKHB1	95.8933	0.466207	0.20832	0.000933191	0.00726434
S2A	MCF7_ERY537S_IML_12hr_over_MCF7_ERY537S_VEH_12hr	FMNL1	201.336	0.473085	0.213002	0.000932747	0.00726434
S2A	MCF7_ERY537S_IML_12hr_over_MCF7_ERY537S_VEH_12hr	KIFC1	608.133	-0.298431	0.109347	0.000936869	0.00728895
S2A	MCF7_ERY537S_IML_12hr_over_MCF7_ERY537S_VEH_12hr	STOM	1276.27	0.241078	0.0820754	0.000940704	0.00731474
S2A	MCF7_ERY537S_IML_12hr_over_MCF7_ERY537S_VEH_12hr	RDH11	1049.96	-0.235936	0.0798631	0.000943086	0.00732921
S2A	MCF7_ERY537S_IML_12hr_over_MCF7_ERY537S_VEH_12hr	DCUN1D5	442.948	-0.336782	0.129963	0.000949262	0.00737314
S2A	MCF7_ERY537S_IML_12hr_over_MCF7_ERY537S_VEH_12hr	SERPINB9	22.9171	-0.688771	0.402573	0.000953194	0.0073996
S2A	MCF7_ERY537S_IML_12hr_over_MCF7_ERY537S_VEH_12hr	ZNF300	165.662	-0.782269	0.773608	0.000954244	0.00740367
S2A	MCF7_ERY537S_IML_12hr_over_MCF7_ERY537S_VEH_12hr	GPATCH2L	717.868	0.258698	0.0901599	0.000955189	0.00740692
S2A	MCF7_ERY537S_IML_12hr_over_MCF7_ERY537S_VEH_12hr	POC1A	149.386	-0.427461	0.183768	0.000958562	0.00741777
S2A	MCF7_ERY537S_IML_12hr_over_MCF7_ERY537S_VEH_12hr	ITPA	347.739	-0.350401	0.137732	0.000958695	0.00741777
S2A	MCF7_ERY537S_IML_12hr_over_MCF7_ERY537S_VEH_12hr	INPP4A	460.465	0.294706	0.107745	0.00095854	0.00741777
[truncated: 73,489 more rows]

## Sheet: Table_3
Figure	contrast	gene_id	baseMean	log2FoldChange	lfcSE	pvalue	padj
[truncated: 69,848 more rows]

[truncated: 1 more sheets: Table_4]
