# Supplementary material for: Imlunestrant a next-generation oral SERD overcomes ESR1 mutant resistance in estrogen receptor–positive breast cancer
Source: JCI Insight. 2025 May 6;10(12):e188051. doi: 10.1172/jci.insight.188051 (PMC12226049; doi:10.1172/jci.insight.188051)
Supplement: Supporting data values [file jciinsight-10-188051-s011.xlsx]

## Sheet: 1A
MCF7
Day	DMSO					IML 10-11					IML 10-9					IML 10-7
0	0.972845	0.990843	0.934638	1.04547	1.05621	0.972845	0.990843	0.934638	1.04547	1.05621	0.972845	0.990843	0.934638	1.04547	1.05621	0.972845	0.990843	0.934638	1.04547	1.05621
2	2.66861	2.86549	3.05163	3.13641	2.86454	2.90496	2.94695	2.79018	3.35128	3.12315	2.1222	2.20966	2.02921	2.6694	2.61146	2.77345	2.3658	2.71914	2.62804	2.10957
4	7.38791	8.47442	8.05684	8.36738	7.25687	6.06757	7.34654	8.64762	7.10088	6.62993	5.23271	6.41569	5.25245	5.43748	3.86075	3.43969	4.98942	4.41822	4.35807	4.10009
6	12.1798	14.6716	15.27	15.5283	13.655	10.7899	17.7133	17.0311	12.5491	12.0965	7.26097	9.16688	9.86075	9.58399	7.64477	3.958	5.67461	6.24818	6.47142	5.76445
8	31.0289	35.8038	36.222	36.4207	31.0057	27.7943	29.9586	30.8811	32.1702	27.425	14.0665	15.958	16.9725	17.1988	16.125	6.81118	8.17872	8.59362	9.66672	8.26129
T47D
Day	DMSO					IML 10-11					IML 10-9					IML 10-7
0	0.925068	0.960873	1.04044	1.05198	1.02164	0.925068	0.960873	1.04044	1.05198	1.02164	0.925068	0.960873	1.04044	1.05198	1.02164	0.925068	0.960873	1.04044	1.05198	1.02164
2	2.29611	2.17924	2.32535	2.25911	2.31749	2.11917	2.25294	2.21018	2.24966	2.29014	1.83989	2.10823	2.14066	2.1141	2.1134	1.70035	1.92841	1.97834	2.04995	1.97317
4	5.07897	4.9449	4.82664	5.08544	4.97295	3.83673	4.66721	4.77821	4.93654	4.93853	2.90211	2.91454	3.17374	3.18298	3.21849	2.38751	2.53839	2.85855	2.52099	2.67724
6	9.59122	9.84425	9.95196	10.0456	10.6168	7.98456	9.25237	9.02182	9.60117	9.8353	3.91709	4.26788	4.63319	4.84594	4.75464	2.71931	3.84528	4.02331	3.90655	3.75269
8	16.002	16.7712	16.7814	17.4506	16.8071	16.5812	16.2936	17.1805	16.4664	16.8254	5.60789	6.17381	6.44683	6.544	6.53147	4.0626	4.38982	4.53324	4.62792	4.79044

## Sheet: 1B
MCF7
log[IML], M	MCF7 ER WT IML						MCF7 ERYS Mut IML
-13	95.9683	104.722	107.39	108.626	103.042	80.2511	84.8948	106.251	112.845	110.745	109.65	75.6139
-12	103.881	116.458	108.654	108.247	82.3801	72.0941	111.985	108.971	116.068	120.059	101.059	75.7936
-11	85.509	97.7312	102.58	105.349	103.937	76.7581	104.875	96.5307	95.2813	109.821	106.481	85.7704
-10	43.3349	92.3893	90.4516	95.0965	49.7398	71.5006	103.337	101.693	95.2489	88.3212	86.6911	79.9507
-9	65.8073	32.135	43.5232	33.722	86.8555	50.1985	63.4635	104.294	101.372	95.3963	96.5495	87.484
-8	31.3581	52.2285	49.4593	40.4877	52.7671	36.0007	74.981	66.5535	65.8576	84.5482	103.59	69.1052
-7	28.2677	34.8858	29.4323	38.0692	39.415	45.7829	41.5927	40.2206	40.8075	40.0639	50.9929	41.6847
-6	17.1155	17.4196	17.3542	17.7688	21.8367	23.4289	33.4479	35.1147	31.7156	35.2288	36.8999	34.0092
T47D
log[IML], M	T47D ER WT IML					T47D ERYS Mut IML
-13	98.5191	98.3308	104.097	99.1922	99.8612	103.291	97.4105	95.1003	91.0884	103.983	109.127
-12	93.5006	87.4777	88.287	88.4979	92.8656	96.2324	96.9847	94.4875	95.9404	89.3004	104.061
-11	87.158	85.4299	84.7016	83.8835	73.9326	97.3731	98.3585	89.5478	97.1171	95.2859	95.2399
-10	48.206	47.9876	46.902	48.6155	51.6994	85.8495	85.1691	84.9907	88.2518	88.1741	88.0561
-9	35.1849	30.612	47.0337		45.9437	73.319	70.2032	70.196	72.6271	66.7984	75.6608
-8	40.8256	41.3947	40.7191	41.814	41.2161	61.0761	59.488	60.8675	63.1331	58.4624	61.9349
-7	38.8936	39.0055	40.4445	39.2585	38.3409		55.9062	59.2406	53.1602	56.8413	49.5007
-6	33.5845	36.3386	31.7374	28.9272	22.3499	49.3756	42.8147	42.4378		54.5771	55.3812

## Sheet: 1C
	WM	WM+imlunestrant 50nM	WM+imlunestrant 500nM	WM+imlunestrant 1uM	WM+E2 1nM	E2+imlunestrant 50nM	E2+imlunestrant 500nM	E2+imlunestrant 1uM
R1	71726	97166.8	62130.8	67381.1	90493.1	98434.2	112219	68483.2
R2	73761	68125.2	77301	69119.2	76301.9	111686	66741.6	130994

## Sheet: 1D
	WM	WM+imlunestrant 50nM	WM+imlunestrant 500nM	WM+imlunestrant 1uM	WM+E2 1nM	E2+imlunestrant 50nM	E2+imlunestrant 500nM	E2+imlunestrant 1uM
R1	64714.1	42749.9	59466	51973	167529	119007	65274.5	80021.1
R2	74447.9	51358	59814.4	51136.4	132740	122638	49301	55075.1

## Sheet: 1E
	WM	WM+imlunestrant 50nM	WM+imlunestrant 500nM	WM+imlunestrant 1uM	WM+E2 1nM	E2+imlunestrant 50nM	E2+imlunestrant 500nM	E2+imlunestrant 1uM
R1	43786.7	52994.5	41435.1	40913.7	132641	71765.4	52602.4	46783.5
R2	67397.9	33526.4	39149.1	38845.6	120538	64785.5	44239.1	46447.6

## Sheet: 1I
	DMSO	DMSO	Imlunestrant 10^-11	Imlunestrant 10^-11	Imlunestrant 10^-10	Imlunestrant 10^-10	Imlunestrant 10^-9	Imlunestrant 10^-9	Imlunestrant 10^-8	Imlunestrant 10^-8	Imlunestrant 10^-7	Imlunestrant 10^-7
MCF7	102	98	100	96	90	93.6	36	38	24	20	14	12.6
MCF7-Y537S	97.7444	102.256	87.7193	90.2256	80.2005013	83.208	77.6942356	79.198	65.1629	72.6817	14.787	17.5439
T47D	101.142	98.8577	98.2346833	96.3655	89.5119	90.3427	31.568	31.7757	18.6915888	17.8609	13.7072	14.5379
T47D-Y537S	105.17	94.8301	94.8301329	81.2408	90.1034	80.9453	72.0827179	75.3323	57.6071	51.9941	19.4977843	17.7253

## Sheet: 3A
Treatment	Tattoo#	0	3	7	10	14	18	21	24	28
Vehicle	417	240.9	356.4	597.861	702.27	795.675	1085.37	1137.35	1437.26	1629.03
Vehicle	402	269.5	303.753	384	476.157	495.144	786.5	800.865	716.625	816.75
Vehicle	420	204.2	249.696	278.519	390.4	422.4	574.273	671.536	703.95	1436.5
Vehicle	404	203.456	285.77	332.35	340.216	367.096	541.5	787.176	793.904	1166.1
Vehicle	429	214.242	259.92	387.2	526.904	648.96	703.04	746.496	702.25	1000.2
Fulvestrant	424	239.1	310.4	520	842.402	892.8	1062.5	1233.7	1163.26	1355.72
Fulvestrant	438	199.6	196	262.4	268.8	266.805	256	291.2	279.864	313.6
Fulvestrant	428	220.5	224.264	287.557	357.575	396.118	505.141	562.176	738.675	1111.32
Fulvestrant	422	253.125	284.592	344.45	440.128	528.22	651.688	784.146	804.65	1183
Fulvestrant	414	204.8	254.32	331.875	419.05	465.493	518.94	575.552	690	788.288
imlunestrant	407	254.8	169.136	139.707	165.292	172.98	167.214	176.128	162	172.032
imlunestrant	408	278.5	225.28	174.6	189.771	162	139.968	112.5	116.25	100
imlunestrant	421	216.6	246.402	258.57	163.84	163.84	142.228	178.538	154.791	166.093
imlunestrant	440	202.343	211.722	196	106.808	207.831	285.77	238.206	288	259.92
imlunestrant	403	199.962	169	169	139.537	144	74.88	87.88	106.624	75

## Sheet: 3B
Treatment	Tattoo#	0	3	7	10	14	18	21	24	28
Vehicle	417	28	27.5	27.8	26.3	28.6	28.2	28.3	28.2	28.7
Vehicle	402	26.5	28.3	27.5	28.1	27.5	28.6	29.5	28.2	29.1
Vehicle	420	23.5	25.2	24.4	24.5	24.6	25	25.6	25	25.3
Vehicle	404	23.1	23.1	23.6	23.6	24.7	24.5	25.2	25	25.2
Vehicle	429	29.3	29.9	30	31.1	30.5	29.5	29.9	28.8	29
Fulvestrant	424	29.7	29.8	30.4	28.6	31.1	31.2	31.3	31.1	31.4
Fulvestrant	438	22.4	22.6	23.6	21.5	23.3	23.8	23.9	24.5	25
Fulvestrant	428	26.6	29.2	29	29.4	30	30.2	30.2	29.8	30.1
Fulvestrant	422	21.8	22.4	23.2	24	23.2	23.2	23.7	23.5	24.4
Fulvestrant	414	24.3	25.6	26.4	28	27.8	28.8	29	29.4	29
imlunestrant	407	17.4	18.7	16.4	18	18.1	19.3	19.5	20.1	20.1
imlunestrant	408	28.9	29.3	26	27.3	27.4	27.9	28.1	29	29.4
imlunestrant	421	25.5	27.7	24.2	26.3	26.6	26.5	26.5	26.7	26.9
imlunestrant	440	23.5	23.4	24.2	23.5	24	24.7	26.2	26	26.5
imlunestrant	403	23.5	23.8	23.7	24.3	25	26.5	26	26.5	26.8

## Sheet: 3D
d10 ER
vehicle	73.6464	76.8327	94.8383	106.028	79.8721	99.7073	120.114	122.338	72.3832	85.4599
fulvestrant	59.9004	77.175	56.1315	79.8774	69.8819	55.8601	56.3966	75.6836	51.3995	65.2862
imlunestrant	58.3219	48.3448	63.6146	64.8128	52.9006	42.192	44.5135	35.2196	36.23	38.1476

## Sheet: 3E
d10 PR
vehicle	7.18925	6.87987	15.6434	7.80735	12.4064	9.73724	4.57052	10.3717	7.39956	3.83566
fulvestrant	4.84025	9.09454	1.11984	9.45911	1.0962	2.75733	3.77457	8.1765	4.69803	3.46307
imlunestrant	0.542416	0.216125	0.570416	0.2002	0.046011	0.690392	1.24968	0.53956	0.38236	1.29177

[truncated: 14 more sheets: 3F, 3H, 3I, 3J, 4B, 4D, 7D, 7E, 7G, 7I, S1A, S1B, S1D, S1E]
